# Supplementary material for: The molecular basis for SARS-CoV-2 binding to dog ACE2
Source: Nat Commun. 2021 Jul 7;12:4195. doi: 10.1038/s41467-021-24326-y (PMC8263772; doi:10.1038/s41467-021-24326-y)
Supplement: Supplementary file 4 — Source Data [file 41467_2021_24326_MOESM4_ESM.zip]

Archive with 48 entries (43 files):
- Source Data/
- Source Data/Fig1/
- Source Data/Fig1/Fig1B SPR SARS-CoV-2 RBD hACE2.txt
- Source Data/Fig1/Fig1C SPR SARS-CoV-2 RBD dACE2.txt
- Source Data/Fig1/Fig1D-1F.xlsx
- Source Data/Fig4/
- Source Data/Fig4/Fig4A dACE2 RBD-K417V.txt
- Source Data/Fig4/Fig4B dACE2 RBD-K417N.txt
- Source Data/Fig4/Fig4C dACE2 RBD-N501Y.txt
- Source Data/Fig4/Fig4D flow cytometry/
- Source Data/Fig4/Fig4D flow cytometry/Dog ACE2 MERS-RBD 1.016
- Source Data/Fig4/Fig4D flow cytometry/Dog ACE2 MERS-RBD 2.017
- Source Data/Fig4/Fig4D flow cytometry/Dog ACE2 MERS-RBD 3.018
- Source Data/Fig4/Fig4D flow cytometry/Dog ACE2 S-RBD K417N 1.028
- Source Data/Fig4/Fig4D flow cytometry/Dog ACE2 S-RBD K417N 2.029
- Source Data/Fig4/Fig4D flow cytometry/Dog ACE2 S-RBD K417N 3.030
- Source Data/Fig4/Fig4D flow cytometry/Dog ACE2 S-RBD K417V 1.022
- Source Data/Fig4/Fig4D flow cytometry/Dog ACE2 S-RBD K417V 2.023
- Source Data/Fig4/Fig4D flow cytometry/Dog ACE2 S-RBD K417V 3.024
- Source Data/Fig4/Fig4D flow cytometry/Dog ACE2 S-RBD N501Y 1.027
- Source Data/Fig4/Fig4D flow cytometry/Dog ACE2 S-RBD N501Y 2.026
- Source Data/Fig4/Fig4D flow cytometry/Dog ACE2 S-RBD N501Y 3.025
- Source Data/Fig4/Fig4D flow cytometry/Dog ACE2 S-RBD WT 1.021
- Source Data/Fig4/Fig4D flow cytometry/Dog ACE2 S-RBD WT 2.020
- Source Data/Fig4/Fig4D flow cytometry/Dog ACE2 S-RBD WT 3.019
- Source Data/Fig4/Fig4D flow cytometry/fig4d.xlsx
- Source Data/Fig4/Fig4E hACE2 RBD-K417V.txt
- Source Data/Fig4/Fig4F hACE2 RBD-K417N.txt
- Source Data/Fig4/Fig4G hACE2 RBD-N501Y.txt
- Source Data/Fig4/Fig4H flow cytometry/
- Source Data/Fig4/Fig4H flow cytometry/fig4h.xlsx
- Source Data/Fig4/Fig4H flow cytometry/hACE2 MERS-RBD 1.006
- Source Data/Fig4/Fig4H flow cytometry/hACE2 MERS-RBD 2.005
- Source Data/Fig4/Fig4H flow cytometry/hACE2 MERS-RBD 3.004
- Source Data/Fig4/Fig4H flow cytometry/hACE2 S-RBD K417N 1.013
- Source Data/Fig4/Fig4H flow cytometry/hACE2 S-RBD K417N 2.015
- Source Data/Fig4/Fig4H flow cytometry/hACE2 S-RBD K417N 3.014
- Source Data/Fig4/Fig4H flow cytometry/hACE2 S-RBD K417V 1.007
- Source Data/Fig4/Fig4H flow cytometry/hACE2 S-RBD K417V 2.008
- Source Data/Fig4/Fig4H flow cytometry/hACE2 S-RBD K417V 3.009
- Source Data/Fig4/Fig4H flow cytometry/hACE2 S-RBD N501Y 1.012
- Source Data/Fig4/Fig4H flow cytometry/hACE2 S-RBD N501Y 2.011
- Source Data/Fig4/Fig4H flow cytometry/hACE2 S-RBD N501Y 3.010
- Source Data/Fig4/Fig4H flow cytometry/hACE2 S-RBD WT 1.002
- Source Data/Fig4/Fig4H flow cytometry/hACE2 S-RBD WT 2.003
- Source Data/Fig4/Fig4H flow cytometry/hACE2 S-RBD WT 3.046
- Source Data/Fig5.xlsx
- Source Data/FigS1.xlsx
