# Supplementary material for: The molecular basis for SARS-CoV-2 binding to dog ACE2
Source: Nat Commun. 2021 Jul 7;12:4195. doi: 10.1038/s41467-021-24326-y (PMC8263772; doi:10.1038/s41467-021-24326-y)
Supplement: Supplementary file 4 — Source Data [file 41467_2021_24326_MOESM4_ESM.zip › Source Data/Fig1/Fig1B SPR SARS-CoV-2 RBD hACE2.txt]

Run 1; Ch 8; Cy 6; RefSub; 3 nCoV-RBD-293F WT; conc=6.25 12.5 25 50 100 _X	Run 1; Ch 8; Cy 6; RefSub; 3 nCoV-RBD-293F WT; conc=6.25 12.5 25 50 100 _Y	Run 1; Ch 8; Cy 6; RefSub; 3 nCoV-RBD-293F WT; conc=6.25 12.5 25 50 100 fitted curve_X	Run 1; Ch 8; Cy 6; RefSub; 3 nCoV-RBD-293F WT; conc=6.25 12.5 25 50 100 fitted curve_Y
-39.2000007629395	0.775200000000041	-39.2000007629395	0
-39.0999984741211	0.347799999999552	-39.1500015258789	0
-39	-0.980699999996432	-39.1000022888184	0
-38.8999977111816	-0.333600000001752	-39.0499992370605	0
-38.7999992370605	0.434500000003027	-39	0
-38.7000007629395	-1.37099999999919	-38.9500007629395	0
-38.5999984741211	0.207100000003265	-38.9000015258789	0
-38.5	0.338299999999435	-38.8500022888184	0
-38.3999977111816	0.433899999999994	-38.7999992370605	0
-38.2999992370605	0.349999999998545	-38.75	0
-38.2000007629395	0.306399999997666	-38.7000007629395	0
-38.0999984741211	0.301800000001094	-38.6500015258789	0
-38	0.269000000000233	-38.6000022888184	0
-37.8999977111816	0.362900000000081	-38.5499992370605	0
-37.7999992370605	0.093300000000454	-38.5	0
-37.7000007629395	-0.518800000001647	-38.4500007629395	0
-37.5999984741211	0.490999999998166	-38.4000015258789	0
-37.5	0.480999999999767	-38.3500022888184	0
-37.3999977111816	1.20969999999943	-38.2999992370605	0
-37.2999992370605	0.00340000000142027	-38.25	0
-37.2000007629395	0.515999999999622	-38.2000007629395	0
-37.0999984741211	0.504499999999098	-38.1500015258789	0
-37	0.503600000000006	-38.1000022888184	0
-36.8999977111816	0.343600000000151	-38.0499992370605	0
-36.7999992370605	0.165799999998853	-38	0
-36.7000007629395	0.064700000002631	-37.9500007629395	0
-36.5999984741211	-0.0407000000013795	-37.9000015258789	0
-36.5	-0.126500000002125	-37.8500022888184	0
-36.3999977111816	-0.171200000000681	-37.7999992370605	0
-36.2999992370605	-0.19550000000163	-37.75	0
-36.2000007629395	-0.251799999998184	-37.7000007629395	0
-36.0999984741211	-0.256600000000617	-37.6500015258789	0
-36	-0.247799999997369	-37.6000022888184	0
-35.8999977111816	-0.21389999999883	-37.5499992370605	0
-35.7999992370605	-0.191999999999098	-37.5	0
-35.7000007629395	-0.184199999999692	-37.4500007629395	0
-35.5999984741211	-0.17359999999826	-37.4000015258789	0
-35.5	-0.174899999998161	-37.3500022888184	0
-35.3999977111816	-0.161199999998644	-37.2999992370605	0
-35.2999992370605	-0.159600000002683	-37.25	0
-35.2000007629395	-0.158999999999651	-37.2000007629395	0
-35.0999984741211	-0.151199999996606	-37.1500015258789	0
-35	-0.154099999999744	-37.1000022888184	0
-34.8999977111816	-0.168300000001182	-37.0499992370605	0
-34.7999992370605	-0.169299999997747	-37	0
-34.7000007629395	-0.17870000000039	-36.9500007629395	0
-34.5999984741211	-0.17410000000018	-36.9000015258789	0
-34.5	-0.183199999999488	-36.8500022888184	0
-34.3999977111816	-0.167199999999866	-36.7999992370605	0
-34.2999992370605	-0.164300000000367	-36.75	0
-34.2000007629395	-0.166300000000774	-36.7000007629395	0
-34.0999984741211	-0.160399999997026	-36.6500015258789	0
-34	-0.157199999997829	-36.6000022888184	0
-33.8999977111816	-0.152200000000448	-36.5499992370605	0
-33.7999992370605	-0.156199999997625	-36.5	0
-33.7000007629395	-0.148099999998522	-36.4500007629395	0
-33.5999984741211	-0.144800000001851	-36.4000015258789	0
-33.5	-0.142600000002858	-36.3500022888184	0
-33.3999977111816	-0.143700000000536	-36.2999992370605	0
-33.2999992370605	-0.138199999997596	-36.25	0
-33.2000007629395	-0.135999999998603	-36.2000007629395	0
-33.0999984741211	-0.130300000000716	-36.1500015258789	0
-33	-0.126400000001013	-36.1000022888184	0
-32.8999977111816	-0.124799999997776	-36.0499992370605	0
-32.7999992370605	-0.122599999998783	-36	0
-32.7000007629395	-0.122999999999593	-35.9500007629395	0
-32.5999984741211	-0.121500000001106	-35.9000015258789	0
-32.5	-0.117899999997462	-35.8500022888184	0
-32.3999977111816	-0.114799999999377	-35.7999992370605	0
-32.2999992370605	-0.113999999997759	-35.75	0
-32.2000007629395	-0.116500000000087	-35.7000007629395	0
-32.0999984741211	-0.11620000000039	-35.6500015258789	0
-32	-0.117299999998068	-35.6000022888184	0
-31.8999996185303	-0.116799999999785	-35.5499992370605	0
-31.7999992370605	-0.115300000001298	-35.5	0
-31.6999988555908	-0.115499999999884	-35.4500007629395	0
-31.5999984741211	-0.114399999998568	-35.4000015258789	0
-31.5	-0.111100000001898	-35.3500022888184	0
-31.3999996185303	-0.106500000001688	-35.2999992370605	0
-31.2999992370605	-0.103900000001886	-35.25	0
-31.1999988555908	-0.100299999998242	-35.2000007629395	0
-31.0999984741211	-0.100399999999354	-35.1500015258789	0
-31	-0.101299999998446	-35.1000022888184	0
-30.8999996185303	-0.0993999999991502	-35.0499992370605	0
-30.7999992370605	-0.100099999999657	-35	0
-30.6999988555908	-0.0993999999991502	-34.9500007629395	0
-30.5999984741211	-0.0993000000016764	-34.9000015258789	0
-30.5	-0.0959000000002561	-34.8500022888184	0
-30.3999996185303	-0.0937999999987369	-34.7999992370605	0
-30.2999992370605	-0.0943000000006577	-34.75	0
-30.1999988555908	-0.0887999999977183	-34.7000007629395	0
-30.0999984741211	-0.0852000000013504	-34.6500015258789	0
-30	-0.085399999999936	-34.6000022888184	0
-29.8999996185303	-0.0851999999977124	-34.5499992370605	0
-29.7999992370605	-0.0802000000003318	-34.5	0
-29.6999988555908	-0.0750999999982014	-34.4500007629395	0
-29.5999984741211	-0.0724000000009255	-34.4000015258789	0
-29.5	-0.07129999999961	-34.3500022888184	0
-29.3999996185303	-0.0705999999991036	-34.2999992370605	0
-29.2999992370605	-0.0663999999997031	-34.25	0
-29.1999988555908	-0.0676999999996042	-34.2000007629395	0
-29.0999984741211	-0.0705999999991036	-34.1500015258789	0
-29	-0.0741999999991094	-34.1000022888184	0
-28.8999996185303	-0.0681999999978871	-34.0499992370605	0
-28.7999992370605	-0.0599000000001979	-34	0
-28.6999988555908	-0.0538999999989755	-33.9500007629395	0
-28.5999984741211	-0.0477000000028056	-33.9000015258789	0
-28.5	-0.0489999999990687	-33.8500022888184	0
-28.3999996185303	-0.0573000000003958	-33.7999992370605	0
-28.2999992370605	-0.0576000000000931	-33.75	0
-28.1999988555908	-0.0561999999990803	-33.7000007629395	0
-28.0999984741211	-0.0584000000017113	-33.6500015258789	0
-28	-0.0549999999966531	-33.6000022888184	0
-27.8999996185303	-0.0530999999973574	-33.5499992370605	0
-27.7999992370605	-0.0538000000015018	-33.5	0
-27.6999988555908	-0.0554000000011001	-33.4500007629395	0
-27.5999984741211	-0.0557000000007974	-33.4000015258789	0
-27.5	-0.0551999999988766	-33.3500022888184	0
-27.3999996185303	-0.0578999999997905	-33.2999992370605	0
-27.2999992370605	-0.05370000000039	-33.25	0
-27.1999988555908	-0.0502999999989697	-33.2000007629395	0
-27.0999984741211	-0.0498000000006869	-33.1500015258789	0
-27	-0.0527999999976601	-33.1000022888184	0
-26.8999996185303	-0.047999999998865	-33.0499992370605	0
-26.7999992370605	-0.042699999998149	-33	0
-26.6999988555908	-0.0423000000009779	-32.9500007629395	0
-26.5999984741211	-0.0419999999976426	-32.9000015258789	0
-26.5	-0.0429000000003725	-32.8500022888184	0
-26.3999996185303	-0.0408999999999651	-32.7999992370605	0
-26.2999992370605	-0.0395999999964261	-32.75	0
-26.1999988555908	-0.0347999999976309	-32.7000007629395	0
-26.0999984741211	-0.0305000000007567	-32.6500015258789	0
-26	-0.0290999999997439	-32.6000022888184	0
-25.8999996185303	-0.0276000000012573	-32.5499992370605	0
-25.7999992370605	-0.0256000000008498	-32.5	0
-25.6999988555908	-0.0299999999988358	-32.4500007629395	0
-25.5999984741211	-0.0328000000008615	-32.4000015258789	0
-25.5	-0.0351000000009662	-32.3500022888184	0
-25.3999996185303	-0.0372999999999593	-32.2999992370605	0
-25.2999992370605	-0.0368000000016764	-32.25	0
-25.1999988555908	-0.0344000000004598	-32.2000007629395	0
-25.0999984741211	-0.030800000000454	-32.1500015258789	0
-25	-0.0288000000000466	-32.1000022888184	0
-24.8999996185303	-0.030800000000454	-32.0499992370605	0
-24.7999992370605	-0.0273999999990338	-32	0
-24.6999988555908	-0.0231000000021595	-31.9500007629395	0
-24.5999984741211	-0.0195999999996275	-31.9000015258789	0
-24.5	-0.01850000000195	-31.8500003814697	0
-24.3999996185303	-0.0184000000008382	-31.8000011444092	0
-24.2999992370605	-0.0151000000005297	-31.75	0
-24.1999988555908	-0.0116999999991094	-31.7000007629395	0
-24.0999984741211	-0.0102999999980966	-31.6500015258789	0
-24	-0.00849999999991269	-31.6000003814697	0
-23.8999996185303	-0.00579999999899883	-31.5500011444092	0
-23.7999992370605	-0.00179999999818392	-31.5	0
-23.6999988555908	-0.00489999999990687	-31.4500007629395	0
-23.5999984741211	-0.00669999999809079	-31.4000015258789	0
-23.5	-0.00509999999849242	-31.3500003814697	0
-23.3999996185303	-0.00530000000071595	-31.3000011444092	0
-23.2999992370605	-0.0119999999988067	-31.25	0
-23.1999988555908	-0.0168000000012398	-31.2000007629395	0
-23.0999984741211	-0.0174000000006345	-31.1500015258789	0
-23	-0.0128000000004249	-31.1000003814697	0
-22.8999996185303	-0.0120999999999185	-31.0499992370605	0
-22.7999992370605	-0.00929999999789288	-31	0
-22.6999988555908	-0.00789999999688007	-30.9500007629395	0
-22.5999984741211	0.00140000000101281	-30.9000015258789	0
-22.5	0.00580000000263681	-30.8500003814697	0
-22.3999996185303	0.00539999999818974	-30.7999992370605	0
-22.2999992370605	0.00210000000151922	-30.75	0
-22.1999988555908	0.00179999999818392	-30.7000007629395	0
-22.0999984741211	0.00670000000172877	-30.6500015258789	0
-22	0.00770000000193249	-30.6000003814697	0
-21.8999996185303	0.00779999999940628	-30.5499992370605	0
-21.7999992370605	0.0073999999985972	-30.5	0
-21.6999988555908	0.0080999999991036	-30.4500007629395	0
-21.5999984741211	-9.99999974737875E-05	-30.4000015258789	0
-21.5	0.000499999998282874	-30.3500003814697	0
-21.3999996185303	0.006600000000617	-30.2999992370605	0
-21.2999992370605	0.0018000000018219	-30.25	0
-21.1999988555908	0.00100000000020373	-30.2000007629395	0
-21.0999984741211	0.000100000001111766	-30.1500015258789	0
-21	0.0126999999993132	-30.1000003814697	0
-20.8999996185303	0.0319000000017695	-30.0499992370605	0
-20.7999992370605	0.0564000000013039	-30	0
-20.6999988555908	0.0787000000018452	-29.9500007629395	0
-20.5999984741211	0.0989000000008673	-29.9000015258789	0
-20.5	0.121299999998882	-29.8500003814697	0
-20.3999996185303	0.127899999999499	-29.7999992370605	0
-20.2999992370605	0.126300000003539	-29.75	0
-20.1999988555908	0.121500000001106	-29.7000007629395	0
-20.0999984741211	0.119200000001001	-29.6500015258789	0
-20	0.108900000002905	-29.6000003814697	0
-19.8999996185303	0.0964999999996508	-29.5499992370605	0
-19.7999992370605	0.08980000000156	-29.5	0
-19.6999988555908	0.0869000000020606	-29.4500007629395	0
-19.5999984741211	0.0907000000006519	-29.4000015258789	0
-19.5	0.0833999999995285	-29.3500003814697	0
-19.3999996185303	0.0692999999992026	-29.2999992370605	0
-19.2999992370605	0.055000000000291	-29.25	0
-19.1999988555908	0.0417000000015832	-29.2000007629395	0
-19.0999984741211	0.029500000000553	-29.1500015258789	0
-19	0.0187999999980093	-29.1000003814697	0
-18.8999996185303	0.00760000000082073	-29.0499992370605	0
-18.7999992370605	3.63797880709171E-12	-29	0
-18.6999988555908	-0.000999999996565748	-28.9500007629395	0
-18.5999984741211	-0.00179999999818392	-28.9000015258789	0
-18.5	-0.00360000000000582	-28.8500003814697	0
-18.3999996185303	-0.00859999999738648	-28.7999992370605	0
-18.2999992370605	-0.0200999999979103	-28.75	0
-18.1999988555908	-0.0367000000005646	-28.7000007629395	0
-18.0999984741211	-0.0518999999985681	-28.6500015258789	0
-18	-0.0597999999990861	-28.6000003814697	0
-17.8999996185303	-0.0642999999981839	-28.5499992370605	0
-17.7999992370605	-0.0570000000006985	-28.5	0
-17.6999988555908	-0.0510999999969499	-28.4500007629395	0
-17.5999984741211	-0.0390000000006694	-28.4000015258789	0
-17.5	-0.0393999999978405	-28.3500003814697	0
-17.3999996185303	-0.0568999999995867	-28.2999992370605	0
-17.2999992370605	-0.0658000000003085	-28.25	0
-17.1999988555908	-0.0691999999980908	-28.2000007629395	0
-17.0999984741211	-0.0725000000020373	-28.1500015258789	0
-17	-0.0587999999988824	-28.1000003814697	0
-16.8999996185303	-0.0538999999989755	-28.0499992370605	0
-16.7999992370605	-0.0584000000017113	-28	0
-16.6999988555908	-0.0652000000009139	-27.9500007629395	0
-16.5999984741211	-0.0686999999998079	-27.9000015258789	0
-16.5	-0.0652999999983876	-27.8500003814697	0
-16.3999996185303	-0.0623999999988882	-27.7999992370605	0
-16.2999992370605	-0.0609000000004016	-27.75	0
-16.1999988555908	-0.0521000000007916	-27.7000007629395	0
-16.0999984741211	-0.0529000000024098	-27.6500015258789	0
-16	-0.0525999999990745	-27.6000003814697	0
-15.8999996185303	-0.0532000000021071	-27.5499992370605	0
-15.7999992370605	-0.0552999999963504	-27.5	0
-15.6999988555908	-0.0540000000000873	-27.4500007629395	0
-15.5999984741211	-0.0534000000006927	-27.4000015258789	0
-15.5	-0.052800000001298	-27.3500003814697	0
-15.3999996185303	-0.0525999999990745	-27.2999992370605	0
-15.2999992370605	-0.0547000000005937	-27.25	0
-15.1999988555908	-0.0581999999994878	-27.2000007629395	0
-15.0999984741211	-0.0583999999980733	-27.1500015258789	0
-15	-0.0596000000005006	-27.1000003814697	0
-14.8999996185303	-0.0725999999995111	-27.0499992370605	0
-14.7999992370605	-0.078799999999319	-27	0
-14.6999988555908	-0.0894000000007509	-26.9500007629395	0
-14.5999984741211	-0.093300000000454	-26.9000015258789	0
-14.5	-0.0983999999989464	-26.8500003814697	0
-14.3999996185303	-0.105199999998149	-26.7999992370605	0
-14.2999992370605	-0.110000000000582	-26.75	0
-14.1999988555908	-0.111699999997654	-26.7000007629395	0
-14.0999984741211	-0.113900000000285	-26.6500015258789	0
-14	-0.118200000000797	-26.6000003814697	0
-13.8999996185303	-0.118300000001909	-26.5499992370605	0
-13.7999992370605	-0.120900000001711	-26.5	0
-13.6999988555908	-0.126599999999598	-26.4500007629395	0
-13.5999984741211	-0.124799999997776	-26.4000015258789	0
-13.5	-0.132200000000012	-26.3500003814697	0
-13.3999996185303	-0.129700000001321	-26.2999992370605	0
-13.2999992370605	-0.120699999999488	-26.25	0
-13.1999988555908	-0.119599999998172	-26.2000007629395	0
-13.0999984741211	-0.126799999998184	-26.1500015258789	0
-13	-0.140999999999622	-26.1000003814697	0
-12.8999996185303	-0.140200000001641	-26.0499992370605	0
-12.7999992370605	-0.139299999998912	-26	0
-12.6999988555908	-0.13839999999982	-25.9500007629395	0
-12.5999984741211	-0.134299999997893	-25.9000015258789	0
-12.5	-0.140699999999924	-25.8500003814697	0
-12.3999996185303	-0.138500000000931	-25.7999992370605	0
-12.2999992370605	-0.148899999996502	-25.75	0
-12.1999988555908	-0.159300000002986	-25.7000007629395	0
-12.0999984741211	-0.161800000001676	-25.6500015258789	0
-12	-0.188200000000506	-25.6000003814697	0
-11.8999996185303	-0.214700000000448	-25.5499992370605	0
-11.7999992370605	-0.235500000002503	-25.5	0
-11.6999988555908	-0.250599999999395	-25.4500007629395	0
-11.5999984741211	-0.28519999999844	-25.4000015258789	0
-11.5	-0.28950000000259	-25.3500003814697	0
-11.3999996185303	-0.280899999997928	-25.2999992370605	0
-11.2999992370605	-0.25879999999961	-25.25	0
-11.1999988555908	-0.235400000001391	-25.2000007629395	0
-11.0999984741211	-0.213199999998324	-25.1500015258789	0
-11	-0.186799999999494	-25.1000003814697	0
-10.8999996185303	-0.172599999998056	-25.0499992370605	0
-10.7999992370605	-0.151600000001054	-25	0
-10.6999988555908	-0.133700000002136	-24.9500007629395	0
-10.5999984741211	-0.121099999996659	-24.9000015258789	0
-10.5	-0.108000000000175	-24.8500003814697	0
-10.3999996185303	-0.0908999999992375	-24.7999992370605	0
-10.2999992370605	-0.0717000000004191	-24.75	0
-10.1999988555908	-0.050599999998667	-24.7000007629395	0
-10.0999984741211	-0.0115000000005239	-24.6500015258789	0
-10	0.0364999999983411	-24.6000003814697	0
-9.89999961853027	0.047999999998865	-24.5499992370605	0
-9.79999923706055	0.0493999999998778	-24.5	0
-9.69999885559082	0.0511000000005879	-24.4500007629395	0
-9.59999847412109	0.0410000000010768	-24.4000015258789	0
-9.5	0.0302999999985332	-24.3500003814697	0
-9.39999961853027	0.0344999999979336	-24.2999992370605	0
-9.29999923706055	0.0457000000023982	-24.25	0
-9.19999885559082	0.0434999999997672	-24.2000007629395	0
-9.09999847412109	0.0492000000012922	-24.1500015258789	0
-9	0.0395000000025902	-24.1000003814697	0
-8.89999961853027	0.0410999999985506	-24.0499992370605	0
-8.79999923706055	0.0557000000007974	-24	0
-8.69999885559082	0.05370000000039	-23.9500007629395	0
-8.59999847412109	0.0504000000000815	-23.9000015258789	0
-8.5	0.0394999999989523	-23.8500003814697	0
-8.39999961853027	0.0441000000027998	-23.7999992370605	0
-8.29999923706055	0.0398000000022876	-23.75	0
-8.19999885559082	0.0497000000032131	-23.7000007629395	0
-8.09999847412109	0.0468000000000757	-23.6500015258789	0
-8	0.0353000000031898	-23.6000003814697	0
-7.89999961853027	0.0344000000004598	-23.5499992370605	0
-7.79999923706055	0.0347999999976309	-23.5	0
-7.69999885559082	0.0342999999993481	-23.4500007629395	0
-7.59999847412109	0.0324999999975262	-23.4000015258789	0
-7.5	0.0262000000002445	-23.3500003814697	0
-7.39999961853027	0.0260999999991327	-23.2999992370605	0
-7.29999923706055	0.0226000000002387	-23.25	0
-7.20000076293945	0.0203000000001339	-23.2000007629395	0
-7.09999847412109	0.0214000000014494	-23.1499996185303	0
-7	0.0282999999981257	-23.1000003814697	0
-6.89999771118164	0.0293999999994412	-23.0500011444092	0
-6.79999923706055	0.0292000000008557	-23	0
-6.70000076293945	0.031699999999546	-22.9500007629395	0
-6.59999847412109	0.0296999999991385	-22.8999996185303	0
-6.5	0.0213000000003376	-22.8500003814697	0
-6.39999771118164	0.0181999999986147	-22.8000011444092	0
-6.29999923706055	0.0146000000022468	-22.75	0
-6.20000076293945	0.0136999999995169	-22.7000007629395	0
-6.09999847412109	0.0116000000016356	-22.6499996185303	0
-6	0.00979999999981374	-22.6000003814697	0
-5.89999771118164	0.0103999999992084	-22.5500011444092	0
-5.79999923706055	0.0103999999992084	-22.5	0
-5.70000076293945	0.0092000000004191	-22.4500007629395	0
-5.59999847412109	0.00680000000284053	-22.3999996185303	0
-5.5	0.00419999999940046	-22.3500003814697	0
-5.39999771118164	0.00320000000283471	-22.3000011444092	0
-5.29999923706055	0.00230000000010477	-22.25	0
-5.20000076293945	0.00389999999970314	-22.2000007629395	0
-5.09999847412109	0.00119999999878928	-22.1499996185303	0
-5	0	-22.1000003814697	0
-4.89999771118164	-0.00230000000010477	-22.0500011444092	0
-4.79999923706055	-0.00310000000172295	-22	0
-4.70000076293945	-0.00339999999778229	-21.9500007629395	0
-4.59999847412109	-0.00899999999819556	-21.8999996185303	0
-4.5	-0.00549999999930151	-21.8500003814697	0
-4.39999771118164	-0.00669999999809079	-21.8000011444092	0
-4.29999923706055	-0.0108000000000175	-21.75	0
-4.20000076293945	-0.0159999999996217	-21.7000007629395	0
-4.09999847412109	-0.0187000000005355	-21.6499996185303	0
-4	-0.0218999999997322	-21.6000003814697	0
-3.89999771118164	-0.0223000000005413	-21.5500011444092	0
-3.79999923706055	-0.024199999999837	-21.5	0
-3.70000076293945	-0.0233000000007451	-21.4500007629395	0
-3.59999847412109	-0.0333999999966181	-21.3999996185303	0
-3.5	-0.0355000000017753	-21.3500003814697	0
-3.39999771118164	-0.0371999999988475	-21.3000011444092	0
-3.29999923706055	-0.0355999999992491	-21.25	0
-3.20000076293945	-0.0352999999995518	-21.2000007629395	0
-3.09999847412109	-0.04490000000078	-21.1499996185303	0
-3	-0.0541000000011991	-21.1000003814697	0
-2.89999771118164	-0.0551000000014028	-21.0500011444092	0
-2.79999923706055	-0.0601999999998952	-21	0
-2.70000076293945	-0.0643999999992957	-20.9500007629395	0
-2.59999847412109	-0.0662000000011176	-20.8999996185303	0
-2.5	-0.069999999999709	-20.8500003814697	0
-2.39999771118164	-0.0686999999998079	-20.8000011444092	0
-2.29999923706055	-0.0725999999995111	-20.75	0
-2.20000076293945	-0.0669999999990978	-20.7000007629395	0
-2.09999847412109	-0.0740000000005239	-20.6499996185303	0
-2	-0.075699999997596	-20.6000003814697	0
-1.89999771118164	-0.0738000000019383	-20.5500011444092	0
-1.79999923706055	-0.076600000000326	-20.5	0
-1.70000076293945	-0.0862000000015541	-20.4500007629395	0
-1.59999847412109	-0.0868999999984226	-20.3999996185303	0
-1.5	-0.0858999999982188	-20.3500003814697	0
-1.39999771118164	-0.0911999999989348	-20.3000011444092	0
-1.29999923706055	-0.0858999999982188	-20.25	0
-1.20000076293945	-0.0858999999982188	-20.2000007629395	0
-1.09999847412109	-0.0731999999989057	-20.1499996185303	0
-1	-0.0614999999997963	-20.1000003814697	0
-0.899997711181641	-0.0614999999997963	-20.0500011444092	0
-0.799999237060547	-0.0614999999997963	-20	0
-0.700000762939453	-0.0614999999997963	-19.9500007629395	0
-0.599998474121094	-0.040499999999156	-19.8999996185303	0
-0.5	-0.040499999999156	-19.8500003814697	0
-0.399997711181641	-0.040499999999156	-19.8000011444092	0
-0.299999237060547	-0.0309999999990396	-19.75	0
-0.200000762939453	-0.0309999999990396	-19.7000007629395	0
-0.0999984741210938	-0.0309999999990396	-19.6499996185303	0
0	-0.00310000000172295	-19.6000003814697	0
0.100002288818359	0.0303000000021711	-19.5500011444092	0
0.200000762939453	0.043599999997241	-19.5	0
0.299999237060547	0.0453999999990629	-19.4500007629395	0
0.400001525878906	0.0792000000001281	-19.3999996185303	0
0.5	0.0915999999997439	-19.3500003814697	0
0.600002288818359	0.12579999999798	-19.3000011444092	0
0.700000762939453	0.20509999999922	-19.25	0
0.799999237060547	0.207500000000437	-19.2000007629395	0
0.900001525878906	0.36160000000018	-19.1499996185303	0
1	0.77469999999812	-19.1000003814697	0
1.10000228881836	0.94970000000103	-19.0500011444092	0
1.20000076293945	1.3176999999996	-19	0
1.29999923706055	1.33120000000054	-18.9500007629395	0
1.40000152587891	1.51540000000023	-18.8999996185303	0
1.5	1.76830000000336	-18.8500003814697	0
1.60000228881836	2.00670000000173	-18.8000011444092	0
1.70000076293945	2.15560000000187	-18.75	0
1.79999923706055	2.30270000000019	-18.7000007629395	0
1.90000152587891	2.49360000000161	-18.6499996185303	0
2	2.65590000000157	-18.6000003814697	0
2.10000228881836	2.90020000000004	-18.5500011444092	0
2.20000076293945	3.07960000000094	-18.5	0
2.29999923706055	3.17929999999978	-18.4500007629395	0
2.40000152587891	3.28229999999894	-18.3999996185303	0
2.5	3.38010000000213	-18.3500003814697	0
2.60000228881836	3.43120000000272	-18.3000011444092	0
2.70000076293945	3.58740000000034	-18.25	0
2.79999923706055	3.69789999999921	-18.2000007629395	0
2.90000152587891	3.77189999999973	-18.1499996185303	0
3	3.82969999999841	-18.1000003814697	0
3.10000228881836	3.89320000000225	-18.0500011444092	0
3.20000076293945	3.97329999999783	-18	0
3.29999923706055	4.03510000000097	-17.9500007629395	0
3.40000152587891	4.13290000000052	-17.8999996185303	0
3.5	4.16939999999886	-17.8500003814697	0
3.60000228881836	4.21990000000005	-17.8000011444092	0
3.70000076293945	4.28800000000047	-17.75	0
3.79999923706055	4.34439999999813	-17.7000007629395	0
3.90000152587891	4.39819999999963	-17.6499996185303	0
4	4.43389999999999	-17.6000003814697	0
4.10000228881836	4.49910000000091	-17.5500011444092	0
4.20000076293945	4.52800000000207	-17.5	0
4.29999923706055	4.57030000000304	-17.4500007629395	0
4.40000152587891	4.62229999999909	-17.3999996185303	0
4.5	4.65720000000147	-17.3500003814697	0
4.60000228881836	4.70720000000074	-17.3000011444092	0
4.70000076293945	4.74599999999919	-17.25	0
4.79999923706055	4.79019999999946	-17.2000007629395	0
4.90000152587891	4.83230000000185	-17.1499996185303	0
5	4.86750000000029	-17.1000003814697	0
5.10000228881836	4.90780000000086	-17.0500011444092	0
5.20000076293945	4.95100000000093	-17	0
5.29999923706055	4.98579999999856	-16.9500007629395	0
5.40000152587891	5.02969999999914	-16.8999996185303	0
5.5	5.06810000000041	-16.8500003814697	0
5.60000228881836	5.10670000000027	-16.8000011444092	0
5.70000076293945	5.14229999999952	-16.75	0
5.79999923706055	5.17759999999907	-16.7000007629395	0
5.90000152587891	5.21800000000076	-16.6499996185303	0
6	5.25399999999718	-16.6000003814697	0
6.10000228881836	5.29379999999946	-16.5500011444092	0
6.20000076293945	5.33689999999842	-16.5	0
6.29999923706055	5.3788999999997	-16.4500007629395	0
6.40000152587891	5.40950000000157	-16.3999996185303	0
6.5	5.44960000000356	-16.3500003814697	0
6.60000228881836	5.4861000000019	-16.3000011444092	0
6.70000076293945	5.51940000000104	-16.25	0
6.79999923706055	5.55709999999817	-16.2000007629395	0
6.90000152587891	5.59690000000046	-16.1499996185303	0
7	5.63349999999991	-16.1000003814697	0
7.10000228881836	5.67090000000098	-16.0500011444092	0
7.20000076293945	5.70609999999942	-16	0
7.29999923706055	5.74259999999776	-15.9500007629395	0
7.40000152587891	5.78009999999995	-15.8999996185303	0
7.5	5.8150999999998	-15.8500003814697	0
7.60000228881836	5.84900000000198	-15.8000011444092	0
7.70000076293945	5.88430000000153	-15.75	0
7.79999923706055	5.92350000000079	-15.7000007629395	0
7.90000152587891	5.95509999999922	-15.6499996185303	0
8	5.9900000000016	-15.6000003814697	0
8.10000228881836	6.02569999999832	-15.5500011444092	0
8.20000076293945	6.05630000000019	-15.5	0
8.29999923706055	6.09299999999712	-15.4500007629395	0
8.40000152587891	6.13070000000153	-15.3999996185303	0
8.5	6.16649999999936	-15.3500003814697	0
8.60000228881836	6.20470000000205	-15.3000011444092	0
8.70000076293945	6.24510000000009	-15.25	0
8.79999923706055	6.27960000000166	-15.2000007629395	0
8.90000152587891	6.31940000000031	-15.1499996185303	0
9	6.35620000000199	-15.1000003814697	0
9.10000228881836	6.39050000000134	-15.0500011444092	0
9.20000076293945	6.42559999999867	-15	0
9.29999923706055	6.45790000000125	-14.9500007629395	0
9.40000152587891	6.49590000000171	-14.8999996185303	0
9.5	6.53350000000137	-14.8500003814697	0
9.60000228881836	6.56910000000062	-14.8000011444092	0
9.70000076293945	6.60650000000169	-14.75	0
9.79999923706055	6.64340000000084	-14.7000007629395	0
9.90000152587891	6.68189999999959	-14.6499996185303	0
10	6.71900000000096	-14.6000003814697	0
10.1000022888184	6.75440000000162	-14.5500011444092	0
10.2000007629395	6.79209999999875	-14.5	0
10.2999992370605	6.82749999999942	-14.4500007629395	0
10.4000015258789	6.86479999999938	-14.3999996185303	0
10.5	6.89990000000034	-14.3500003814697	0
10.6000022888184	6.93130000000019	-14.3000011444092	0
10.7000007629395	6.96730000000025	-14.25	0
10.7999992370605	7.00599999999758	-14.2000007629395	0
10.9000015258789	7.0389000000032	-14.1499996185303	0
11	7.07610000000204	-14.1000003814697	0
11.1000022888184	7.10759999999937	-14.0500011444092	0
11.2000007629395	7.14180000000124	-14	0
11.2999992370605	7.17709999999715	-13.9500007629395	0
11.4000015258789	7.21730000000025	-13.8999996185303	0
11.5	7.2531999999992	-13.8500003814697	0
11.6000022888184	7.28809999999794	-13.8000011444092	0
11.7000007629395	7.32110000000102	-13.75	0
11.7999992370605	7.35280000000057	-13.7000007629395	0
11.9000015258789	7.39010000000053	-13.6499996185303	0
12	7.4288000000015	-13.6000003814697	0
12.1000022888184	7.46570000000065	-13.5500011444092	0
12.2000007629395	7.50140000000101	-13.5	0
12.2999992370605	7.53820000000269	-13.4500007629395	0
12.4000015258789	7.57400000000052	-13.3999996185303	0
12.5	7.60719999999856	-13.3500003814697	0
12.6000022888184	7.64360000000306	-13.3000011444092	0
12.7000007629395	7.67570000000342	-13.25	0
12.7999992370605	7.70769999999902	-13.2000007629395	0
12.9000015258789	7.74299999999857	-13.1499996185303	0
13	7.77499999999782	-13.1000003814697	0
13.1000022888184	7.80799999999726	-13.0500011444092	0
13.2000007629395	7.84150000000227	-13	0
13.2999992370605	7.87570000000051	-12.9500007629395	0
13.4000015258789	7.91410000000178	-12.8999996185303	0
13.5	7.95070000000123	-12.8500003814697	0
13.6000022888184	7.98250000000189	-12.8000011444092	0
13.7000007629395	8.01680000000124	-12.75	0
13.7999992370605	8.0499000000018	-12.7000007629395	0
13.9000015258789	8.08499999999913	-12.6499996185303	0
14	8.12069999999949	-12.6000003814697	0
14.1000022888184	8.15770000000339	-12.5500011444092	0
14.2000007629395	8.19220000000132	-12.5	0
14.2999992370605	8.22919999999795	-12.4500007629395	0
14.4000015258789	8.26060000000143	-12.3999996185303	0
14.5	8.29820000000109	-12.3500003814697	0
14.6000022888184	8.32870000000185	-12.3000011444092	0
14.7000007629395	8.36290000000008	-12.25	0
14.7999992370605	8.39689999999973	-12.2000007629395	0
14.9000015258789	8.42980000000171	-12.1499996185303	0
15	8.46410000000105	-12.1000003814697	0
15.1000022888184	8.49930000000313	-12.0500011444092	0
15.2000007629395	8.53510000000097	-12	0
15.2999992370605	8.56860000000233	-11.9500007629395	0
15.4000015258789	8.60320000000138	-11.8999996185303	0
15.5	8.63479999999981	-11.8500003814697	0
15.6000022888184	8.6691000000028	-11.8000011444092	0
15.7000007629395	8.70219999999972	-11.75	0
15.7999992370605	8.73790000000008	-11.7000007629395	0
15.9000015258789	8.77139999999781	-11.6499996185303	0
16	8.80559999999969	-11.6000003814697	0
16.1000022888184	8.83759999999893	-11.5500011444092	0
16.2000007629395	8.87120000000141	-11.5	0
16.2999992370605	8.90769999999975	-11.4500007629395	0
16.4000015258789	8.94110000000001	-11.3999996185303	0
16.5	8.97659999999814	-11.3500003814697	0
16.6000022888184	9.01180000000022	-11.3000011444092	0
16.7000007629395	9.04479999999967	-11.25	0
16.7999992370605	9.0792999999976	-11.2000007629395	0
16.9000015258789	9.11249999999927	-11.1499996185303	0
17	9.14880000000267	-11.1000003814697	0
17.1000022888184	9.18149999999878	-11.0500011444092	0
17.2000007629395	9.21380000000136	-11	0
17.2999992370605	9.24780000000101	-10.9500007629395	0
17.4000015258789	9.27960000000166	-10.8999996185303	0
17.5	9.3135000000002	-10.8500003814697	0
17.6000022888184	9.34850000000006	-10.8000011444092	0
17.7000007629395	9.38120000000345	-10.75	0
17.7999992370605	9.41149999999834	-10.7000007629395	0
17.9000015258789	9.44660000000295	-10.6499996185303	0
18	9.47859999999855	-10.6000003814697	0
18.1000022888184	9.51109999999971	-10.5500011444092	0
18.2000007629395	9.54060000000027	-10.5	0
18.2999992370605	9.57630000000063	-10.4500007629395	0
18.4000015258789	9.61439999999857	-10.3999996185303	0
18.5	9.65000000000146	-10.3500003814697	0
18.6000022888184	9.6851999999999	-10.3000011444092	0
18.7000007629395	9.71429999999964	-10.25	0
18.7999992370605	9.7481000000007	-10.2000007629395	0
18.9000015258789	9.78329999999914	-10.1499996185303	0
19	9.82060000000274	-10.1000003814697	0
19.1000022888184	9.85199999999895	-10.0500011444092	0
19.2000007629395	9.88330000000133	-10	0
19.2999992370605	9.91530000000057	-9.95000076293945	0
19.4000015258789	9.9442999999992	-9.89999961853027	0
19.5	9.97300000000178	-9.85000038146973	0
19.6000022888184	10.0085000000036	-9.80000114440918	0
19.7000007629395	10.0406000000003	-9.75	0
19.7999992370605	10.0748999999996	-9.70000076293945	0
19.9000015258789	10.1088999999993	-9.64999961853027	0
20	10.1421000000009	-9.60000038146973	0
20.1000022888184	10.1742000000013	-9.55000114440918	0
20.2000007629395	10.2085000000006	-9.5	0
20.2999992370605	10.243400000003	-9.45000076293945	0
20.4000015258789	10.2800999999999	-9.39999961853027	0
20.5	10.3113999999987	-9.35000038146973	0
20.6000022888184	10.3412000000026	-9.30000114440918	0
20.7000007629395	10.3727000000035	-9.25	0
20.7999992370605	10.4035000000003	-9.20000076293945	0
20.9000015258789	10.4315999999999	-9.14999961853027	0
21	10.4634000000005	-9.10000038146973	0
21.1000022888184	10.494200000001	-9.05000114440918	0
21.2000007629395	10.5220999999983	-9	0
21.2999992370605	10.5498999999982	-8.95000076293945	0
21.4000015258789	10.5800000000017	-8.89999961853027	0
21.5	10.6106000000036	-8.85000038146973	0
21.6000022888184	10.6401000000005	-8.80000114440918	0
21.7000007629395	10.6684999999998	-8.75	0
21.7999992370605	10.7020000000011	-8.70000076293945	0
21.9000015258789	10.7292999999991	-8.64999961853027	0
22	10.7611000000034	-8.60000038146973	0
22.1000022888184	10.7949000000008	-8.55000114440918	0
22.2000007629395	10.8279000000002	-8.5	0
22.2999992370605	10.8611999999994	-8.45000076293945	0
22.4000015258789	10.8934000000008	-8.39999961853027	0
22.5	10.9262000000017	-8.35000038146973	0
22.6000022888184	10.9565999999977	-8.30000114440918	0
22.7000007629395	10.9904000000024	-8.25	0
22.7999992370605	11.0253999999986	-8.20000076293945	0
22.9000015258789	11.0558000000019	-8.14999961853027	0
23	11.0843000000023	-8.10000038146973	0
23.1000022888184	11.1154999999999	-8.05000114440918	0
23.2000007629395	11.1505999999972	-8	0
23.2999992370605	11.1893000000018	-7.95000076293945	0
23.4000015258789	11.2248999999974	-7.89999961853027	0
23.5	11.2527000000009	-7.85000038146973	0
23.6000022888184	11.2775999999976	-7.80000114440918	0
23.7000007629395	11.3057999999983	-7.75	0
23.7999992370605	11.3381000000009	-7.70000076293945	0
23.9000015258789	11.3732000000018	-7.64999961853027	0
24	11.4049999999988	-7.60000038146973	0
24.1000022888184	11.4387000000024	-7.55000114440918	0
24.2000007629395	11.472099999999	-7.5	0
24.2999992370605	11.5064999999995	-7.45000076293945	0
24.4000015258789	11.5367000000006	-7.39999961853027	0
24.5	11.5678000000007	-7.35000038146973	0
24.6000022888184	11.6016999999993	-7.30000114440918	0
24.7000007629395	11.6348000000035	-7.25	0
24.7999992370605	11.6677999999993	-7.20000076293945	0
24.8999977111816	11.6991000000016	-7.15000152587891	0
25.0000038146973	11.7268999999978	-7.09999847412109	0
25.1000022888184	11.7561999999998	-7.04999923706055	0
25.2000007629395	11.7888999999996	-7	0
25.2999992370605	11.8232000000025	-6.95000076293945	0
25.3999977111816	11.8573000000033	-6.90000152587891	0
25.5000038146973	11.8898000000008	-6.84999847412109	0
25.6000022888184	11.9213999999993	-6.79999923706055	0
25.7000007629395	11.9527000000016	-6.75	0
25.7999992370605	11.9856	-6.70000076293945	0
25.8999977111816	12.0214000000014	-6.65000152587891	0
26.0000038146973	12.0544999999984	-6.59999847412109	0
26.1000022888184	12.0877	-6.54999923706055	0
26.2000007629395	12.1235000000015	-6.5	0
26.2999992370605	12.1599999999999	-6.45000076293945	0
26.3999977111816	12.1945000000014	-6.40000152587891	0
26.5000038146973	12.2256000000016	-6.34999847412109	0
26.6000022888184	12.2592000000004	-6.29999923706055	0
26.7000007629395	12.2943000000014	-6.25	0
26.7999992370605	12.3306000000011	-6.20000076293945	0
26.8999977111816	12.364999999998	-6.15000152587891	0
27.0000038146973	12.4017999999996	-6.09999847412109	0
27.1000022888184	12.4337000000014	-6.04999923706055	0
27.2000007629395	12.4631000000009	-6	0
27.2999992370605	12.4926000000014	-5.95000076293945	0
27.3999977111816	12.5231999999996	-5.90000152587891	0
27.5000038146973	12.5578999999998	-5.84999847412109	0
27.6000022888184	12.5895999999993	-5.79999923706055	0
27.7000007629395	12.6259000000027	-5.75	0
27.7999992370605	12.6604999999981	-5.70000076293945	0
27.8999977111816	12.6928999999982	-5.65000152587891	0
28.0000038146973	12.7230000000018	-5.59999847412109	0
28.1000022888184	12.7523000000001	-5.54999923706055	0
28.2000007629395	12.7875999999997	-5.5	0
28.2999992370605	12.8204000000005	-5.45000076293945	0
28.3999977111816	12.8508000000002	-5.40000152587891	0
28.5000038146973	12.8822	-5.34999847412109	0
28.6000022888184	12.9156000000003	-5.29999923706055	0
28.7000007629395	12.9487999999983	-5.25	0
28.7999992370605	12.9818999999989	-5.20000076293945	0
28.8999977111816	13.0145999999986	-5.15000152587891	0
29.0000038146973	13.0479999999989	-5.09999847412109	0
29.1000022888184	13.0803000000014	-5.04999923706055	0
29.2000007629395	13.1096999999972	-5	0
29.2999992370605	13.1398999999983	-4.95000076293945	0
29.3999977111816	13.1710000000021	-4.90000152587891	0
29.5000038146973	13.2016000000003	-4.84999847412109	0
29.6000022888184	13.2354000000014	-4.79999923706055	0
29.7000007629395	13.269400000001	-4.75	0
29.7999992370605	13.3043999999973	-4.70000076293945	0
29.8999977111816	13.334600000002	-4.65000152587891	0
30.0000038146973	13.3657000000021	-4.59999847412109	0
30.1000022888184	13.3973000000005	-4.54999923706055	0
30.2000007629395	13.4308999999994	-4.5	0
30.2999992370605	13.4637000000002	-4.45000076293945	0
30.3999977111816	13.4982000000018	-4.40000152587891	0
30.5000038146973	13.5328000000009	-4.34999847412109	0
30.6000022888184	13.5642000000007	-4.29999923706055	0
30.7000007629395	13.5915999999997	-4.25	0
30.7999992370605	13.6203000000023	-4.20000076293945	0
30.8999977111816	13.6522999999979	-4.15000152587891	0
31.0000038146973	13.6794999999984	-4.09999847412109	0
31.1000022888184	13.7109999999993	-4.04999923706055	0
31.2000007629395	13.7446999999993	-4	0
31.2999992370605	13.7792999999983	-3.95000076293945	0
31.3999977111816	13.8126000000011	-3.90000152587891	0
31.5000038146973	13.8447000000015	-3.84999847412109	0
31.6000022888184	13.8783000000003	-3.79999923706055	0
31.7000007629395	13.9132000000027	-3.75	0
31.7999992370605	13.9474000000009	-3.70000076293945	0
31.8999977111816	13.982799999998	-3.65000152587891	0
32.0000038146973	14.0142000000014	-3.59999847412109	0
32.1000022888184	14.0473999999995	-3.54999923706055	0
32.2000007629395	14.0756999999976	-3.5	0
32.2999992370605	14.1023999999998	-3.45000076293945	0
32.3999977111816	14.1316999999981	-3.40000152587891	0
32.5000038146973	14.1635999999999	-3.34999847412109	0
32.6000022888184	14.1958999999988	-3.29999923706055	0
32.7000007629395	14.2253999999994	-3.25	0
32.7999992370605	14.2543000000005	-3.20000076293945	0
32.8999977111816	14.285100000001	-3.15000152587891	0
33.0000038146973	14.3185000000012	-3.09999847412109	0
33.1000022888184	14.3505000000005	-3.04999923706055	0
33.2000007629395	14.3837000000021	-3	0
33.2999992370605	14.4111000000012	-2.95000076293945	0
33.3999977111816	14.4426000000021	-2.90000152587891	0
33.5000038146973	14.4732000000004	-2.84999847412109	0
33.6000022888184	14.5043000000005	-2.79999923706055	0
33.7000007629395	14.5406000000003	-2.75	0
33.7999992370605	14.5720999999976	-2.70000076293945	0
33.8999977111816	14.6000999999997	-2.65000152587891	0
34.0000038146973	14.6323999999986	-2.59999847412109	0
34.1000022888184	14.6639000000032	-2.54999923706055	0
34.2000007629395	14.6926999999996	-2.5	0
34.2999992370605	14.7250999999997	-2.45000076293945	0
34.3999977111816	14.7595000000001	-2.40000152587891	0
34.5000038146973	14.7965000000004	-2.34999847412109	0
34.6000022888184	14.8292000000038	-2.29999923706055	0
34.7000007629395	14.8601999999992	-2.25	0
34.7999992370605	14.8954000000012	-2.20000076293945	0
34.8999977111816	14.9285999999993	-2.15000152587891	0
35.0000038146973	14.9634000000005	-2.09999847412109	0
35.1000022888184	14.9933000000019	-2.04999923706055	0
35.2000007629395	15.027900000001	-2	0
35.2999992370605	15.0642999999982	-1.95000076293945	0
35.3999977111816	15.0971000000027	-1.90000152587891	0
35.5000038146973	15.1304999999993	-1.84999847412109	0
35.6000022888184	15.1621999999988	-1.79999923706055	0
35.7000007629395	15.193900000002	-1.75	0
35.7999992370605	15.2277999999969	-1.70000076293945	0
35.8999977111816	15.2564999999995	-1.65000152587891	0
36.0000038146973	15.2887999999984	-1.59999847412109	0
36.1000022888184	15.3198999999986	-1.54999923706055	0
36.2000007629395	15.3496000000014	-1.5	0
36.2999992370605	15.3790000000008	-1.45000076293945	0
36.3999977111816	15.4125000000022	-1.40000152587891	0
36.5000038146973	15.4415000000008	-1.34999847412109	0
36.6000022888184	15.4729000000007	-1.29999923706055	0
36.7000007629395	15.5061999999998	-1.25	0
36.7999992370605	15.5431000000026	-1.20000076293945	0
36.8999977111816	15.5763000000006	-1.15000152587891	0
37.0000038146973	15.6091000000015	-1.09999847412109	0
37.1000022888184	15.6399999999994	-1.04999923706055	0
37.2000007629395	15.6715000000004	-1	0
37.2999992370605	15.7036000000007	-0.950000762939453	0
37.3999977111816	15.7337000000007	-0.900001525878906	0
37.5000038146973	15.7638000000006	-0.849998474121094	0
37.6000022888184	15.7934000000023	-0.799999237060547	0
37.7000007629395	15.8249999999971	-0.75	0
37.7999992370605	15.8590000000004	-0.700000762939453	0
37.8999977111816	15.8914000000004	-0.650001525878906	0
38.0000038146973	15.9215000000004	-0.599998474121094	0
38.1000022888184	15.9542000000001	-0.549999237060547	0
38.2000007629395	15.9867000000013	-0.5	0
38.2999992370605	16.0193000000036	-0.450000762939453	0
38.3999977111816	16.0538000000015	-0.400001525878906	0
38.5000038146973	16.084600000002	-0.349998474121094	0
38.6000022888184	16.1156999999985	-0.299999237060547	0
38.7000007629395	16.1491999999998	-0.25	0
38.7999992370605	16.1828999999998	-0.200000762939453	0
38.8999977111816	16.2131000000009	-0.150001525878906	0
39.0000038146973	16.2439999999988	-0.0999984741210938	0
39.1000022888184	16.2750000000015	-0.0499992370605469	0
39.2000007629395	16.3029000000024	0	0
39.2999992370605	16.3339999999989	0.0499992370605469	0
39.3999977111816	16.3626000000004	0.0999984741210938	0.019776559240238
39.5000038146973	16.3907999999974	0.150001525878906	0.0395497900129992
39.6000022888184	16.4193999999989	0.200000762939453	0.0593166745082459
39.7000007629395	16.4462999999996	0.25	0.0790787223320552
39.7999992370605	16.4785000000011	0.299999237060547	0.0988359346180369
39.8999977111816	16.5125999999982	0.349998474121094	0.11858831198368
40.0000038146973	16.5445	0.400001525878906	0.138337362086204
40.1000022888184	16.574700000001	0.450000762939453	0.158080072411867
40.2000007629395	16.6057000000001	0.5	0.177817950918238
40.2999992370605	16.6334000000024	0.549999237060547	0.1975509985619
40.3999977111816	16.6630000000005	0.599998474121094	0.217279216372712
40.5000038146973	16.6913999999997	0.650001525878906	0.237004109919559
40.6000022888184	16.7222000000002	0.700000762939453	0.256722670613282
40.7000007629395	16.7553000000007	0.75	0.276436404445271
40.7999992370605	16.7841000000008	0.799999237060547	0.296145312420259
40.8999977111816	16.8166999999994	0.849998474121094	0.315849395356465
41.0000038146973	16.8470000000016	0.900001525878906	0.335550157126704
41.1000022888184	16.8783000000003	0.950000762939453	0.355244592813878
41.2000007629395	16.9094000000005	1	0.374934206556156
41.2999992370605	16.9438000000009	1.04999923706055	0.394618999350594
41.3999977111816	16.9750000000022	1.09999847412109	0.414298972194245
41.5000038146973	17.0041999999994	1.15000152587891	0.433975626972941
41.6000022888184	17.0332000000017	1.20000076293945	0.453645962323116
41.7000007629395	17.0659999999989	1.25	0.473311480630172
41.7999992370605	17.0996999999988	1.29999923706055	0.492972182880722
41.8999977111816	17.1298999999999	1.34999847412109	0.512628070061379
42.0000038146973	17.1594000000005	1.40000152587891	0.532280642255895
42.1000022888184	17.1908000000003	1.45000076293945	0.551926901889427
42.2000007629395	17.2236999999986	1.5	0.571568349364434
42.2999992370605	17.2524000000012	1.54999923706055	0.591204985644205
42.3999977111816	17.2824000000001	1.59999847412109	0.610836811743317
42.5000038146973	17.3141000000032	1.65000152587891	0.630465325905027
42.6000022888184	17.3440999999984	1.70000076293945	0.650087534219925
42.7000007629395	17.3741000000009	1.75	0.669704935298152
42.7999992370605	17.4055000000008	1.79999923706055	0.689317530121011
42.8999977111816	17.4330000000009	1.84999847412109	0.708925319622801
43.0000038146973	17.4645000000019	1.90000152587891	0.728529800232422
43.1000022888184	17.4966000000022	1.95000076293945	0.748127981715935
43.2000007629395	17.5266999999985	2	0.767721360848701
43.2999992370605	17.5627000000022	2.04999923706055	0.787309938610937
43.3999977111816	17.5970000000016	2.09999847412109	0.806893715982857
43.5000038146973	17.6291000000019	2.15000152587891	0.826474187541869
43.6000022888184	17.6640000000007	2.20000076293945	0.846048366707745
43.7000007629395	17.6965999999993	2.25	0.865617748424026
43.7999992370605	17.7276999999995	2.29999923706055	0.885182333670928
43.8999977111816	17.7596999999987	2.34999847412109	0.904742123428666
44.0000038146973	17.7891000000018	2.40000152587891	0.924298610370082
44.1000022888184	17.8178999999982	2.45000076293945	0.943848811595476
44.2000007629395	17.8480000000018	2.5	0.963394220249563
44.2999992370605	17.8846999999987	2.54999923706055	0.982934837311749
44.3999977111816	17.9120000000003	2.59999847412109	1.00247066376144
44.5000038146973	17.9373000000014	2.65000152587891	1.02200319051794
44.6000022888184	17.9667000000009	2.70000076293945	1.04152943831556
44.7000007629395	17.9962999999989	2.75	1.06105089843899
44.7999992370605	18.0276999999987	2.79999923706055	1.08056757186763
44.8999977111816	18.0589	2.84999847412109	1.1000794595809
45.0000038146973	18.0872999999992	2.90000152587891	1.11958805067224
45.1000022888184	18.1169999999984	2.95000076293945	1.13909036952804
45.2000007629395	18.1437000000005	3	1.15858790560676
45.2999992370605	18.1720000000023	3.04999923706055	1.17808065988781
45.3999977111816	18.2078999999976	3.09999847412109	1.19756863335059
45.5000038146973	18.2387999999992	3.15000152587891	1.21705331326459
45.6000022888184	18.2655999999988	3.20000076293945	1.23653172766451
45.7000007629395	18.2924999999996	3.25	1.25600536418447
45.7999992370605	18.3222999999998	3.29999923706055	1.27547422373941
45.8999977111816	18.3526999999995	3.34999847412109	1.29493830721178
46.0000038146973	18.3797999999988	3.40000152587891	1.31439910017555
46.1000022888184	18.4071999999978	3.45000076293945	1.3338536343083
46.2000007629395	18.438900000001	3.5	1.35330339541987
46.2999992370605	18.4735000000001	3.54999923706055	1.37274838448791
46.3999977111816	18.5082999999977	3.59999847412109	1.39218860249005
46.5000038146973	18.5411000000022	3.65000152587891	1.41162553305161
46.6000022888184	18.5743000000002	3.70000076293945	1.43105621149106
46.7000007629395	18.6108000000022	3.75	1.4504821217976
46.7999992370605	18.6445999999996	3.79999923706055	1.46990326494889
46.8999977111816	18.6726000000017	3.84999847412109	1.48931964192255
47.0000038146973	18.704099999999	3.90000152587891	1.50873273452551
47.1000022888184	18.7328000000016	3.95000076293945	1.5281395817134
47.2000007629395	18.7617000000027	4	1.54754166565667
47.2999992370605	18.7926000000007	4.04999923706055	1.56693898733295
47.3999977111816	18.8207000000002	4.09999847412109	1.58633154771989
47.5000038146973	18.8486000000012	4.15000152587891	1.60572082680787
47.6000022888184	18.8765999999996	4.20000076293945	1.62510386718595
47.7000007629395	18.9054000000033	4.25	1.64448214897183
47.7999992370605	18.9353999999985	4.29999923706055	1.66385567332888
47.8999977111816	18.9631999999983	4.34999847412109	1.68322444124341
48.0000038146973	18.9948000000004	4.40000152587891	1.70258993088907
48.1000022888184	19.0260999999991	4.45000076293945	1.72194918848266
48.2000007629395	19.0639999999985	4.5	1.74130369256061
48.2999992370605	19.0946999999978	4.54999923706055	1.76065344409852
48.3999977111816	19.1297000000013	4.59999847412109	1.77999844407199
48.5000038146973	19.1663999999982	4.65000152587891	1.79934016884185
48.6000022888184	19.1961999999985	4.70000076293945	1.8186756682509
48.7000007629395	19.2223000000013	4.75	1.83800641902238
48.7999992370605	19.2541999999994	4.79999923706055	1.8573324221319
48.8999977111816	19.284599999999	4.84999847412109	1.87665367855505
49.0000038146973	19.3143000000018	4.90000152587891	1.89597166284171
49.1000022888184	19.3436000000002	4.95000076293945	1.91528342845697
49.2000007629395	19.3775999999998	5	1.93459045031274
49.2999992370605	19.4099999999999	5.04999923706055	1.95389272938462
49.3999977111816	19.4409000000014	5.09999847412109	1.9731902666482
49.5000038146973	19.4742000000006	5.15000152587891	1.99248453457425
49.6000022888184	19.5076000000008	5.20000076293945	2.01177259027232
49.7000007629395	19.5411999999997	5.25	2.03105590701517
49.7999992370605	19.5740000000005	5.29999923706055	2.05033448577527
49.8999977111816	19.6035000000011	5.34999847412109	2.06960832752514
50.0000038146973	19.6314999999995	5.40000152587891	2.08887890319521
50.1000022888184	19.665399999998	5.45000076293945	2.10814327348114
50.2000007629395	19.7001999999993	5.5	2.12740290967475
50.2999992370605	19.7319000000025	5.54999923706055	2.14665781274875
50.3999977111816	19.7648000000008	5.59999847412109	2.1659079836759
50.5000038146973	19.7942000000003	5.65000152587891	2.18515489158147
50.6000022888184	19.8251999999993	5.70000076293945	2.20439560077253
50.7000007629395	19.8564000000006	5.75	2.22363158073538
50.7999992370605	19.8889000000017	5.79999923706055	2.24286283244295
50.8999977111816	19.9218000000001	5.84999847412109	2.26208935686826
51.0000038146973	19.9514000000017	5.90000152587891	2.28131262133324
51.1000022888184	19.976999999999	5.95000076293945	2.30052969375271
51.2000007629395	20.0102999999981	6	2.31974204180925
51.2999992370605	20.0443000000014	6.04999923706055	2.33894966647606
51.3999977111816	20.0741999999991	6.09999847412109	2.35815256872637
51.5000038146973	20.1036999999997	6.15000152587891	2.37735221408067
51.6000022888184	20.1316999999981	6.20000076293945	2.39654567405778
51.7000007629395	20.1612999999998	6.25	2.41573441453846
51.7999992370605	20.1959000000024	6.29999923706055	2.43491843649614
51.8999977111816	20.2232999999978	6.34999847412109	2.4540977409043
52.0000038146973	20.2523000000001	6.40000152587891	2.47327379148382
52.1000022888184	20.2813999999998	6.45000076293945	2.4924436633538
52.2000007629395	20.3109000000004	6.5	2.51160882059505
52.2999992370605	20.3389999999999	6.54999923706055	2.53076926418122
52.3999977111816	20.368599999998	6.59999847412109	2.54992499508604
52.5000038146973	20.4004999999997	6.65000152587891	2.56907747523264
52.6000022888184	20.4275000000016	6.70000076293945	2.58822378333672
52.7000007629395	20.4547999999995	6.75	2.60736538168094
52.7999992370605	20.4815000000017	6.79999923706055	2.62650227123922
52.8999977111816	20.5111999999972	6.84999847412109	2.64563445298551
53.0000038146973	20.5443000000014	6.90000152587891	2.66476338704705
53.1000022888184	20.5779999999977	6.95000076293945	2.68388615573242
53.2000007629395	20.6103000000003	7	2.70300421952801
53.2999992370605	20.6412999999993	7.04999923706055	2.72211757940798
53.3999977111816	20.6718000000001	7.09999847412109	2.74122623634652
53.5000038146973	20.6992000000027	7.15000152587891	2.76033164867686
53.6000022888184	20.7304000000004	7.20000076293945	2.77943090229669
53.7000007629395	20.7556000000004	7.25	2.79852545556384
53.7999992370605	20.7848000000013	7.29999923706055	2.81761530859972
53.8999977111816	20.808100000002	7.34999847412109	2.8367004634314
54.0000038146973	20.8379000000023	7.40000152587891	2.85578237659464
54.1000022888184	20.8659000000007	7.45000076293945	2.87485813756767
54.2000007629395	20.8950000000004	7.5	2.89392920324457
54.2999992370605	20.9218000000037	7.54999923706055	2.91299557459464
54.3999977111816	20.9498999999996	7.59999847412109	2.93205725258718
54.5000038146973	20.9815000000017	7.65000152587891	2.95111569196725
54.6000022888184	21.0118000000002	7.70000076293945	2.97016798579459
54.7000007629395	21.0400000000009	7.75	2.9892155891722
54.7999992370605	21.0701000000008	7.79999923706055	3.00825850306932
54.8999977111816	21.0982999999978	7.84999847412109	3.02729672845512
55.0000038146973	21.1260999999977	7.90000152587891	3.04633171828584
55.1000022888184	21.1536999999989	7.95000076293945	3.06536056919902
55.2000007629395	21.1785999999993	8	3.08438473450845
55.2999992370605	21.2048000000032	8.04999923706055	3.10340421518326
55.3999977111816	21.2356	8.09999847412109	3.12241901219255
55.5000038146973	21.2675000000017	8.15000152587891	3.14143057670554
55.6000022888184	21.2969000000012	8.20000076293945	3.1604360089339
55.7000007629395	21.3260000000009	8.25	3.17943676040404
55.7999992370605	21.3542999999991	8.29999923706055	3.198432832085
55.8999977111816	21.3849000000009	8.34999847412109	3.2174242249458
56.0000038146973	21.4192999999977	8.40000152587891	3.2364123883705
56.1000022888184	21.4503000000004	8.45000076293945	3.25539442614118
56.2000007629395	21.4802000000018	8.5	3.27437178799873
56.2999992370605	21.5096000000012	8.54999923706055	3.2933444749121
56.3999977111816	21.5396000000001	8.59999847412109	3.31231248785023
56.5000038146973	21.5666000000019	8.65000152587891	3.33127727441387
56.6000022888184	21.597899999997	8.70000076293945	3.35023594195182
56.7000007629395	21.6229000000021	8.75	3.36918993842129
56.7999992370605	21.6498000000029	8.79999923706055	3.38813926479114
56.8999977111816	21.6792000000023	8.84999847412109	3.40708392203023
57.0000038146973	21.7042000000001	8.90000152587891	3.42602535595784
57.1000022888184	21.7328999999991	8.95000076293945	3.4449606774858
57.2000007629395	21.760000000002	9	3.4638913327895
57.2999992370605	21.7891000000018	9.04999923706055	3.48281732283771
57.3999977111816	21.8175999999985	9.09999847412109	3.50173864859918
57.5000038146973	21.8449000000001	9.15000152587891	3.52065675411361
57.6000022888184	21.8761999999988	9.20000076293945	3.53956875385215
57.7000007629395	21.9102999999996	9.25	3.55847609221019
57.7999992370605	21.9454000000005	9.29999923706055	3.57737877015642
57.8999977111816	21.9696000000004	9.34999847412109	3.59627678865952
58.0000038146973	21.9999000000025	9.40000152587891	3.61517158874764
58.1000022888184	22.0241000000024	9.45000076293945	3.63406028938918
58.2000007629395	22.0564000000013	9.5	3.6529443333672
58.2999992370605	22.093499999999	9.54999923706055	3.67182372164561
58.3999977111816	22.1281000000017	9.59999847412109	3.69069845518817
58.5000038146973	22.1602999999996	9.65000152587891	3.7095699744759
58.6000022888184	22.1832000000031	9.70000076293945	3.72843540108288
58.7000007629395	22.2141000000011	9.75	3.74729617584494
58.7999992370605	22.2360000000008	9.79999923706055	3.76615229972553
58.8999977111816	22.2681999999986	9.84999847412109	3.78500377368799
59.0000038146973	22.3070000000007	9.90000152587891	3.80385203643882
59.1000022888184	22.3413	9.95000076293945	3.82269421310013
59.2000007629395	22.3498999999974	10	3.84153174273289
59.2999992370605	22.3722000000016	10.0499992370605	3.86036462630009
59.3999977111816	22.3722000000016	10.0999984741211	3.87919286476465
59.5000038146973	22.3722000000016	10.1500015258789	3.8980178950604
59.6000022888184	22.3722000000016	10.2000007629395	3.91683684585378
59.7000007629395	22.3722000000016	10.25	3.93565115443276
59.7999992370605	22.3722000000016	10.2999992370605	3.95446082175987
59.8999977111816	22.3722000000016	10.3499984741211	3.97326584879758
60.0000038146973	22.3498999999974	10.4000015258789	3.99206767070893
60.1000022888184	22.3498999999974	10.4500007629395	4.01086341970099
60.2000007629395	22.3498999999974	10.5	4.02965453129056
60.2999992370605	22.3498999999974	10.5499992370605	4.04844100643973
60.3999977111816	22.3498999999974	10.5999984741211	4.06722284611052
60.5000038146973	22.3498999999974	10.6500015258789	4.08600148369698
60.6000022888184	22.3498999999974	10.7000007629395	4.10477405494319
60.7000007629395	22.3498999999974	10.75	4.12354199359658
60.7999992370605	22.3498999999974	10.7999992370605	4.14230530061882
60.8999977111816	22.2572	10.8499984741211	4.16106397697146
61.0000038146973	22.1176000000014	10.9000015258789	4.17981945428142
61.1000022888184	21.8819000000003	10.9500007629395	4.1985688718261
61.2000007629395	21.3656999999985	11	4.21731366158541
61.2999992370605	21.2441999999974	11.0499992370605	4.23605382452058
61.3999977111816	20.9953999999998	11.0999984741211	4.25478936159271
61.5000038146973	20.7476999999999	11.1500015258789	4.27352170266342
61.6000022888184	20.5868999999984	11.2000007629395	4.29224799053975
61.7000007629395	20.3834999999999	11.25	4.31096965543593
61.7999992370605	20.1647000000012	11.2999992370605	4.32968669831275
61.8999977111816	19.9076999999998	11.3499984741211	4.34839912013087
62.0000038146973	19.6326999999983	11.4000015258789	4.36710834898843
62.1000022888184	19.5750000000007	11.4500007629395	4.38581153121844
62.2000007629395	19.4794000000002	11.5	4.4045100949735
62.2999992370605	19.3190000000031	11.5499992370605	4.42320404119425
62.3999977111816	19.1958999999988	11.5999984741211	4.44189337110664
62.5000038146973	19.0496000000021	11.6500015258789	4.46057951104515
62.6000022888184	18.9713000000011	11.7000007629395	4.47925961086326
62.7000007629395	18.9016000000011	11.75	4.49793509724729
62.7999992370605	18.7752	11.7999992370605	4.51660597115509
62.8999977111816	18.793099999999	11.8499984741211	4.53527223354436
63.0000038146973	18.7429000000011	11.9000015258789	4.55393530898961
63.1000022888184	18.6671999999999	11.9500007629395	4.57259235086286
63.2000007629395	18.6088999999993	12	4.5912447840901
63.2999992370605	18.5522000000019	12.0499992370605	4.60989260962857
63.3999977111816	18.5367000000006	12.0999984741211	4.62853582843538
63.5000038146973	18.4922000000006	12.1500015258789	4.64717586332688
63.6000022888184	18.4569999999985	12.2000007629395	4.66580987119
63.7000007629395	18.3935999999994	12.25	4.68443927519219
63.7999992370605	18.3703000000023	12.2999992370605	4.7030640762901
63.8999977111816	18.365600000001	12.3499984741211	4.72168427544026
64	18.3345000000008	12.4000015258789	4.74030129370266
64.1000061035156	18.3250999999982	12.4500007629395	4.7589122914755
64.1999969482422	18.3018000000011	12.5	4.77751869016953
64.3000030517578	18.2675000000017	12.5499992370605	4.7961204907408
64.3999938964844	18.2450000000026	12.5999984741211	4.81471769414525
64.5	18.2288000000008	12.6500015258789	4.83331171968837
64.6000061035156	18.2055	12.7000007629395	4.85189973127593
64.6999969482422	18.1754000000001	12.75	4.87048314856383
64.8000030517578	18.1854999999996	12.7999992370605	4.88906197250752
64.8999938964844	18.1771999999983	12.8499984741211	4.90763620406235
65	18.1517999999996	12.9000015258789	4.92620726078112
65.1000061035156	18.1395000000011	12.9500007629395	4.94477231007355
65.1999969482422	18.1261999999988	13	4.9633327698425
65.3000030517578	18.1081000000013	13.0499992370605	4.98188864104282
65.3999938964844	18.093200000003	13.0999984741211	5.00043992462926
65.5	18.0802000000003	13.1500015258789	5.01898803640376
65.6000061035156	18.0679999999993	13.2000007629395	5.03753014727637
65.6999969482422	18.0655000000006	13.25	5.05606767339869
65.8000030517578	18.0522000000019	13.2999992370605	5.07460061572499
65.8999938964844	18.0342000000019	13.3499984741211	5.09312897520942
66	18.0283000000018	13.4000015258789	5.11165416590488
66.1000061035156	18.0168000000012	13.4500007629395	5.13017336221808
66.1999969482422	18.0008999999991	13.5	5.14868797855124
66.3000030517578	17.9822999999997	13.5499992370605	5.16719801585801
66.3999938964844	17.9729999999981	13.5999984741211	5.18570347508846
66.5	17.9619000000021	13.6500015258789	5.20420576853202
66.6000061035156	17.9521000000022	13.7000007629395	5.22270207410619
66.6999969482422	17.9406000000017	13.75	5.24119380446551
66.8000030517578	17.9290000000001	13.7999992370605	5.25968096056297
66.8999938964844	17.9099999999999	13.8499984741211	5.27816354335147
67	17.8954999999987	13.9000015258789	5.29664296339117
67.1000061035156	17.8801000000021	13.9500007629395	5.31511640207116
67.1999969482422	17.8686999999991	14	5.33358527030019
67.3000030517578	17.8610999999983	14.0499992370605	5.35204956903066
67.3999938964844	17.8489000000009	14.0999984741211	5.37050929921486
67.5	17.837400000004	14.1500015258789	5.38896586966937
67.6000061035156	17.8293000000012	14.2000007629395	5.40741646526901
67.6999969482422	17.8260999999984	14.25	5.4258624951786
67.8000030517578	17.813100000003	14.2999992370605	5.44430396034991
67.8999938964844	17.7970999999998	14.3499984741211	5.46274086173466
68	17.7821000000004	14.4000015258789	5.48117460640762
68.1000061035156	17.7669000000024	14.4500007629395	5.49960238272577
68.1999969482422	17.7580000000016	14.5	5.51802559811174
68.3000030517578	17.7551000000021	14.5499992370605	5.53644425351675
68.3999938964844	17.7452999999987	14.5999984741211	5.55485834989187
68.5	17.7392	14.6500015258789	5.57326929257195
68.6000061035156	17.7360000000008	14.7000007629395	5.59167427339243
68.6999969482422	17.7203000000009	14.75	5.61007469803564
68.8000030517578	17.7128000000012	14.7999992370605	5.62847056745217
68.8999938964844	17.6952000000019	14.8499984741211	5.64686188259252
69	17.6791999999987	14.9000015258789	5.66525004705336
69.1000061035156	17.6584000000003	14.9500007629395	5.68363225614501
69.1999969482422	17.6614999999983	15	5.70200991381129
69.3000030517578	17.6601999999984	15.0499992370605	5.72038302100219
69.3999938964844	17.6575000000012	15.0999984741211	5.73875157866759
69.5	17.7929000000004	15.1500015258789	5.75711698866785
69.6000061035156	17.7279000000017	15.2000007629395	5.77547644978452
69.6999969482422	17.7490000000034	15.25	5.7938313642247
69.8000030517578	17.7496000000028	15.2999992370605	5.8121817329378
69.8999938964844	17.7245000000003	15.3499984741211	5.8305275568731
70	17.7945999999974	15.4000015258789	5.84887023615642
70.1000061035156	17.4445000000014	15.4500007629395	5.86720697303694
70.1999969482422	17.8184000000001	15.5	5.88553916798687
70.3000030517578	17.8873999999996	15.5499992370605	5.90386682195501
70.3999938964844	18.0577000000012	15.5999984741211	5.92218993589005
70.5	18.0786999999982	15.6500015258789	5.94050990818508
70.6000061035156	18.1144999999997	15.7000007629395	5.95882394455329
70.6999969482422	18.1379000000015	15.75	5.97713344396876
70.8000030517578	18.1359999999986	15.7999992370605	5.99543840722151
70.8999938964844	18.138600000002	15.8499984741211	6.01373883520321
71	18.1190000000024	15.9000015258789	6.03203612457648
71.1000061035156	18.1137999999992	15.9500007629395	6.05032748451524
71.1999969482422	18.1041000000005	16	6.06861431202776
71.3000030517578	17.9562000000005	16.0499992370605	6.08689660806205
71.3999938964844	18.0575000000026	16.0999984741211	6.105174373566
71.5	18.196899999999	16.1500015258789	6.12344900347312
71.6000061035156	18.2165000000023	16.2000007629395	6.14171771041406
71.6999969482422	18.2888000000021	16.25	6.15998188966764
71.8000030517578	18.4343000000008	16.2999992370605	6.17824154218126
71.8999938964844	18.7221000000027	16.3499984741211	6.19649666890219
72	18.8074000000015	16.4000015258789	6.21474866303665
72.1000061035156	18.9650000000001	16.4500007629395	6.23299474066841
72.1999969482422	18.4545000000035	16.5	6.25123629534864
72.3000030517578	18.2458000000006	16.5499992370605	6.26947332802411
72.3999938964844	18.0299999999988	16.5999984741211	6.2877058396415
72.5	17.9231	16.6500015258789	6.30593522168152
72.6000061035156	17.8649000000005	16.7000007629395	6.32415869367747
72.6999969482422	17.7534999999989	16.75	6.34237764745466
72.8000030517578	17.5897000000004	16.7999992370605	6.36059208395925
72.8999938964844	17.4992999999995	16.8499984741211	6.37880200413731
73	17.4402000000009	16.9000015258789	6.39700879774586
73.1000061035156	17.3460000000014	16.9500007629395	6.41520968776411
73.1999969482422	17.2950000000019	17	6.43340606429331
73.3000030517578	17.3447999999989	17.0499992370605	6.45159792827903
73.3999938964844	17.3142000000007	17.0999984741211	6.4697852806667
73.5	17.3123999999989	17.1500015258789	6.48796950949149
73.6000061035156	17.3112000000001	17.2000007629395	6.50614784117487
73.6999969482422	17.2868999999992	17.25	6.52432166409587
73.8000030517578	17.2926999999981	17.2999992370605	6.54249097919945
73.8999938964844	17.3232000000025	17.3499984741211	6.56065578743042
74	17.3555000000015	17.4000015258789	6.57881747510388
74.1000061035156	17.3477999999996	17.4500007629395	6.59697327207999
74.1999969482422	17.3531999999977	17.5	6.61512456501732
74.3000030517578	17.3704999999973	17.5499992370605	6.63327135486023
74.3999938964844	17.3649000000005	17.5999984741211	6.65141364255293
74.5	17.3807000000015	17.6500015258789	6.66955281269223
74.6000061035156	17.3690000000024	17.7000007629395	6.68768609857338
74.6999969482422	17.3624000000018	17.75	6.70581488513631
74.8000030517578	17.3571999999986	17.7999992370605	6.72393917332477
74.8999938964844	17.3444999999992	17.8499984741211	6.74205896408236
75	17.3444999999992	17.9000015258789	6.76017564028941
75.1000061035156	17.3330000000024	17.9500007629395	6.77828643867265
75.1999969482422	17.3183000000026	18	6.79639274245518
75.3000030517578	17.3176999999996	18.0499992370605	6.81449455258014
75.3999938964844	17.3089	18.0999984741211	6.83259186999052
75.5	17.2934000000023	18.1500015258789	6.85068607585196
75.6000061035156	17.2860000000001	18.2000007629395	6.86877441031908
75.6999969482422	17.2746999999981	18.25	6.88685825489996
75.8000030517578	17.2635000000009	18.2999992370605	6.90493761053711
75.8999938964844	17.2569000000003	18.3499984741211	6.9230124781729
76	17.2500999999975	18.4000015258789	6.94108423726012
76.1000061035156	17.2364000000016	18.4500007629395	6.95915013137767
76.1999969482422	17.2274999999972	18.5	6.97721154032037
76.3000030517578	17.2183999999979	18.5499992370605	6.99526846503013
76.3999938964844	17.2135000000017	18.5999984741211	7.01332090644872
76.5	17.2095000000008	18.6500015258789	7.03137024231783
76.6000061035156	17.2044999999998	18.7000007629395	7.04941371963706
76.6999969482422	17.1942999999992	18.75	7.0674527164898
76.8000030517578	17.1856999999982	18.7999992370605	7.08548723381733
76.8999938964844	17.1786000000029	18.8499984741211	7.10351727256082
77	17.1715000000004	18.9000015258789	7.12154420875268
77.1000061035156	17.1666000000005	18.9500007629395	7.1395652928096
77.1999969482422	17.1594000000005	19	7.15758190110533
77.3000030517578	17.1526999999987	19.0499992370605	7.17559403458054
77.3999938964844	17.1427000000003	19.0999984741211	7.19360169417578
77.5	17.1368999999977	19.1500015258789	7.21160625421598
77.6000061035156	17.1248000000014	19.2000007629395	7.22960496853133
77.6999969482422	17.1175000000003	19.25	7.24759921178774
77.8000030517578	17.1077000000005	19.2999992370605	7.26558898492526
77.8999938964844	17.1015000000007	19.3499984741211	7.28357428888384
78	17.0949000000001	19.4000015258789	7.3015564962827
78.1000061035156	17.0897999999979	19.4500007629395	7.31953286436196
78.1999969482422	17.0835000000006	19.5	7.33750476608147
78.3000030517578	17.0743000000002	19.5499992370605	7.35547220238068
78.3999938964844	17.0635000000002	19.5999984741211	7.37343517419892
78.5	17.0541000000012	19.6500015258789	7.39139505245151
78.6000061035156	17.045900000001	19.7000007629395	7.4093490977849
78.6999969482422	17.0371000000014	19.75	7.42729868145468
78.8000030517578	17.0298999999977	19.7999992370605	7.44524380439969
78.8999938964844	17.0198999999993	19.8499984741211	7.46318446755865
79	17.0083000000013	19.9000015258789	7.48112204014476
79.1000061035156	16.9981999999982	19.9500007629395	7.49905378620724
79.1999969482422	16.9916999999987	20	7.51698107529919
79.3000030517578	16.9907999999996	20.0499992370605	7.53490390835884
79.3999938964844	16.9860000000008	20.0999984741211	7.55282228632432
79.5	16.9794000000002	20.1500015258789	7.57073757670849
79.6000061035156	16.9732000000004	20.2000007629395	7.58864704719685
79.6999969482422	16.9639999999999	20.25	7.60655206583583
79.8000030517578	16.9542000000001	20.2999992370605	7.62445263315997
79.8999938964844	16.9465000000018	20.3499984741211	7.64234875010728
80	16.9434000000037	20.4000015258789	7.66024178249266
80.1000061035156	16.9347000000016	20.4500007629395	7.67812900116051
80.1999969482422	16.9329000000034	20.5	7.69601177226494
80.3000030517578	16.9256999999998	20.5499992370605	7.71389009674348
80.3999938964844	16.9170000000013	20.5999984741211	7.73176397553356
80.5	16.9074000000001	20.6500015258789	7.74963477275336
80.6000061035156	16.9013999999988	20.7000007629395	7.76749976263929
80.6999969482422	16.8983999999982	20.75	7.78536030964838
80.8000030517578	16.8905999999988	20.7999992370605	7.80321641471757
80.8999938964844	16.8806999999979	20.8499984741211	7.82106807878368
81	16.8729000000021	20.9000015258789	7.83891666426997
81.1000061035156	16.8685000000005	20.9500007629395	7.8567594488013
81.1999969482422	16.8626000000004	21	7.87459779513938
81.3000030517578	16.858400000001	21.0499992370605	7.89243170422059
81.3999938964844	16.8492000000006	21.0999984741211	7.91026117698114
81.5	16.8431000000019	21.1500015258789	7.92808757415114
81.6000061035156	16.8347000000031	21.2000007629395	7.94590817674031
81.6999969482422	16.8274999999994	21.25	7.96372434581688
81.8000030517578	16.8222999999998	21.2999992370605	7.98153608231661
81.8999938964844	16.8193000000028	21.3499984741211	7.99934338717514
82	16.8124000000025	21.4000015258789	8.01714761943119
82.1000061035156	16.8065000000024	21.4500007629395	8.03494606347581
82.1999969482422	16.8028000000013	21.5	8.05274007868548
82.3000030517578	16.7989999999991	21.5499992370605	8.07052966599539
82.3999938964844	16.791500000003	21.5999984741211	8.08831482634056
82.5	16.7809000000016	21.6500015258789	8.10609691707016
82.6000061035156	16.7692000000025	21.7000007629395	8.12387322595295
82.6999969482422	16.7615000000005	21.75	8.14164511067549
82.8000030517578	16.7557000000015	21.7999992370605	8.15941257217235
82.8999938964844	16.7497000000003	21.8499984741211	8.17717561137798
83	16.7422000000006	21.9000015258789	8.19493558395375
83.1000061035156	16.734199999999	21.9500007629395	8.21268978104257
83.1999969482422	16.726999999999	22	8.23043955864287
83.3000030517578	16.7183000000005	22.0499992370605	8.24818491768861
83.3999938964844	16.7114999999976	22.0999984741211	8.26592585911365
83.5	16.7037000000018	22.1500015258789	8.28366373689335
83.6000061035156	16.6959999999999	22.2000007629395	8.30139584554121
83.6999969482422	16.6921000000002	22.25	8.31912353936929
83.8000030517578	16.6851999999999	22.2999992370605	8.33684681931097
83.8999938964844	16.6761000000006	22.3499984741211	8.35456568629951
84	16.6735000000008	22.4000015258789	8.37228149262603
84.1000061035156	16.6735999999983	22.4500007629395	8.38999153617108
84.1999969482422	16.6644000000015	22.5	8.40769716956212
84.3000030517578	16.6548000000003	22.5499992370605	8.42539839373194
84.3999938964844	16.6492999999973	22.5999984741211	8.44309520961319
84.5	16.6434000000008	22.6500015258789	8.46078896781457
84.6000061035156	16.6356999999989	22.7000007629395	8.47847696958008
84.6999969482422	16.6369000000013	22.75	8.49616056585438
84.8000030517578	16.6242999999995	22.7999992370605	8.51383975756967
84.8999938964844	16.617199999997	22.8499984741211	8.53151454565801
85	16.6095000000023	22.9000015258789	8.5491862790474
85.1000061035156	16.601999999999	22.9500007629395	8.56685226234179
85.1999969482422	16.5957999999991	23	8.5845138448048
85.3000030517578	16.586299999999	23.0499992370605	8.60217102736803
85.3999938964844	16.5789000000004	23.0999984741211	8.61982381096295
85.5	16.5756000000001	23.1500015258789	8.63747354283867
85.6000061035156	16.571899999999	23.2000007629395	8.65511753095549
85.6999969482422	16.5697999999975	23.25	8.67275712289779
85.8000030517578	16.5797999999995	23.2999992370605	8.69039231959657
85.8999938964844	16.5933000000005	23.3499984741211	8.70802312198271
86	16.6101999999992	23.4000015258789	8.72565087562819
86.1000061035156	16.6288999999997	23.4500007629395	8.74327289184614
86.1999969482422	16.648799999999	23.5	8.76089051654345
86.3000030517578	16.664499999999	23.5499992370605	8.77850375065052
86.3999938964844	16.6848000000027	23.5999984741211	8.79611259509765
86.5	16.6887999999999	23.6500015258789	8.81371839378147
86.6000061035156	16.6853999999985	23.7000007629395	8.83131846136437
86.6999969482422	16.6725999999981	23.75	8.84891414207754
86.8000030517578	16.6483000000007	23.7999992370605	8.8665054368508
86.8999938964844	16.6226999999999	23.8499984741211	8.88409234661383
87	16.593499999999	23.9000015258789	8.90167621358971
87.1000061035156	16.5707000000002	23.9500007629395	8.91925435578652
87.1999969482422	16.543700000002	24	8.93682811576155
87.3000030517578	16.5144999999975	24.0499992370605	8.954397494444
87.3999938964844	16.4856999999975	24.0999984741211	8.97196249276299
87.5	16.4444000000003	24.1500015258789	8.98952445126976
87.6000061035156	16.415399999998	24.2000007629395	9.0070806913146
87.6999969482422	16.376400000001	24.25	9.02463255378261
87.8000030517578	16.3493999999992	24.2999992370605	9.04218003960242
87.8999938964844	16.322699999997	24.3499984741211	9.05972314970254
88	16.2869000000028	24.4000015258789	9.07726322296421
88.1000061035156	16.255000000001	24.4500007629395	9.0947975840763
88.1999969482422	16.2305000000015	24.5	9.11232757225357
88.3000030517578	16.2177000000011	24.5499992370605	9.12985318842404
88.3999938964844	16.222099999999	24.5999984741211	9.14737443351562
88.5	16.2366000000038	24.6500015258789	9.16489264474129
88.6000061035156	16.2183000000005	24.7000007629395	9.18240515081558
88.6999969482422	16.2101000000002	24.75	9.19991328867128
88.8000030517578	16.1857999999993	24.7999992370605	9.21741705918542
88.8999938964844	16.1944000000003	24.8500022888184	9.23491779823798
89	16.1830000000009	24.8999977111816	9.25241150189927
89.0999908447266	16.1881999999969	24.9500007629395	9.26990351024023
89.1999969482422	16.1880000000019	25.0000038146973	9.28739115428349
89.3000030517578	16.1706000000013	25.0499992370605	9.30487176771507
89.3999938964844	16.1493000000009	25.1000022888184	9.32235068661035
89.5	16.1437000000005	25.1499977111816	9.33982257807893
89.5999908447266	16.1383999999998	25.2000007629395	9.35729277553398
89.6999969482422	16.1421999999984	25.2500038146973	9.37475861332645
89.8000030517578	16.137200000001	25.2999992370605	9.39221742846785
89.8999938964844	16.1231000000007	25.3500022888184	9.40967455038003
90	16.1108000000022	25.3999977111816	9.42712465282347
90.0999908447266	16.0931000000019	25.4500007629395	9.44457306256065
90.1999969482422	16.0823999999993	25.5000038146973	9.4620171172673
90.3000030517578	16.0784000000021	25.5499992370605	9.47945415727687
90.3999938964844	16.0718000000015	25.6000022888184	9.49688950536477
90.5	16.0643000000018	25.6499977111816	9.51431784193528
90.5999908447266	16.0594000000019	25.7000007629395	9.53174448710725
90.6999969482422	16.0527000000002	25.7500038146973	9.54916678187765
90.8000030517578	16.0509999999995	25.7999992370605	9.56658206989836
90.8999938964844	16.0393000000004	25.8500022888184	9.58399566730537
91	16.0295000000006	25.8999977111816	9.60140226113974
91.0999908447266	16.0241999999998	25.9500007629395	9.61880716488372
91.1999969482422	16.0171000000009	26.0000038146973	9.636207722852
91.3000030517578	16.0090999999993	26.0499992370605	9.65360128201135
91.3999938964844	16.0019000000029	26.1000022888184	9.67099315186542
91.5	15.9953999999998	26.1499977111816	9.68837802608496
91.5999908447266	15.9879000000037	26.2000007629395	9.70576121152268
91.6999969482422	15.9791999999979	26.2500038146973	9.72314005580748
91.8000030517578	15.9686999999976	26.2999992370605	9.74051190921747
91.8999938964844	15.9565000000002	26.3500022888184	9.75788207463102
92	15.951100000002	26.3999977111816	9.7752452523415
92.0999908447266	15.9445999999989	26.4500007629395	9.79260674257917
92.1999969482422	15.9399000000012	26.5000038146973	9.80996389628357
92.3000030517578	15.9305999999997	26.5499992370605	9.82731406704066
92.3999938964844	15.9219999999987	26.6000022888184	9.84466255111053
92.5	15.9134000000013	26.6499977111816	9.86200405540218
92.5999908447266	15.9032000000007	26.7000007629395	9.8793438735304
92.6999969482422	15.8992000000035	26.7500038146973	9.89667935974189
92.8000030517578	15.8935999999994	26.7999992370605	9.9140078709269
92.8999938964844	15.8883999999998	26.8500022888184	9.93133469673433
93	15.8874000000033	26.8999977111816	9.94865455068172
93.0999908447266	15.8918999999987	26.9500007629395	9.96597271977548
93.1999969482422	15.8795000000027	27.0000038146973	9.98328656156589
93.3000030517578	15.8787999999986	27.0499992370605	10.000593436244
93.3999938964844	15.870600000002	27.1000022888184	10.0178986268546
93.5	15.8647999999994	27.1499977111816	10.0351968535166
93.5999908447266	15.8532000000014	27.2000007629395	10.0524933966352
93.6999969482422	15.8354999999974	27.2500038146973	10.0697856170606
93.8000030517578	15.8281999999999	27.2999992370605	10.0870708782813
93.8999938964844	15.8182000000015	27.3500022888184	10.1043544567449
94	15.8184000000001	27.3999977111816	10.1216310791647
94.0999908447266	15.8233999999975	27.4500007629395	10.1389060193516
94.1999969482422	15.8186000000023	27.5000038146973	10.1561766414525
94.3000030517578	15.8051000000014	27.5499992370605	10.1734403122495
94.3999938964844	15.7924000000021	27.6000022888184	10.1907023016001
94.5	15.7736999999979	27.6499977111816	10.2079573428051
94.5999908447266	15.7589000000007	27.7000007629395	10.2252107030881
94.6999969482422	15.7239000000009	27.7500038146973	10.242459749889
94.8000030517578	15.6896000000015	27.7999992370605	10.2597018532802
94.8999938964844	15.6540999999997	27.8500022888184	10.276942276536
95	15.630000000001	27.8999977111816	10.2941757595379
95.0999908447266	15.6211000000003	27.9500007629395	10.3114075629288
95.1999969482422	15.6324000000022	28.0000038146973	10.3286350574385
95.3000030517578	15.6405000000013	28.0499992370605	10.3458556164259
95.3999938964844	15.6470000000008	28.1000022888184	10.3630744965894
95.5	15.6604000000007	28.1499977111816	10.3802864443836
95.5999908447266	15.6706999999988	28.2000007629395	10.3974967138786
95.6999969482422	15.6746999999996	28.2500038146973	10.4147026790898
95.8000030517578	15.6854999999996	28.2999992370605	10.4319017166596
95.8999938964844	15.6931000000004	28.3500022888184	10.4490990767171
96	15.6984000000011	28.3999977111816	10.4662895122835
96.0999908447266	15.7085000000006	28.4500007629395	10.4834782708625
96.1999969482422	15.7088000000003	28.5000038146973	10.5006627297522
96.3000030517578	15.7131000000009	28.5499992370605	10.5178402688744
96.3999938964844	15.7177000000011	28.6000022888184	10.5350161317965
96.5	15.7322999999997	28.6499977111816	10.5521850780988
96.5999908447266	15.7420999999995	28.7000007629395	10.5693523487259
96.6999969482422	15.7648000000008	28.7500038146973	10.5865153242548
96.8000030517578	15.786799999998	28.7999992370605	10.6036713878837
96.8999938964844	15.8042999999998	28.8500022888184	10.6208257766247
97	15.8073000000004	28.8999977111816	10.6379732566107
97.0999908447266	15.7860999999975	28.9500007629395	10.6551190622339
97.1999969482422	15.7633999999998	29.0000038146973	10.6722605773468
97.3000030517578	15.7424000000028	29.0499992370605	10.6893951884204
97.3999938964844	15.7273999999998	29.1000022888184	10.7065281259187
97.5	15.7229000000007	29.1499977111816	10.72365416252
97.5999908447266	15.719000000001	29.2000007629395	10.7407785260712
97.6999969482422	15.7102000000014	29.2500038146973	10.7578986036968
97.8000030517578	15.6991999999991	29.2999992370605	10.775011785137
97.8999938964844	15.6931999999979	29.3500022888184	10.7921232943149
98	15.6877999999997	29.3999977111816	10.8092279104469
98.0999908447266	15.6824000000015	29.4500007629395	10.8263308548418
98.1999969482422	15.6870999999992	29.5000038146973	10.8434295178927
98.3000030517578	15.6847999999991	29.5499992370605	10.8605212926053
98.3999938964844	15.6762000000017	29.6000022888184	10.8776113963687
98.5	15.6670000000013	29.6499977111816	10.8946946149308
98.5999908447266	15.660100000001	29.7000007629395	10.911776163069
98.6999969482422	15.6545000000006	29.7500038146973	10.9288534344413
98.8000030517578	15.6368999999977	29.7999992370605	10.9459238253159
98.8999938964844	15.6388999999981	29.8500022888184	10.9629925465546
99	15.6453000000001	29.8999977111816	10.9800543904298
99.0999908447266	15.6477999999988	29.9500007629395	10.9971145651946
99.1999969482422	15.6470999999983	30.0000038146973	11.0141704677685
99.3000030517578	15.6385999999984	30.0499992370605	11.0312194976783
99.3999938964844	15.6330000000016	30.1000022888184	11.0482668592659
99.5	15.6239000000023	30.1499977111816	11.0653073513209
99.5999908447266	15.6198999999979	30.2000007629395	11.0823461755792
99.6999969482422	15.6150999999991	30.2500038146973	11.0993807322184
99.8000030517578	15.609800000002	30.2999992370605	11.1164084240204
99.8999938964844	15.5994000000028	30.3500022888184	11.133434448814
100	15.5911999999989	30.3999977111816	11.1504536118993
100.099990844727	15.5764999999992	30.4500007629395	11.1674711085017
100.199996948242	15.5656999999992	30.5000038146973	11.1844843420534
100.300003051758	15.5540000000001	30.5499992370605	11.2014907185882
100.399993896484	15.5421999999999	30.6000022888184	11.2184954294286
100.5	15.5339999999997	30.6499977111816	11.2354932863782
100.599990844727	15.5213999999978	30.7000007629395	11.252489478159
100.699996948242	15.5140000000029	30.7500038146973	11.2694814114542
100.800003051758	15.5033000000003	30.7999992370605	11.2864664955459
100.899993896484	15.497199999998	30.8500022888184	11.3034499152574
101	15.4902000000002	30.8999977111816	11.3204264888888
101.099990844727	15.4793000000027	30.9500007629395	11.3374013986657
101.199996948242	15.4703999999983	31.0000038146973	11.3543720545189
101.300003051758	15.4632999999994	31.0499992370605	11.3713358689752
101.399993896484	15.4542999999976	31.1000022888184	11.3882980203657
101.5	15.4445000000014	31.1499977111816	11.4052533334799
101.599990844727	15.4336999999978	31.2000007629395	11.4222069840542
101.699996948242	15.4258000000009	31.2500038146973	11.4391563852633
101.800003051758	15.4187999999995	31.2999992370605	11.4560989528753
101.899993896484	15.410399999997	31.3500022888184	11.473039858736
102	15.4027999999998	31.3999977111816	11.4899739341177
102.099990844727	15.390800000001	31.4500007629395	11.5069063482739
102.199996948242	15.3771000000015	31.5000038146973	11.5238345176202
102.300003051758	15.3614000000016	31.5499992370605	11.5407558611625
102.399993896484	15.3485000000001	31.6000022888184	11.5576755442682
102.5	15.3403999999973	31.6499977111816	11.5745884046852
102.599990844727	15.3300000000017	31.7000007629395	11.5914996051915
102.699996948242	15.3191000000006	31.7500038146973	11.6084065654398
102.800003051758	15.3117999999995	31.7999992370605	11.6253067076702
102.899993896484	15.3101000000024	31.8500022888184	11.642205190779
103	15.3099000000002	31.8999977111816	11.6590968589824
103.099990844727	15.3091999999997	31.9500007629395	11.6759868685902
103.199996948242	15.3078999999998	32.0000038146973	11.6928726424885
103.300003051758	15.300299999999	32.0499992370605	11.7097516061483
103.399993896484	15.2926000000007	32.1000022888184	11.7266289120015
103.5	15.2870000000003	32.1499977111816	11.7434994108119
103.599990844727	15.2822999999989	32.2000007629395	11.7603682545537
103.699996948242	15.2737000000016	32.2500038146973	11.7772328671979
103.800003051758	15.2684000000008	32.2999992370605	11.7940906774435
103.899993896484	15.2575999999972	32.3500022888184	11.8109468312664
104	15.2518000000018	32.3999977111816	11.8277961857998
104.099990844727	15.2440999999999	32.4500007629395	11.8446438844385
104.199996948242	15.2368999999999	32.5000038146973	11.8614873565262
104.300003051758	15.2324000000008	32.5499992370605	11.8783240339859
104.399993896484	15.2250000000022	32.6000022888184	11.8951590563431
104.5	15.2174000000014	32.6499977111816	11.9119872871787
104.599990844727	15.2050999999992	32.7000007629395	11.9288138634398
104.699996948242	15.1941000000006	32.7500038146973	11.9456362176934
104.800003051758	15.1827000000012	32.7999992370605	11.962451785083
104.899993896484	15.1765000000014	32.8500022888184	11.9792656986904
105	15.1706999999988	32.8999977111816	11.9960728285375
105.099990844727	15.1611000000012	32.9500007629395	12.0128783051306
105.199996948242	15.1512000000002	33.0000038146973	12.0296795642565
105.300003051758	15.1440000000002	33.0499992370605	12.0464740442756
105.399993896484	15.1333000000013	33.1000022888184	12.0632668718332
105.5	15.125	33.1499977111816	12.080052923385
105.599990844727	15.1156999999985	33.2000007629395	12.0968373230036
105.699996948242	15.1114000000016	33.2500038146973	12.113617509692
105.800003051758	15.1058999999987	33.2999992370605	12.1303909250242
105.899993896484	15.0947000000015	33.3500022888184	12.1471626892158
106	15.0861000000004	33.3999977111816	12.1639276851495
106.099990844727	15.0786999999982	33.4500007629395	12.180691030471
106.199996948242	15.0725999999995	33.5000038146973	12.1974501673961
106.300003051758	15.0645999999979	33.5499992370605	12.2142025407089
106.399993896484	15.0567999999985	33.6000022888184	12.2309532642021
106.5	15.0504999999976	33.6499977111816	12.2476972271787
106.599990844727	15.0423999999985	33.7000007629395	12.2644395408643
106.699996948242	15.0365999999995	33.7500038146973	12.2811776506841
106.800003051758	15.0275000000001	33.7999992370605	12.2979090046287
106.899993896484	15.0178999999989	33.8500022888184	12.3146387100752
107	15.010000000002	33.8999977111816	12.3313616627395
107.099990844727	15.0028999999995	33.9500007629395	12.3480829674342
107.199996948242	14.9966999999997	34.0000038146973	12.3648000727905
107.300003051758	14.9900999999991	34.0499992370605	12.3815104300021
107.399993896484	14.9853000000003	34.1000022888184	12.3982191400371
107.5	14.9807999999975	34.1499977111816	12.4149211050176
107.599990844727	14.9755999999979	34.2000007629395	12.4316214233503
107.699996948242	14.9678999999996	34.2500038146973	12.4483175468686
107.800003051758	14.9591999999975	34.2999992370605	12.465006929966
107.899993896484	14.9519	34.3500022888184	12.4816946672085
108	14.9438000000009	34.3999977111816	12.4983756671177
108.099990844727	14.9328999999998	34.4500007629395	12.5150550217008
108.199996948242	14.9251000000004	34.5000038146973	12.5317301859903
108.300003051758	14.9236999999994	34.5499992370605	12.548398617576
108.399993896484	14.9123999999974	34.6000022888184	12.5650654046288
108.5	14.9017000000022	34.6499977111816	12.5817254620626
108.599990844727	14.8905000000013	34.7000007629395	12.5983838754923
108.699996948242	14.8859999999986	34.7500038146973	12.6150381031461
108.800003051758	14.8791999999994	34.7999992370605	12.6316856058063
108.899993896484	14.8719999999994	34.8500022888184	12.6483314652557
109	14.8628000000026	34.8999977111816	12.6649706027938
109.099990844727	14.8530000000028	34.9500007629395	12.6816080976499
109.199996948242	14.8405000000021	35.0000038146973	12.6982414112444
109.300003051758	14.8306000000011	35.0499992370605	12.7148680075489
109.399993896484	14.8207000000002	35.1000022888184	12.731492961965
109.5	14.8159000000014	35.1499977111816	12.7481112021706
109.599990844727	14.8146000000015	35.2000007629395	12.7647278010166
109.699996948242	14.804500000002	35.2500038146973	12.7813402231119
109.800003051758	14.798899999998	35.2999992370605	12.7979459356142
109.899993896484	14.7875999999997	35.3500022888184	12.8145500075504
110	14.781799999997	35.3999977111816	12.8311473729704
110.099990844727	14.7743999999984	35.4500007629395	12.8477430983533
110.199996948242	14.7638999999981	35.5000038146973	12.8643346514931
110.300003051758	14.7606000000014	35.5499992370605	12.8809195027301
110.399993896484	14.7552000000032	35.6000022888184	12.8975027147235
110.5	14.7429000000011	35.6499977111816	12.9140792278882
110.599990844727	14.7429000000011	35.7000007629395	12.9306541023384
110.699996948242	14.7436000000016	35.7500038146973	12.9472248090499
110.800003051758	14.7513999999974	35.7999992370605	12.9637888215419
110.899993896484	14.7513999999974	35.8500022888184	12.9803511961131
111	14.7513999999974	35.8999977111816	12.9969068795363
111.099990844727	14.7513999999974	35.9500007629395	13.0134609255677
111.199996948242	14.7513999999974	36.0000038146973	13.0300108083615
111.300003051758	14.7552000000032	36.0499992370605	13.0465540046126
111.399993896484	14.7552000000032	36.1000022888184	13.0630955642656
111.5	14.7552000000032	36.1499977111816	13.0796304404445
111.599990844727	14.7552000000032	36.2000007629395	13.0961636805545
111.699996948242	14.7612999999983	36.2500038146973	13.1126927619247
111.800003051758	14.7612999999983	36.2999992370605	13.129215164422
111.899993896484	14.7612999999983	36.3500022888184	13.1457359316441
112	14.7665000000015	36.3999977111816	13.1622500230594
112.099990844727	14.7912999999971	36.4500007629395	13.1787624797288
112.199996948242	14.8119999999981	36.5000038146973	13.1952707821527
112.300003051758	14.8385000000017	36.5499992370605	13.2117724133669
112.399993896484	14.8588999999993	36.6000022888184	13.228272410629
112.5	14.8868999999977	36.6499977111816	13.2447657397446
112.599990844727	14.9279000000024	36.7000007629395	13.2612574354374
112.699996948242	15.0053000000007	36.7500038146973	13.2777449813758
112.800003051758	15.0468000000001	36.7999992370605	13.2942258637609
112.899993896484	15.5289999999986	36.8500022888184	13.3107051135169
113	15.8505000000005	36.8999977111816	13.3271777027802
113.099990844727	16.1688000000031	36.9500007629395	13.3436486599437
113.199996948242	16.3797000000013	37.0000038146973	13.3601154718407
113.300003051758	16.7947999999997	37.0499992370605	13.3765756278339
113.399993896484	16.8470000000016	37.1000022888184	13.3930341525212
113.5	17.2043000000012	37.1499977111816	13.4094860243627
113.599990844727	17.4886000000006	37.2000007629395	13.4259362654276
113.699996948242	17.6860000000015	37.2500038146973	13.4423823657103
113.800003051758	17.915100000002	37.2999992370605	13.4588218177322
113.899993896484	18.2705000000024	37.3500022888184	13.4752596397714
114	18.4845000000023	37.3999977111816	13.4916908166048
114.099990844727	18.6834999999992	37.4500007629395	13.508120363985
114.199996948242	18.892200000002	37.5000038146973	13.5245457750639
114.300003051758	19.0813999999991	37.5499992370605	13.5409645455181
114.399993896484	19.181700000001	37.6000022888184	13.5573816873128
114.5	19.3305999999975	37.6499977111816	13.5737921915353
114.599990844727	19.4530999999988	37.7000007629395	13.5902010676276
114.699996948242	19.6051000000007	37.7500038146973	13.6066058118965
114.800003051758	19.7582000000002	37.7999992370605	13.6230039231697
114.899993896484	19.8502999999982	37.8500022888184	13.639400407107
115	19.9572000000007	37.8999977111816	13.6557902610984
115.099990844727	20.0466000000015	37.9500007629395	13.6721784882831
115.199996948242	20.1283000000003	38.0000038146973	13.6885625881186
115.300003051758	20.1921000000002	38.0499992370605	13.7049400625809
115.399993896484	20.2848000000013	38.1000022888184	13.7213159110306
115.5	20.3950000000004	38.1499977111816	13.7376851371542
115.599990844727	20.4743999999992	38.2000007629395	13.7540527377945
115.699996948242	20.5825000000004	38.2500038146973	13.7704162155564
115.800003051758	20.6995999999999	38.2999992370605	13.7867730755608
115.899993896484	20.805900000003	38.3500022888184	13.803128310876
116	20.8826000000008	38.3999977111816	13.819476931478
116.099990844727	20.9789999999994	38.4500007629395	13.8358239279201
116.199996948242	21.074700000001	38.5000038146973	13.8521668059513
116.300003051758	21.1234000000004	38.5499992370605	13.8685030738339
116.399993896484	21.2021000000022	38.6000022888184	13.8848377183506
116.5	21.2920999999988	38.6499977111816	13.9011657557603
116.599990844727	21.3716000000022	38.7000007629395	13.9174921703334
116.699996948242	21.4419999999991	38.7500038146973	13.9338144709597
116.800003051758	21.5124000000033	38.7999992370605	13.9501301690395
116.899993896484	21.5781000000025	38.8500022888184	13.9664442450768
117	21.6624000000011	38.8999977111816	13.9827517216063
117.099990844727	21.7297999999973	38.9500007629395	13.9990575766227
117.199996948242	21.8126999999986	39.0000038146973	14.0153593221529
117.300003051758	21.8738999999987	39.0499992370605	14.0316544727318
117.399993896484	21.9496000000036	39.1000022888184	14.0479480025916
117.5	22.0303999999996	39.1499977111816	14.0642349405362
117.599990844727	22.107	39.2000007629395	14.0805202582909
117.699996948242	22.1764999999978	39.2500038146973	14.0968014710167
117.800003051758	22.233400000001	39.2999992370605	14.1130760963797
117.899993896484	22.3094000000019	39.3500022888184	14.1293491023468
118	22.3752999999997	39.3999977111816	14.1456155239844
118.099990844727	22.4431000000004	39.4500007629395	14.1618803267555
118.199996948242	22.5151000000005	39.5000038146973	14.1781410289514
118.300003051758	22.5849000000017	39.5499992370605	14.1943951513661
118.399993896484	22.6520000000019	39.6000022888184	14.2106476557082
118.5	22.7201999999998	39.6499977111816	14.2268935837693
118.599990844727	22.7848999999987	39.7000007629395	14.2431378970987
118.699996948242	22.8453999999983	39.7500038146973	14.2593781143948
118.800003051758	22.9117000000006	39.7999992370605	14.2756117595765
118.899993896484	22.9756000000016	39.8500022888184	14.2918437881035
119	23.0440000000017	39.8999977111816	14.3080692475466
119.099990844727	23.1088000000018	39.9500007629395	14.3242930908669
119.199996948242	23.1732000000011	40.0000038146973	14.3405128426073
119.300003051758	23.2390000000014	40.0499992370605	14.3567260298077
119.399993896484	23.3080000000009	40.1000022888184	14.3729376016832
119.5	23.3752999999997	40.1499977111816	14.3891426120465
119.599990844727	23.4428000000007	40.2000007629395	14.405346007617
119.699996948242	23.5079000000005	40.2500038146973	14.4215453160579
119.800003051758	23.5766000000003	40.2999992370605	14.4377380675264
119.899993896484	23.6434999999983	40.3500022888184	14.4539292050001
120	23.711000000003	40.3999977111816	14.4701137885268
120.099990844727	23.7789000000012	40.4500007629395	14.4862967585907
120.199996948242	23.8457999999991	40.5000038146973	14.502475645972
120.300003051758	23.9137999999984	40.5499992370605	14.5186479839421
120.399993896484	23.9796000000024	40.6000022888184	14.5348187092477
120.5	24.0485000000008	40.6499977111816	14.5509828881646
120.599990844727	24.1167000000023	40.7000007629395	14.5671454549491
120.699996948242	24.1849999999977	40.7500038146973	14.5833039434948
120.800003051758	24.2524000000012	40.7999992370605	14.5994558901838
120.899993896484	24.3189999999995	40.8500022888184	14.6156062255386
121	24.3840999999993	40.8999977111816	14.6317500220567
121.099990844727	24.4523999999983	40.9500007629395	14.6478922077728
121.199996948242	24.5214000000014	41.0000038146973	14.6640303196906
121.300003051758	24.5895000000019	41.0499992370605	14.6801618972997
121.399993896484	24.6599999999999	41.1000022888184	14.6962918649051
121.5	24.7296999999999	41.1499977111816	14.7124153012191
121.599990844727	24.7967000000026	41.2000007629395	14.7285371280618
121.699996948242	24.863400000002	41.2500038146973	14.7446548855434
121.800003051758	24.9315000000024	41.2999992370605	14.7607661162575
121.899993896484	25.0015999999996	41.3500022888184	14.7768757382988
122	25.0665000000008	41.3999977111816	14.7929788365872
122.099990844727	25.133600000001	41.4500007629395	14.8090803267351
122.199996948242	25.2010000000009	41.5000038146973	14.825177751956
122.300003051758	25.2687000000005	41.5499992370605	14.8412686579441
122.399993896484	25.3381999999983	41.6000022888184	14.8573579565902
122.5	25.4036999999989	41.6499977111816	14.8734407390155
122.599990844727	25.4684000000016	41.7000007629395	14.8895219146311
122.699996948242	25.5363000000034	41.7500038146973	14.9055990297505
122.800003051758	25.5996999999988	41.7999992370605	14.9216696331653
122.899993896484	25.6616000000031	41.8500022888184	14.937738630569
123	25.7267000000029	41.8999977111816	14.9538011192773
123.099990844727	25.7903000000006	41.9500007629395	14.969862002507
123.199996948242	25.8577000000005	42.0000038146973	14.9859188296681
123.300003051758	25.9218999999975	42.0499992370605	15.0019691526459
123.399993896484	25.9878000000026	42.1000022888184	15.0180178709438
123.5	26.0584999999992	42.1499977111816	15.0340600880651
123.599990844727	26.1238000000012	42.2000007629395	15.0501007010389
123.699996948242	26.1918000000005	42.2500038146973	15.0661372623685
123.800003051758	26.2554000000018	42.2999992370605	15.0821673270296
123.899993896484	26.3231000000014	42.3500022888184	15.098195788342
124	26.3881000000001	42.3999977111816	15.11421775599
124.099990844727	26.453300000001	42.4500007629395	15.1302381208218
124.199996948242	26.5198999999993	42.5000038146973	15.1462544384304
124.300003051758	26.5845999999983	42.5499992370605	15.1622642668788
124.399993896484	26.6513999999988	42.6000022888184	15.1782724933097
124.5	26.7178999999996	42.6499977111816	15.1942742335818
124.599990844727	26.7868999999992	42.7000007629395	15.2102743723691
124.699996948242	26.8500999999997	42.7500038146973	15.2262704683511
124.800003051758	26.9150000000009	42.7999992370605	15.2422600826743
124.899993896484	26.9783000000025	42.8500022888184	15.2582480963116
125	27.0423999999985	42.8999977111816	15.2742296312889
125.099990844727	27.1033000000025	42.9500007629395	15.2902095661129
125.199996948242	27.1699999999983	43.0000038146973	15.3061854625462
125.300003051758	27.236399999998	43.0499992370605	15.3221548848156
125.399993896484	27.3019000000022	43.1000022888184	15.3381227077307
125.5	27.3693000000021	43.1499977111816	15.3540840594781
125.599990844727	27.4353999999985	43.2000007629395	15.3700438124037
125.699996948242	27.4992999999995	43.2500038146973	15.3859995313499
125.800003051758	27.5635000000002	43.2999992370605	15.4019487836206
125.899993896484	27.6273999999976	43.3500022888184	15.4178964378685
126	27.6939999999995	43.3999977111816	15.4338376284344
126.099990844727	27.7587999999996	43.4500007629395	15.4497772215102
126.199996948242	27.8211999999985	43.5000038146973	15.4657127850146
126.300003051758	27.8876000000018	43.5499992370605	15.4816418893251
126.399993896484	27.953300000001	43.6000022888184	15.4975693969447
126.5	28.0180000000037	43.6499977111816	15.5134904483612
126.599990844727	28.0830999999998	43.7000007629395	15.5294099036194
126.699996948242	28.1460000000006	43.7500038146973	15.5453253337109
126.800003051758	28.2080000000024	43.7999992370605	15.5612343120835
126.899993896484	28.273500000003	43.8500022888184	15.577141695097
127	28.3401000000013	43.8999977111816	15.5930426293798
127.099990844727	28.4054000000033	43.9500007629395	15.6089419688362
127.199996948242	28.4680000000008	44.0000038146973	15.6248372875273
127.300003051758	28.5288	44.0499992370605	15.6407261619679
127.399993896484	28.5944000000018	44.1000022888184	15.6566134423813
127.5	28.6571000000004	44.1499977111816	15.6724942815296
127.599990844727	28.7174000000014	44.2000007629395	15.6883735271835
127.699996948242	28.7780999999995	44.2500038146973	15.7042487564703
127.800003051758	28.8423000000003	44.2999992370605	15.7201175489682
127.899993896484	28.907900000002	44.3500022888184	15.735984748771
128	28.9703000000009	44.3999977111816	15.7518455147678
128.099990844727	29.032900000002	44.4500007629395	15.7677046886021
128.199996948242	29.0982000000004	44.5000038146973	15.7835598504642
128.300003051758	29.1605000000018	44.5499992370605	15.7994085829925
128.399993896484	29.2227000000021	44.6000022888184	15.8152557241577
128.5	29.2862999999998	44.6499977111816	15.8310964389693
128.599990844727	29.3506999999991	44.7000007629395	15.8469355629505
128.699996948242	29.4130000000005	44.7500038146973	15.862770679351
128.800003051758	29.4789999999994	44.7999992370605	15.8785993738662
128.899993896484	29.541500000003	44.8500022888184	15.8944264783503
129	29.6053000000029	44.8999977111816	15.9102471639266
129.099990844727	29.6682999999975	44.9500007629395	15.9260662600046
129.199996948242	29.7324000000008	45.0000038146973	15.9418813528903
129.300003051758	29.7952000000005	45.0499992370605	15.9576900313324
129.399993896484	29.8580999999976	45.1000022888184	15.9734971210755
129.5	29.9187999999995	45.1499977111816	15.9892977993499
129.599990844727	29.9835999999996	45.2000007629395	16.0050968894582
129.699996948242	30.0468000000001	45.2500038146973	16.020891980759
129.800003051758	30.1038000000008	45.2999992370605	16.0366806650514
129.899993896484	30.1687999999995	45.3500022888184	16.0524677619771
130	30.2317999999977	45.3999977111816	16.0682484548665
130.099990844727	30.2940000000017	45.4500007629395	16.0840275609219
130.199996948242	30.3565000000017	45.5000038146973	16.0998026725516
130.300003051758	30.4143999999978	45.5499992370605	16.1155713846013
130.399993896484	30.4760000000024	45.6000022888184	16.1313385106164
130.5	30.535100000001	45.6499977111816	16.1470992400211
130.599990844727	30.5960000000014	45.7000007629395	16.162858383924
130.699996948242	30.6553999999996	45.7500038146973	16.1786135377795
130.800003051758	30.7158999999992	45.7999992370605	16.1943622994769
130.899993896484	30.7750000000015	45.8500022888184	16.2101094764719
131	30.8361999999979	45.8999977111816	16.2258502642756
131.099990844727	30.8991000000024	45.9500007629395	16.2415894679097
131.199996948242	30.9606999999996	46.0000038146973	16.2573246858715
131.300003051758	31.0208999999995	46.0499992370605	16.2730535190903
131.399993896484	31.079700000002	46.1000022888184	16.288780768939
131.5	31.1393000000025	46.1499977111816	16.3045016370088
131.599990844727	31.2008999999998	46.2000007629395	16.3202209222414
131.699996948242	31.2590999999993	46.2500038146973	16.3359362261732
131.800003051758	31.3202999999994	46.2999992370605	16.3516451527706
131.899993896484	31.3844000000026	46.3500022888184	16.3673524973301
132	31.4457000000002	46.3999977111816	16.3830534675166
132.099990844727	31.5084999999999	46.4500007629395	16.3987528561981
132.199996948242	31.5727999999981	46.5000038146973	16.4144482679472
132.300003051758	31.6395000000011	46.5499992370605	16.4301373097637
132.399993896484	31.7034999999996	46.6000022888184	16.4458247708745
132.5	31.7662000000018	46.6499977111816	16.4615058650115
132.599990844727	31.8276000000005	46.7000007629395	16.4771853789757
132.699996948242	31.8849000000009	46.7500038146973	16.4928609203727
132.800003051758	31.9470000000001	46.7999992370605	16.5085300992321
132.899993896484	32.0149999999994	46.8500022888184	16.5241976987182
133	32.0757999999987	46.8999977111816	16.5398589386229
133.099990844727	32.1366999999991	46.9500007629395	16.5555185996871
133.199996948242	32.1959999999999	47.0000038146973	16.5711742925457
133.300003051758	32.2525999999998	47.0499992370605	16.5868236302552
133.399993896484	32.313900000001	47.1000022888184	16.6024713899236
133.5	32.3741999999984	47.1499977111816	16.6181127979916
133.599990844727	32.4344999999994	47.2000007629395	16.6337526303497
133.699996948242	32.4952999999987	47.2500038146973	16.6493884989268
133.800003051758	32.5576000000001	47.2999992370605	16.6650180198036
133.899993896484	32.6183999999994	47.3500022888184	16.6806459640401
134	32.6807000000008	47.3999977111816	16.6962675635288
134.099990844727	32.7446000000018	47.4500007629395	16.7118875869119
134.199996948242	32.8090000000011	47.5000038146973	16.7275036508738
134.300003051758	32.8708000000006	47.5499992370605	16.7431133745152
134.399993896484	32.9312000000027	47.6000022888184	16.7587215228533
134.5	32.9928	47.6499977111816	16.7743233338208
134.599990844727	33.0537999999979	47.7000007629395	16.7899235700198
134.699996948242	33.1154999999999	47.7500038146973	16.8055198511542
134.800003051758	33.1808000000019	47.7999992370605	16.8211097993413
134.899993896484	33.2393000000011	47.8500022888184	16.8366981735623
135	33.3036000000029	47.8999977111816	16.8522802177835
135.099990844727	33.369200000001	47.9500007629395	16.8678606885733
135.199996948242	33.4305999999997	48.0000038146973	16.8834372086519
135.300003051758	33.495600000002	48.0499992370605	16.8990074031501
135.399993896484	33.5577999999987	48.1000022888184	16.9145760250194
135.5	33.6214999999975	48.1499977111816	16.9301383242532
135.599990844727	33.6853999999985	48.2000007629395	16.945699051393
135.699996948242	33.747000000003	48.2500038146973	16.9612558321716
135.800003051758	33.8074000000015	48.2999992370605	16.9768062947303
135.899993896484	33.8698000000004	48.3500022888184	16.9923551859974
136	33.9305000000022	48.3999977111816	17.0078977619868
136.099990844727	33.9884999999995	48.4500007629395	17.0234387672198
136.199996948242	34.048899999998	48.5000038146973	17.0389758304386
136.300003051758	34.1095000000023	48.5499992370605	17.0545065827912
136.399993896484	34.1730000000025	48.6000022888184	17.0700357651898
136.5	34.2347999999984	48.6499977111816	17.085558639662
136.599990844727	34.2956000000013	48.7000007629395	17.1010799447154
136.699996948242	34.3545000000013	48.7500038146973	17.1165973120983
136.800003051758	34.416500000003	48.7999992370605	17.1321083759625
136.899993896484	34.4773999999998	48.8500022888184	17.1476178712105
137	34.5378999999994	48.8999977111816	17.1631210658766
137.099990844727	34.6012999999984	48.9500007629395	17.1786226924617
137.199996948242	34.6619000000028	49.0000038146973	17.1941203857171
137.300003051758	34.7206000000006	49.0499992370605	17.2096117827945
137.399993896484	34.7803999999996	49.1000022888184	17.2251016125936
137.5	34.8429999999971	49.1499977111816	17.2405851491491
137.599990844727	34.9064999999973	49.2000007629395	17.2560671189614
137.699996948242	34.966800000002	49.2500038146973	17.2715451597814
137.800003051758	35.0286999999989	49.2999992370605	17.2870169117579
137.899993896484	35.0881999999983	49.3500022888184	17.3024870977939
138	35.1512000000002	49.3999977111816	17.3179509979181
138.099990844727	35.2130000000034	49.4500007629395	17.3334133326372
138.199996948242	35.2763999999988	49.5000038146973	17.3488717426982
138.300003051758	35.3400999999976	49.5499992370605	17.3643238712434
138.399993896484	35.3996000000006	49.6000022888184	17.3797744351864
138.5	35.4588000000003	49.6499977111816	17.3952187205428
138.599990844727	35.5177000000003	49.7000007629395	17.4106614418322
138.699996948242	35.5789000000004	49.7500038146973	17.4261002427946
138.800003051758	35.6398000000008	49.7999992370605	17.4415327695626
138.899993896484	35.7011999999995	49.8500022888184	17.4569637330665
139	35.7597999999998	49.8999977111816	17.4723884253026
139.099990844727	35.8184000000001	49.9500007629395	17.4878115548099
139.199996948242	35.8762999999999	50.0000038146973	17.5032307683181
139.300003051758	35.9376999999986	50.0499992370605	17.5186437149468
139.399993896484	35.9987000000001	50.1000022888184	17.5340550996497
139.5	36.0564999999988	50.1499977111816	17.5494602203971
139.599990844727	36.1180999999997	50.2000007629395	17.564863779754
139.699996948242	36.1765000000014	50.2500038146973	17.5802634274366
139.800003051758	36.2353000000003	50.2999992370605	17.5956568155479
139.899993896484	36.2934999999998	50.3500022888184	17.6110486430719
140	36.3521000000001	50.3999977111816	17.6264342139462
140.099990844727	36.4115999999995	50.4500007629395	17.6418182247685
140.199996948242	36.4684000000016	50.5000038146973	17.6571983282378
140.300003051758	36.5243000000009	50.5499992370605	17.6725721794379
140.399993896484	36.5825000000004	50.6000022888184	17.6879444713891
140.5	36.6425999999992	50.6499977111816	17.7033105139899
140.599990844727	36.7013000000006	50.7000007629395	17.7186749978772
140.699996948242	36.7569000000003	50.7500038146973	17.7340355787299
140.800003051758	36.8184000000001	50.7999992370605	17.7493899146088
140.899993896484	36.8788999999997	50.8500022888184	17.7647426925774
141	36.9400999999998	50.8999977111816	17.7800892284883
141.099990844727	36.9994000000006	50.9500007629395	17.7954342070245
141.199996948242	37.0597999999991	51.0000038146973	17.8107752868411
141.300003051758	37.1214	51.0499992370605	17.8261101289728
141.399993896484	37.1778000000013	51.1000022888184	17.8414434145329
141.5	37.2357999999986	51.1499977111816	17.8567704653217
141.599990844727	37.2932000000037	51.2000007629395	17.8720959600745
141.699996948242	37.3519000000015	51.2500038146973	17.8874175604196
141.800003051758	37.4094000000005	51.2999992370605	17.9027329303622
141.899993896484	37.4681999999993	51.3500022888184	17.918046745072
142	37.5276000000013	51.3999977111816	17.9333543322903
142.099990844727	37.5887000000002	51.4500007629395	17.9486603648114
142.199996948242	37.6503000000012	51.5000038146973	17.9639625072336
142.300003051758	37.710500000001	51.5499992370605	17.9792584265292
142.399993896484	37.7675999999992	51.6000022888184	17.9945527919308
142.5	37.8253000000004	51.6499977111816	18.0098409371144
142.599990844727	37.8830000000016	51.7000007629395	18.0251275289396
142.699996948242	37.9419000000016	51.7500038146973	18.0404102349713
142.800003051758	38.0023000000001	51.7999992370605	18.0556867251459
142.899993896484	38.0605999999971	51.8500022888184	18.0709616627656
143	38.1212000000014	51.8999977111816	18.086230387434
143.099990844727	38.1862999999976	51.9500007629395	18.1014975600831
143.199996948242	38.2498000000014	52.0000038146973	18.116760851241
143.300003051758	38.3060000000005	52.0499992370605	18.1320179338047
143.399993896484	38.3649000000005	52.1000022888184	18.1472734651524
143.5	38.4249000000018	52.1499977111816	18.1625227908093
143.599990844727	38.483400000001	52.2000007629395	18.1777705657859
143.699996948242	38.5413000000008	52.2500038146973	18.1930144635705
143.800003051758	38.6038000000008	52.2999992370605	18.2082521600173
143.899993896484	38.6648999999998	52.3500022888184	18.2234883065873
144	38.7252999999982	52.3999977111816	18.2387182547203
144.099990844727	38.7822999999989	52.4500007629395	18.2539466535122
144.199996948242	38.845400000002	52.5000038146973	18.2691711794078
144.300003051758	38.9055000000008	52.5499992370605	18.2843895112157
144.399993896484	38.9586999999992	52.6000022888184	18.299606294486
144.5	39.0123999999996	52.6499977111816	18.3148168865667
144.599990844727	39.063900000001	52.7000007629395	18.3300259306454
144.699996948242	39.1219999999994	52.7500038146973	18.3452311061206
144.800003051758	39.1814000000013	52.7999992370605	18.3604300947515
144.899993896484	39.2361000000019	52.8500022888184	18.3756275361841
145	39.2933999999987	52.8999977111816	18.3908187936679
145.099990844727	39.3509999999987	52.9500007629395	18.4060085044891
145.199996948242	39.4074999999975	53.0000038146973	18.4211943509962
145.300003051758	39.4629000000023	53.0499992370605	18.436374017896
145.399993896484	39.5205999999998	53.1000022888184	18.4515521389368
145.5	39.5779000000002	53.1499977111816	18.4667240832633
145.599990844727	39.6333999999988	53.2000007629395	18.4818944822664
145.699996948242	39.6916999999994	53.2500038146973	18.4970610212417
145.800003051758	39.7518999999993	53.2999992370605	18.5122213878403
145.899993896484	39.8096000000005	53.3500022888184	18.5273802099192
146	39.8657999999996	53.3999977111816	18.5425328625117
146.099990844727	39.9236000000019	53.4500007629395	18.5576839711203
146.199996948242	39.9775000000009	53.5000038146973	18.572831223984
146.300003051758	40.0332000000017	53.5499992370605	18.5879723116951
146.399993896484	40.0908999999992	53.6000022888184	18.6031118562259
146.5	40.1464999999989	53.6499977111816	18.6182452384918
146.599990844727	40.2024999999994	53.7000007629395	18.6333770781131
146.699996948242	40.2608999999975	53.7500038146973	18.6485050662695
146.800003051758	40.3201999999983	53.7999992370605	18.6636268964907
146.899993896484	40.3797000000013	53.8500022888184	18.6787471848712
147	40.4411	53.8999977111816	18.6938613182016
147.099990844727	40.5020000000004	53.9500007629395	18.7089739102271
147.199996948242	40.5588000000025	54.0000038146973	18.7240826550641
147.300003051758	40.6140000000014	54.0499992370605	18.7391852491771
147.399993896484	40.6684999999998	54.1000022888184	18.7542863027888
147.5	40.7278000000006	54.1499977111816	18.769381208559
147.599990844727	40.7832999999991	54.2000007629395	18.7844745743637
147.699996948242	40.8423999999977	54.2500038146973	18.7995640972533
147.800003051758	40.9014000000025	54.2999992370605	18.8146474766236
147.899993896484	40.9595999999983	54.3500022888184	18.829729316832
148	41.0176000000029	54.3999977111816	18.844805016401
148.099990844727	41.0774000000019	54.4500007629395	18.8598791773441
148.199996948242	41.1332000000002	54.5000038146973	18.8749494996422
148.300003051758	41.186099999999	54.5499992370605	18.890013685619
148.399993896484	41.2433000000019	54.6000022888184	18.9050763337737
148.5	41.3018000000011	54.6499977111816	18.9201328485983
148.599990844727	41.352600000002	54.7000007629395	18.9351878263445
148.699996948242	41.4118000000017	54.7500038146973	18.9502389697217
148.800003051758	41.4699000000001	54.7999992370605	18.9652839839782
148.899993896484	41.523000000001	54.8500022888184	18.9803274617613
149	41.5830999999998	54.8999977111816	18.9953648132988
149.099990844727	41.6450000000004	54.9500007629395	19.010400628899
149.199996948242	41.7055999999975	55.0000038146973	19.0254326143944
149.300003051758	41.7633999999998	55.0499992370605	19.0404584779549
149.399993896484	41.8240000000005	55.1000022888184	19.0554828063824
149.5	41.8813000000009	55.1499977111816	19.0705010157474
149.599990844727	41.9386999999988	55.2000007629395	19.0855176905154
149.699996948242	41.9926999999989	55.2500038146973	19.1005305394398
149.800003051758	42.0491000000002	55.2999992370605	19.1155372736087
149.899993896484	42.1085999999996	55.3500022888184	19.1305424739848
150	42.1663999999982	55.3999977111816	19.1455415624752
150.099990844727	42.2201000000023	55.4500007629395	19.160539117709
150.199996948242	42.2783000000018	55.5000038146973	19.175532851357
150.300003051758	42.3361000000004	55.5499992370605	19.1905204774224
150.399993896484	42.3925000000017	55.6000022888184	19.2055065710354
150.5	42.4500000000007	55.6499977111816	19.2204865599331
150.599990844727	42.5060999999987	55.7000007629395	19.2354650169145
150.699996948242	42.5643000000018	55.7500038146973	19.2504396565648
150.800003051758	42.6244999999981	55.7999992370605	19.265408195799
150.899993896484	42.6834999999992	55.8500022888184	19.2803752039211
151	42.742199999997	55.8999977111816	19.2953361144918
151.099990844727	42.7970999999998	55.9500007629395	19.3102954944866
151.199996948242	42.8508000000002	56.0000038146973	19.3252510614019
151.300003051758	42.9050999999999	56.0499992370605	19.340200535061
151.399993896484	42.9588000000003	56.1000022888184	19.3551484789485
151.5	43.0144	56.1499977111816	19.370090332442
151.599990844727	43.0715999999993	56.2000007629395	19.3850306567
151.699996948242	43.1282000000028	56.2500038146973	19.3999671721269
151.800003051758	43.1824000000015	56.2999992370605	19.414897601451
151.899993896484	43.238400000002	56.3500022888184	19.4298265023441
152	43.2937999999995	56.3999977111816	19.444749319994
152.099990844727	43.3506000000016	56.4500007629395	19.459670609749
152.199996948242	43.4066999999995	56.5000038146973	19.4745880949179
152.300003051758	43.4625000000015	56.5499992370605	19.4894995011312
152.399993896484	43.5154000000002	56.6000022888184	19.5044093802539
152.5	43.5721999999987	56.6499977111816	19.5193131832779
152.599990844727	43.6307000000015	56.7000007629395	19.5342154597477
152.699996948242	43.6849999999977	56.7500038146973	19.5491139358731
152.800003051758	43.7426999999989	56.7999992370605	19.5640063401835
152.899993896484	43.7986000000019	56.8500022888184	19.5788972187439
153	43.8554000000004	56.8999977111816	19.5937820283437
153.099990844727	43.9089000000022	56.9500007629395	19.6086653127298
153.199996948242	43.9565000000002	57.0000038146973	19.6235448010102
153.300003051758	44.0118999999977	57.0499992370605	19.6384182246097
153.399993896484	44.0657000000028	57.1000022888184	19.6532901237998
153.5	44.1190999999999	57.1499977111816	19.6681559611609
153.599990844727	44.1762999999992	57.2000007629395	19.6830202746488
153.699996948242	44.2331000000013	57.2500038146973	19.6978807962665
153.800003051758	44.2880999999979	57.2999992370605	19.7127352603311
153.899993896484	44.341800000002	57.3500022888184	19.7275882013268
154	44.3989999999976	57.3999977111816	19.7424350876186
154.099990844727	44.456299999998	57.4500007629395	19.7572804513779
154.199996948242	44.5097999999998	57.5000038146973	19.7721220274991
154.300003051758	44.5682000000015	57.5499992370605	19.7869575531886
154.399993896484	44.6281999999992	57.6000022888184	19.8017915571497
154.5	44.6815999999999	57.6499977111816	19.8166195135258
154.599990844727	44.7354999999989	57.7000007629395	19.8314459487097
154.699996948242	44.7944000000025	57.7500038146973	19.8462686004847
154.800003051758	44.8516000000018	57.7999992370605	19.8610852089428
154.899993896484	44.9084999999977	57.8500022888184	19.8759002970132
155	44.9651000000013	57.8999977111816	19.8907093446106
155.099990844727	45.0182999999997	57.9500007629395	19.9055168723567
155.199996948242	45.0730000000003	58.0000038146973	19.9203206209195
155.300003051758	45.129200000003	58.0499992370605	19.9351183332738
155.399993896484	45.1840000000011	58.1000022888184	19.9499145265811
155.5	45.2376000000004	58.1499977111816	19.9647046865212
155.599990844727	45.2913999999982	58.2000007629395	19.9794933279505
155.699996948242	45.3428999999996	58.2500038146973	19.9942781944193
155.800003051758	45.4010999999991	58.2999992370605	20.0090570317814
155.899993896484	45.4580999999998	58.3500022888184	20.023834351437
156	45.5143000000025	58.3999977111816	20.038605644825
156.099990844727	45.5658000000003	58.4500007629395	20.0533754210427
156.199996948242	45.6199000000015	58.5000038146973	20.0681414265192
156.300003051758	45.671699999999	58.5499992370605	20.0829014099846
156.399993896484	45.7277000000031	58.6000022888184	20.0976598770841
156.5	45.7880999999979	58.6499977111816	20.1124123250088
156.599990844727	45.8438999999998	58.7000007629395	20.127163257104
156.699996948242	45.8974000000017	58.7500038146973	20.141910422674
156.800003051758	45.9542999999976	58.7999992370605	20.156651573322
156.899993896484	46.0093000000015	58.8500022888184	20.1713912089447
157	46.0652999999984	58.8999977111816	20.1861248324792
157.099990844727	46.1165000000001	58.9500007629395	20.2008569415246
157.199996948242	46.1683999999987	59.0000038146973	20.2155852882579
157.300003051758	46.2239000000009	59.0499992370605	20.2303076271517
157.399993896484	46.2764000000025	59.1000022888184	20.2450284523609
157.5	46.3329000000012	59.1499977111816	20.2597432725619
157.599990844727	46.3891000000003	59.2000007629395	20.2744565796144
157.699996948242	46.4449999999997	59.2500038146973	20.2891661285643
157.800003051758	46.4997000000003	59.2999992370605	20.3038696767512
157.899993896484	46.5570000000007	59.3500022888184	20.3185717125938
158	46.6166000000012	59.3999977111816	20.333267750502
158.099990844727	46.6725000000006	59.4500007629395	20.3479622766022
158.199996948242	46.7279999999992	59.5000038146973	20.3626530488063
158.300003051758	46.7824999999975	59.5499992370605	20.3773378273171
158.399993896484	46.8397000000004	59.6000022888184	20.3920210948243
158.5	46.8928999999989	59.6499977111816	20.4066983714641
158.599990844727	46.9434000000001	59.7000007629395	20.4213741376365
158.699996948242	46.9981000000007	59.7500038146973	20.4360461541161
158.800003051758	47.0599000000002	59.7999992370605	20.4507121839657
158.899993896484	47.1160000000018	59.8500022888184	20.4653767041521
159	47.1748000000007	59.8999977111816	20.480035240532
159.099990844727	47.2324999999983	59.9500007629395	20.4946922677851
159.199996948242	47.2880000000005	60.0000038146973	20.4946922677851
159.300003051758	47.3498999999974	60.0499992370605	20.490267719788
159.399993896484	47.405999999999	60.1000022888184	20.4858434257682
159.5	47.4594000000034	60.1499977111816	20.4814207792548
159.599990844727	47.5135000000009	60.2000007629395	20.4769984287571
159.699996948242	47.5720000000038	60.2500038146973	20.4725770534582
159.800003051758	47.6296000000038	60.2999992370605	20.4681573247663
159.899993896484	47.6844000000019	60.3500022888184	20.4637378986619
160	47.7422000000006	60.3999977111816	20.4593201205342
160.099990844727	47.7937999999995	60.4500007629395	20.454902642061
160.199996948242	47.8469000000005	60.5000038146973	20.4504861374776
160.300003051758	47.9047000000028	60.5499992370605	20.4460712796137
160.399993896484	47.9643000000033	60.6000022888184	20.4416567213155
160.5	48.0185999999994	60.6499977111816	20.4372438099975
160.599990844727	48.0722999999998	60.7000007629395	20.4328311988228
[truncated: 12,744 more rows]
