# Supplementary material for: The molecular basis for SARS-CoV-2 binding to dog ACE2
Source: Nat Commun. 2021 Jul 7;12:4195. doi: 10.1038/s41467-021-24326-y (PMC8263772; doi:10.1038/s41467-021-24326-y)
Supplement: Supplementary file 4 — Source Data [file 41467_2021_24326_MOESM4_ESM.zip › Source Data/Fig1/Fig1C SPR SARS-CoV-2 RBD dACE2.txt]

Run 1; Ch 3; Cy 4; RefSub; nCoV-RBD-293F WT; conc=25 50 100 200 400 _X	Run 1; Ch 3; Cy 4; RefSub; nCoV-RBD-293F WT; conc=25 50 100 200 400 _Y	Run 1; Ch 3; Cy 4; RefSub; nCoV-RBD-293F WT; conc=25 50 100 200 400 fitted curve_X	Run 1; Ch 3; Cy 4; RefSub; nCoV-RBD-293F WT; conc=25 50 100 200 400 fitted curve_Y
-39.2000007629395	-1.35469995059975	-39.2000007629395	0
-39.0999984741211	0.913294964597299	-39.1500015258789	0
-39	-0.170999978447071	-39.1000022888184	0
-38.8999977111816	0.172874118612526	-39.0499992370605	0
-38.7999992370605	1.95875914020507	-39	0
-38.7000007629395	-1.15659998722185	-38.9500007629395	0
-38.5999984741211	-0.199610972689698	-38.9000015258789	0
-38.5	-0.294600003540836	-38.8500022888184	0
-38.3999977111816	-0.215691224333568	-38.7999992370605	0
-38.2999992370605	0.0789984794100747	-38.75	0
-38.2000007629395	0.0488999978551874	-38.7000007629395	0
-38.0999984741211	-0.070602242834866	-38.6500015258789	0
-38	-0.108999999974913	-38.6000022888184	0
-37.8999977111816	-0.0815607258809905	-38.5499992370605	0
-37.7999992370605	0.971487203882134	-38.5	0
-37.7000007629395	-0.396099999619764	-38.4500007629395	0
-37.5999984741211	-0.441630194614845	-38.4000015258789	0
-37.5	-0.903299987032369	-38.3500022888184	0
-37.3999977111816	0.239303011298034	-38.2999992370605	0
-37.2999992370605	-0.0405006988403329	-38.25	0
-37.2000007629395	0.0195999972092977	-38.2000007629395	0
-37.0999984741211	0.19390293640754	-38.1500015258789	0
-37	0.213400000466208	-38.1000022888184	0
-36.8999977111816	0.200701702597144	-38.0499992370605	0
-36.7999992370605	0.0832022191498254	-38	0
-36.7000007629395	0.0185999890782114	-37.9500007629395	0
-36.5999984741211	0.0241999918471265	-37.9000015258789	0
-36.5	-0.0739999949473713	-37.8500022888184	0
-36.3999977111816	-0.0864994256044156	-37.7999992370605	0
-36.2999992370605	-0.0899000955614611	-37.75	0
-36.2000007629395	-0.110600000381964	-37.7000007629395	0
-36.0999984741211	-0.0715006634709425	-37.6500015258789	0
-36	-0.0738000009550888	-37.6000022888184	0
-35.8999977111816	-0.034499925088312	-37.5499992370605	0
-35.7999992370605	-0.0449001496308483	-37.5	0
-35.7000007629395	-0.0469000019547821	-37.4500007629395	0
-35.5999984741211	-0.0327993936552957	-37.4000015258789	0
-35.5	-0.0383999938494526	-37.3500022888184	0
-35.3999977111816	-0.0366003857161559	-37.2999992370605	0
-35.2999992370605	-0.0433996013198339	-37.25	0
-35.2000007629395	-0.0367000114929397	-37.2000007629395	0
-35.0999984741211	-0.0482999613741413	-37.1500015258789	0
-35	-0.0526999972826161	-37.1000022888184	0
-34.8999977111816	-0.0553999742987799	-37.0499992370605	0
-34.7999992370605	-0.0611999905595439	-37	0
-34.7000007629395	-0.0686000003806839	-36.9500007629395	0
-34.5999984741211	-0.0608002371809562	-36.9000015258789	0
-34.5	-0.0709999943283037	-36.8500022888184	0
-34.3999977111816	-0.0759995936859923	-36.7999992370605	0
-34.2999992370605	-0.0761998812668025	-36.75	0
-34.2000007629395	-0.0792999927034543	-36.7000007629395	0
-34.0999984741211	-0.0824998961943493	-36.6500015258789	0
-34	-0.0810000110177498	-36.6000022888184	0
-33.8999977111816	-0.0814998172791093	-36.5499992370605	0
-33.7999992370605	-0.081000014066376	-36.5	0
-33.7000007629395	-0.088600004244654	-36.4500007629395	0
-33.5999984741211	-0.091199992752081	-36.4000015258789	0
-33.5	-0.0957999961356109	-36.3500022888184	0
-33.3999977111816	-0.0950999125016097	-36.2999992370605	0
-33.2999992370605	-0.105199994468421	-36.25	0
-33.2000007629395	-0.103699994469935	-36.2000007629395	0
-33.0999984741211	-0.111999969387398	-36.1500015258789	0
-33	-0.113600012064126	-36.1000022888184	0
-32.8999977111816	-0.11139990844822	-36.0499992370605	0
-32.7999992370605	-0.112999977209256	-36	0
-32.7000007629395	-0.115699993468297	-35.9500007629395	0
-32.5999984741211	-0.122200030040403	-35.9000015258789	0
-32.5	-0.126699997188553	-35.8500022888184	0
-32.3999977111816	-0.129699983979663	-35.7999992370605	0
-32.2999992370605	-0.134399785183632	-35.75	0
-32.2000007629395	-0.130300014832756	-35.7000007629395	0
-32.0999984741211	-0.130299881409883	-35.6500015258789	0
-32	-0.129299989464926	-35.6000022888184	0
-31.8999996185303	-0.129300031469029	-35.5499992370605	0
-31.7999992370605	-0.135999982358044	-35.5	0
-31.6999988555908	-0.138599922418507	-35.4500007629395	0
-31.5999984741211	-0.136099861480034	-35.4000015258789	0
-31.5	-0.135100025749125	-35.3500022888184	0
-31.3999996185303	-0.137899923465739	-35.2999992370605	0
-31.2999992370605	-0.134500001717242	-35.25	0
-31.1999988555908	-0.136800054551713	-35.2000007629395	0
-31.0999984741211	-0.144600032523158	-35.1500015258789	0
-31	-0.146499966478586	-35.1000022888184	0
-30.8999996185303	-0.14610001897745	-35.0499992370605	0
-30.7999992370605	-0.145300098560256	-35	0
-30.6999988555908	-0.149300027420395	-34.9500007629395	0
-30.5999984741211	-0.15259996171153	-34.9000015258789	0
-30.5	-0.150199984407664	-34.8500022888184	0
-30.3999996185303	-0.151200053500361	-34.7999992370605	0
-30.2999992370605	-0.154800018262904	-34.75	0
-30.1999988555908	-0.154599969147966	-34.7000007629395	0
-30.0999984741211	-0.151900127650151	-34.6500015258789	0
-30	-0.154800003005221	-34.6000022888184	0
-29.8999996185303	-0.153699953556497	-34.5499992370605	0
-29.7999992370605	-0.150899972533807	-34.5	0
-29.6999988555908	-0.149499978637323	-34.4500007629395	0
-29.5999984741211	-0.144100064328086	-34.4000015258789	0
-29.5	-0.143900021983427	-34.3500022888184	0
-29.3999996185303	-0.144400049066462	-34.2999992370605	0
-29.2999992370605	-0.14509992103558	-34.25	0
-29.1999988555908	-0.141299949504173	-34.2000007629395	0
-29.0999984741211	-0.140800041292096	-34.1500015258789	0
-29	-0.14320008802315	-34.1000022888184	0
-28.8999996185303	-0.145799983692996	-34.0499992370605	0
-28.7999992370605	-0.143199963713414	-34	0
-28.6999988555908	-0.143399956275971	-33.9500007629395	0
-28.5999984741211	-0.142399998618203	-33.9000015258789	0
-28.5	-0.146300097847416	-33.8500022888184	0
-28.3999996185303	-0.151299957611627	-33.7999992370605	0
-28.2999992370605	-0.15009996032677	-33.75	0
-28.1999988555908	-0.143900055838458	-33.7000007629395	0
-28.0999984741211	-0.141400020263973	-33.6500015258789	0
-28	-0.142799964047299	-33.6000022888184	0
-27.8999996185303	-0.13809999318255	-33.5499992370605	0
-27.7999992370605	-0.136100003004685	-33.5	0
-27.6999988555908	-0.130400042628025	-33.4500007629395	0
-27.5999984741211	-0.129000023651315	-33.4000015258789	0
-27.5	-0.127500053786207	-33.3500022888184	0
-27.3999996185303	-0.126100035144191	-33.2999992370605	0
-27.2999992370605	-0.125199966048967	-33.25	0
-27.1999988555908	-0.121600051737914	-33.2000007629395	0
-27.0999984741211	-0.119799913547467	-33.1500015258789	0
-27	-0.11039994912062	-33.1000022888184	0
-26.8999996185303	-0.105900027705502	-33.0499992370605	0
-26.7999992370605	-0.10749999179825	-33	0
-26.6999988555908	-0.103000031089323	-32.9500007629395	0
-26.5999984741211	-0.0979000117804389	-32.9000015258789	0
-26.5	-0.0962999623297947	-32.8500022888184	0
-26.3999996185303	-0.091599908831995	-32.7999992370605	0
-26.2999992370605	-0.0846999962341215	-32.75	0
-26.1999988555908	-0.0806000460142968	-32.7000007629395	0
-26.0999984741211	-0.0778000436293951	-32.6500015258789	0
-26	-0.0778000439640891	-32.6000022888184	0
-25.8999996185303	-0.0759000083926367	-32.5499992370605	0
-25.7999992370605	-0.0742999887443148	-32.5	0
-25.6999988555908	-0.0697999684343813	-32.4500007629395	0
-25.5999984741211	-0.0668999647132296	-32.4000015258789	0
-25.5	-0.0669000371963193	-32.3500022888184	0
-25.3999996185303	-0.0683000246499432	-32.2999992370605	0
-25.2999992370605	-0.0667000415778602	-32.25	0
-25.1999988555908	-0.0630000256533094	-32.2000007629395	0
-25.0999984741211	-0.0606999067786091	-32.1500015258789	0
-25	-0.0549000649443769	-32.1000022888184	0
-24.8999996185303	-0.0542000463028671	-32.0499992370605	0
-24.7999992370605	-0.0569999873659981	-32	0
-24.6999988555908	-0.0546999341968331	-31.9500007629395	0
-24.5999984741211	-0.0490999460707826	-31.9000015258789	0
-24.5	-0.0449000283733767	-31.8500003814697	0
-24.3999996185303	-0.0439999989066564	-31.8000011444092	0
-24.2999992370605	-0.0426000053412281	-31.75	0
-24.1999988555908	-0.0383999823097838	-31.7000007629395	0
-24.0999984741211	-0.0342999985732604	-31.6500015258789	0
-24	-0.0348000151643646	-31.6000003814697	0
-23.8999996185303	-0.0333000087266555	-31.5500011444092	0
-23.7999992370605	-0.0297000354803458	-31.5	0
-23.6999988555908	-0.028300009395025	-31.4500007629395	0
-23.5999984741211	-0.021300035808963	-31.4000015258789	0
-23.5	-0.0195000659477955	-31.3500003814697	0
-23.3999996185303	-0.0206999809270201	-31.3000011444092	0
-23.2999992370605	-0.0171999836456962	-31.25	0
-23.1999988555908	-0.0134000493526401	-31.2000007629395	0
-23.0999984741211	-0.0112000865919981	-31.1500015258789	0
-23	-0.00809997820761055	-31.1000003814697	0
-22.8999996185303	-0.00879994774004444	-31.0499992370605	0
-22.7999992370605	0.000199894428078551	-31	0
-22.6999988555908	0.00759991207087296	-30.9500007629395	0
-22.5999984741211	0.0102000695733295	-30.9000015258789	0
-22.5	0.0187999842164572	-30.8500003814697	0
-22.3999996185303	0.0218001000393997	-30.7999992370605	0
-22.2999992370605	0.0286999130730692	-30.75	0
-22.1999988555908	0.0324000204527692	-30.7000007629395	0
-22.0999984741211	0.0350999415386468	-30.6500015258789	0
-22	0.0393000536460022	-30.6000003814697	0
-21.8999996185303	0.0392000648025714	-30.5499992370605	0
-21.7999992370605	0.0437999269452121	-30.5	0
-21.6999988555908	0.0374999753948941	-30.4500007629395	0
-21.5999984741211	0.0374000048650487	-30.4000015258789	0
-21.5	0.0377000180706091	-30.3500003814697	0
-21.3999996185303	0.0442000285620452	-30.2999992370605	0
-21.2999992370605	0.0512999164566281	-30.25	0
-21.1999988555908	0.0409999147886992	-30.2000007629395	0
-21.0999984741211	0.0427000655145093	-30.1500015258789	0
-21	0.0513001091967453	-30.1000003814697	0
-20.8999996185303	0.06279994254146	-30.0499992370605	0
-20.7999992370605	0.0650000770074257	-30	0
-20.6999988555908	0.0815000485417841	-29.9500007629395	0
-20.5999984741211	0.0921002446157217	-29.9000015258789	0
-20.5	0.106300074912724	-29.8500003814697	0
-20.3999996185303	0.14229979143056	-29.7999992370605	0
-20.2999992370605	0.163899717663298	-29.75	0
-20.1999988555908	0.176899582958868	-29.7000007629395	0
-20.0999984741211	0.189298836325179	-29.6500015258789	0
-20	0.181199387836386	-29.6000003814697	0
-19.8999996185303	0.175599184130988	-29.5499992370605	0
-19.7999992370605	0.169699128819047	-29.5	0
-19.6999988555908	0.16809925911366	-29.4500007629395	0
-19.5999984741211	0.176597738049168	-29.4000015258789	0
-19.5	0.157698954510124	-29.3500003814697	0
-19.3999996185303	0.140599155973177	-29.2999992370605	0
-19.2999992370605	0.133599101012805	-29.25	0
-19.1999988555908	0.125398893414967	-29.2000007629395	0
-19.0999984741211	0.113597927440424	-29.1500015258789	0
-19	0.0990992640981858	-29.1000003814697	0
-18.8999996185303	0.0835996141431679	-29.0499992370605	0
-18.7999992370605	0.0963000040501356	-29	0
-18.6999988555908	0.0942004893513513	-28.9500007629395	0
-18.5999984741211	0.0994005003922211	-28.9000015258789	0
-18.5	0.0730009026519838	-28.8500003814697	0
-18.3999996185303	0.104200829922775	-28.7999992370605	0
-18.2999992370605	0.117500342690619	-28.75	0
-18.1999988555908	0.12130060641357	-28.7000007629395	0
-18.0999984741211	0.152401109957282	-28.6500015258789	0
-18	0.174199858651264	-28.6000003814697	0
-17.8999996185303	0.157900137579418	-28.5499992370605	0
-17.7999992370605	0.165600017320685	-28.5	0
-17.6999988555908	0.171999831385619	-28.4500007629395	0
-17.5999984741211	0.173199767170445	-28.4000015258789	0
-17.5	0.169299980563665	-28.3500003814697	0
-17.3999996185303	0.180099950597651	-28.2999992370605	0
-17.2999992370605	0.182300084001326	-28.25	0
-17.1999988555908	0.190000170128769	-28.2000007629395	0
-17.0999984741211	0.196200175494596	-28.1500015258789	0
-17	0.201899787702132	-28.1000003814697	0
-16.8999996185303	0.198899794449972	-28.0499992370605	0
-16.7999992370605	0.199499845508399	-28	0
-16.6999988555908	0.194599976963218	-27.9500007629395	0
-16.5999984741211	0.194500148969382	-27.9000015258789	0
-16.5	0.193099925814749	-27.8500003814697	0
-16.3999996185303	0.190399763403548	-27.7999992370605	0
-16.2999992370605	0.181099954901583	-27.75	0
-16.1999988555908	0.181699890057644	-27.7000007629395	0
-16.0999984741211	0.17359962982664	-27.6500015258789	0
-16	0.16209977296603	-27.6000003814697	0
-15.8999996185303	0.153399865823303	-27.5499992370605	0
-15.7999992370605	0.149199870265875	-27.5	0
-15.6999988555908	0.145699770058854	-27.4500007629395	0
-15.5999984741211	0.137999988222873	-27.4000015258789	0
-15.5	0.140599959097017	-27.3500003814697	0
-15.3999996185303	0.136599932691752	-27.2999992370605	0
-15.2999992370605	0.136699860238878	-27.25	0
-15.1999988555908	0.130299900578393	-27.2000007629395	0
-15.0999984741211	0.132099836599082	-27.1500015258789	0
-15	0.128399892160814	-27.1000003814697	0
-14.8999996185303	0.127399944685749	-27.0499992370605	0
-14.7999992370605	0.124499864101381	-27	0
-14.6999988555908	0.117399916969589	-26.9500007629395	0
-14.5999984741211	0.11439975139001	-26.9000015258789	0
-14.5	0.110899917028291	-26.8500003814697	0
-14.3999996185303	0.109899933646375	-26.7999992370605	0
-14.2999992370605	0.107099900815228	-26.75	0
-14.1999988555908	0.107299920484365	-26.7000007629395	0
-14.0999984741211	0.107299819588661	-26.6500015258789	0
-14	0.102099723433639	-26.6000003814697	0
-13.8999996185303	0.099299585675908	-26.5499992370605	0
-13.7999992370605	0.0881999518896919	-26.5	0
-13.6999988555908	0.0877999410622579	-26.4500007629395	0
-13.5999984741211	0.0741000342131883	-26.4000015258789	0
-13.5	0.0642999749397859	-26.3500003814697	0
-13.3999996185303	0.0625999478579615	-26.2999992370605	0
-13.2999992370605	0.0627998689633387	-26.25	0
-13.1999988555908	0.0603997538564727	-26.2000007629395	0
-13.0999984741211	0.0455995520824217	-26.1500015258789	0
-13	0.021500024580746	-26.1000003814697	0
-12.8999996185303	0.0173001359944465	-26.0499992370605	0
-12.7999992370605	0.0160000211471925	-26	0
-12.6999988555908	0.014899746824085	-25.9500007629395	0
-12.5999984741211	0.00299968390390859	-25.9000015258789	0
-12.5	-0.00739996655102004	-25.8500003814697	0
-12.3999996185303	-0.0055999757059908	-25.7999992370605	0
-12.2999992370605	-0.00289995539060328	-25.75	0
-12.1999988555908	0.00430037174373865	-25.7000007629395	0
-12.0999984741211	0.0127001636974455	-25.6500015258789	0
-12	0.00279993507865584	-25.6000003814697	0
-11.8999996185303	-0.00460033109266078	-25.5499992370605	0
-11.7999992370605	-0.0214999899617396	-25.5	0
-11.6999988555908	0.00420051531909849	-25.4500007629395	0
-11.5999984741211	0.0533002919910359	-25.4000015258789	0
-11.5	0.0439003627288912	-25.3500003814697	0
-11.3999996185303	0.0262007290584734	-25.2999992370605	0
-11.2999992370605	0.0147007498526364	-25.25	0
-11.1999988555908	0.00910071238104138	-25.2000007629395	0
-11.0999984741211	-0.00239825218886836	-25.1500015258789	0
-11	-0.0134992259263527	-25.1000003814697	0
-10.8999996185303	-0.0283991477444943	-25.0499992370605	0
-10.7999992370605	-0.0472993708281138	-25	0
-10.6999988555908	-0.0689993875967048	-24.9500007629395	0
-10.5999984741211	-0.0956985908997012	-24.9000015258789	0
-10.5	-0.114798994443845	-24.8500003814697	0
-10.3999996185303	-0.114799309350929	-24.7999992370605	0
-10.2999992370605	-0.119800173473777	-24.75	0
-10.1999988555908	-0.14140066346954	-24.7000007629395	0
-10.0999984741211	-0.163101510621345	-24.6500015258789	0
-10	-0.18060059974232	-24.6000003814697	0
-9.89999961853027	-0.172400131199538	-24.5499992370605	0
-9.79999923706055	-0.133800037696346	-24.5	0
-9.69999885559082	-0.0957001328461047	-24.4500007629395	0
-9.59999847412109	-0.0779002198469243	-24.4000015258789	0
-9.5	-0.0680002584231261	-24.3500003814697	0
-9.39999961853027	-0.0866002031470998	-24.2999992370605	0
-9.29999923706055	-0.0939000655889686	-24.25	0
-9.19999885559082	-0.0863001082434494	-24.2000007629395	0
-9.09999847412109	-0.0858004075889767	-24.1500015258789	0
-9	-0.0864000671754184	-24.1000003814697	0
-8.89999961853027	-0.085600200927729	-24.0499992370605	0
-8.79999923706055	-0.0826000061424566	-24	0
-8.69999885559082	-0.0770999997039326	-23.9500007629395	0
-8.59999847412109	-0.0571999119893007	-23.9000015258789	0
-8.5	-0.0474998134486668	-23.8500003814697	0
-8.39999961853027	-0.0320998768329446	-23.7999992370605	0
-8.29999923706055	-0.0287000831121986	-23.75	0
-8.19999885559082	-0.0289998710904911	-23.7000007629395	0
-8.09999847412109	-0.0159997187256522	-23.6500015258789	0
-8	0.00890001910738647	-23.6000003814697	0
-7.89999961853027	0.00990006584106595	-23.5499992370605	0
-7.79999923706055	0.0068998849747004	-23.5	0
-7.69999885559082	-0.00500011804251699	-23.4500007629395	0
-7.59999847412109	-0.0173003537165641	-23.4000015258789	0
-7.5	-0.0282001294726797	-23.3500003814697	0
-7.39999961853027	-0.0407002503379772	-23.2999992370605	0
-7.29999923706055	-0.0588004853016173	-23.25	0
-7.20000076293945	-0.0729999999275606	-23.2000007629395	0
-7.09999847412109	-0.0752000496577239	-23.1499996185303	0
-7	-0.0637000008828181	-23.1000003814697	0
-6.89999771118164	-0.0563999697042163	-23.0500011444092	0
-6.79999923706055	-0.0466001722306828	-23	0
-6.70000076293945	-0.0447000006715825	-22.9500007629395	0
-6.59999847412109	-0.0463000004601781	-22.8999996185303	0
-6.5	-0.0398000004606729	-22.8500003814697	0
-6.39999771118164	-0.0375999963762297	-22.8000011444092	0
-6.29999923706055	-0.0339000487001613	-22.75	0
-6.20000076293945	-0.0304999999243591	-22.7000007629395	0
-6.09999847412109	-0.0229000309191179	-22.6499996185303	0
-6	-0.0195999997558829	-22.6000003814697	0
-5.89999771118164	-0.0224000455382338	-22.5500011444092	0
-5.79999923706055	-0.0207000537448039	-22.5	0
-5.70000076293945	-0.0208000001402979	-22.4500007629395	0
-5.59999847412109	-0.0195000076200813	-22.3999996185303	0
-5.5	-0.0158999998311629	-22.3500003814697	0
-5.39999771118164	-0.0130000000281143	-22.3000011444092	0
-5.29999923706055	-0.00790015277016209	-22.25	0
-5.20000076293945	-0.00519999998869025	-22.2000007629395	0
-5.09999847412109	-0.00250001526001142	-22.1499996185303	0
-5	0	-22.1000003814697	0
-4.89999771118164	0.00359990849392489	-22.0500011444092	0
-4.79999923706055	0.00270005331549328	-22	0
-4.70000076293945	0.0111999999498948	-21.9500007629395	0
-4.59999847412109	0.0129998932934541	-21.8999996185303	0
-4.5	0.0115000000296277	-21.8500003814697	0
-4.39999771118164	0.00979994272711338	-21.8000011444092	0
-4.29999923706055	0.00889994248063886	-21.75	0
-4.20000076293945	0.00899999997636769	-21.7000007629395	0
-4.09999847412109	0.0121999465409317	-21.6499996185303	0
-4	0.0139000001399836	-21.6000003814697	0
-3.89999771118164	0.0169998129458691	-21.5500011444092	0
-3.79999923706055	0.0133999656245578	-21.5	0
-3.70000076293945	0.0144999997501145	-21.4500007629395	0
-3.59999847412109	0.013099843316013	-21.3999996185303	0
-3.5	0.00229999929433689	-21.3500003814697	0
-3.39999771118164	0.00490012120644678	-21.3000011444092	0
-3.29999923706055	0.0139000543058501	-21.25	0
-3.20000076293945	0.0158999997729552	-21.2000007629395	0
-3.09999847412109	0.0116000192429055	-21.1499996185303	0
-3	0.0101999997677922	-21.1000003814697	0
-2.89999771118164	0.00879992033515009	-21.0500011444092	0
-2.79999923706055	0.0101998587088019	-21	0
-2.70000076293945	0.0203999991063029	-20.9500007629395	0
-2.59999847412109	0.0301999195362441	-20.8999996185303	0
-2.5	0.0297999994691054	-20.8500003814697	0
-2.39999771118164	0.0405999466347566	-20.8000011444092	0
-2.29999923706055	0.0399000346951652	-20.75	0
-2.20000076293945	0.0406999996412196	-20.7000007629395	0
-2.09999847412109	0.0348002021783032	-20.6499996185303	0
-2	0.0486999994573125	-20.6000003814697	0
-1.89999771118164	0.0579001293153851	-20.5500011444092	0
-1.79999923706055	0.0677996988524683	-20.5	0
-1.70000076293945	0.0597999991259712	-20.4500007629395	0
-1.59999847412109	0.059399675403256	-20.3999996185303	0
-1.5	0.0542000009081676	-20.3500003814697	0
-1.39999771118164	0.0486999989079777	-20.3000011444092	0
-1.29999923706055	0.0486999989079777	-20.25	0
-1.20000076293945	0.0486999989079777	-20.2000007629395	0
-1.09999847412109	0.0486999989079777	-20.1499996185303	0
-1	0.0502999989075761	-20.1000003814697	0
-0.899997711181641	0.050300000635616	-20.0500011444092	0
-0.799999237060547	0.0502999989075761	-20	0
-0.700000762939453	0.0486999989079777	-19.9500007629395	0
-0.599998474121094	0.0502999989075761	-19.8999996185303	0
-0.5	0.050300000635616	-19.8500003814697	0
-0.399997711181641	0.050300000635616	-19.8000011444092	0
-0.299999237060547	0.0542000009081676	-19.75	0
-0.200000762939453	0.0556999998334504	-19.7000007629395	0
-0.0999984741210938	0.0581997794033668	-19.6499996185303	0
0	0.0665000006374612	-19.6000003814697	0
0.100002288818359	0.0703982805098349	-19.5500011444092	0
0.200000762939453	0.0724857057102781	-19.5	0
0.299999237060547	0.0731991283319076	-19.4500007629395	0
0.400001525878906	0.0979000240295136	-19.3999996185303	0
0.5	0.112799839018408	-19.3500003814697	0
0.600002288818359	0.113800022889336	-19.3000011444092	0
0.700000762939453	0.141064526364062	-19.25	0
0.799999237060547	0.150367277336045	-19.2000007629395	0
0.900001525878906	0.329999977111584	-19.1499996185303	0
1	0.382472487639461	-19.1000003814697	0
1.10000228881836	0.609074781797972	-19.0500011444092	0
1.20000076293945	0.719880236818426	-19	0
1.29999923706055	0.950699685668951	-18.9500007629395	0
1.40000152587891	1.13048170776165	-18.8999996185303	0
1.5	1.2843995971707	-18.8500003814697	0
1.60000228881836	1.43908404235845	-18.8000011444092	0
1.70000076293945	1.6135859161368	-18.75	0
1.79999923706055	1.84620001525764	-18.7000007629395	0
1.90000152587891	2.19288690643225	-18.6499996185303	0
2	2.35579987029996	-18.6000003814697	0
2.10000228881836	2.54498647613582	-18.5500011444092	0
2.20000076293945	2.70378690642974	-18.5	0
2.29999923706055	2.78739981231411	-18.4500007629395	0
2.40000152587891	2.93348845367291	-18.3999996185303	0
2.5	3.06360028076233	-18.3500003814697	0
2.60000228881836	3.23819178924532	-18.3000011444092	0
2.70000076293945	3.4102921737649	-18.25	0
2.79999923706055	3.6171998764039	-18.2000007629395	0
2.90000152587891	3.77139165038898	-18.1499996185303	0
3	3.90939996642919	-18.1000003814697	0
3.10000228881836	4.0682948364265	-18.0500011444092	0
3.20000076293945	4.24559451141249	-18	0
3.29999923706055	4.42869989929022	-17.9500007629395	0
3.40000152587891	4.53369344634848	-17.8999996185303	0
3.5	4.68049973449888	-17.8500003814697	0
3.60000228881836	4.80589582824541	-17.8000011444092	0
3.70000076293945	4.95469525146473	-17.75	0
3.79999923706055	5.09749972686404	-17.7000007629395	0
3.90000152587891	5.25009677429262	-17.6499996185303	0
4	5.39979962768484	-17.6000003814697	0
4.10000228881836	5.49929686279211	-17.5500011444092	0
4.20000076293945	5.6186960494997	-17.5	0
4.29999923706055	5.7062002044695	-17.4500007629395	0
4.40000152587891	5.79209686737158	-17.3999996185303	0
4.5	5.89490032653703	-17.3500003814697	0
4.60000228881836	5.97089810333273	-17.3000011444092	0
4.70000076293945	6.0797970108033	-17.25	0
4.79999923706055	6.16379989013876	-17.2000007629395	0
4.90000152587891	6.25059776611306	-17.1499996185303	0
5	6.34600008697453	-17.1000003814697	0
5.10000228881836	6.4402980529776	-17.0500011444092	0
5.20000076293945	6.52289762725923	-17	0
5.29999923706055	6.60970007476863	-16.9500007629395	0
5.40000152587891	6.68269774780492	-16.8999996185303	0
5.5	6.76779907531818	-16.8500003814697	0
5.60000228881836	6.84129687499808	-16.8000011444092	0
5.70000076293945	6.91409824524089	-16.75	0
5.79999923706055	6.97360016174571	-16.7000007629395	0
5.90000152587891	7.04449717712487	-16.6499996185303	0
6	7.10109963073774	-16.6000003814697	0
6.10000228881836	7.16999797057724	-16.5500011444092	0
6.20000076293945	7.23289871215457	-16.5	0
6.29999923706055	7.31130080871662	-16.4500007629395	0
6.40000152587891	7.37329883117854	-16.3999996185303	0
6.5	7.43190069580305	-16.3500003814697	0
6.60000228881836	7.50539788512833	-16.3000011444092	0
6.70000076293945	7.5789986267082	-16.25	0
6.79999923706055	7.63779933166734	-16.2000007629395	0
6.90000152587891	7.70349947814975	-16.1499996185303	0
7	7.76679988403339	-16.1000003814697	0
7.10000228881836	7.82639786682194	-16.0500011444092	0
7.20000076293945	7.88519883727713	-16	0
7.29999923706055	7.95089953307979	-15.9500007629395	0
7.40000152587891	8.0029983642562	-15.8999996185303	0
7.5	8.0511996337882	-15.8500003814697	0
7.60000228881836	8.10589924011219	-15.8000011444092	0
7.70000076293945	8.15859831848138	-15.75	0
7.79999923706055	8.19600039367651	-15.7000007629395	0
7.90000152587891	8.24419946288981	-15.6499996185303	0
8	8.29670043029546	-15.6000003814697	0
8.10000228881836	8.33929894103858	-15.5500011444092	0
8.20000076293945	8.38459962158231	-15.5	0
8.29999923706055	8.43430003356843	-15.4500007629395	0
8.40000152587891	8.49069958801192	-15.3999996185303	0
8.5	8.54159973144488	-15.3500003814697	0
8.60000228881836	8.58829985046395	-15.3000011444092	0
8.70000076293945	8.63479887084759	-15.25	0
8.79999923706055	8.67790008239899	-15.2000007629395	0
8.90000152587891	8.72239991149763	-15.1499996185303	0
9	8.77200027465733	-15.1000003814697	0
9.10000228881836	8.81999874573012	-15.0500011444092	0
9.20000076293945	8.86439831238022	-15	0
9.29999923706055	8.9083008636444	-14.9500007629395	0
9.40000152587891	8.95039879150499	-14.8999996185303	0
9.5	8.98869972229295	-14.8500003814697	0
9.60000228881836	9.03519844970651	-14.8000011444092	0
9.70000076293945	9.07929908447477	-14.75	0
9.79999923706055	9.12449943847605	-14.7000007629395	0
9.90000152587891	9.17199952392548	-14.6499996185303	0
10	9.21790016479645	-14.6000003814697	0
10.1000022888184	9.25849969787305	-14.5500011444092	0
10.2000007629395	9.29339951782094	-14.5	0
10.2999992370605	9.32989989013731	-14.4500007629395	0
10.4000015258789	9.3723999633803	-14.3999996185303	0
10.5	9.41210059509103	-14.3500003814697	0
10.6000022888184	9.45169959106715	-14.3000011444092	0
10.7000007629395	9.48979885864173	-14.25	0
10.7999992370605	9.53199920654151	-14.2000007629395	0
10.9000015258789	9.5743989837647	-14.1499996185303	0
11	9.60839931945884	-14.1000003814697	0
11.1000022888184	9.64279856567373	-14.0500011444092	0
11.2000007629395	9.67899917907926	-14	0
11.2999992370605	9.71870005798337	-13.9500007629395	0
11.4000015258789	9.75800010986495	-13.8999996185303	0
11.5	9.7913999145494	-13.8500003814697	0
11.6000022888184	9.8182991760259	-13.8000011444092	0
11.7000007629395	9.84889979247964	-13.75	0
11.7999992370605	9.8852006774905	-13.7000007629395	0
11.9000015258789	9.92159964904931	-13.6499996185303	0
12	9.95239999694968	-13.6000003814697	0
12.1000022888184	9.98699978332297	-13.5500011444092	0
12.2000007629395	10.0266989990196	-13.5	0
12.2999992370605	10.0650998565652	-13.4500007629395	0
12.4000015258789	10.0981993713358	-13.3999996185303	0
12.5	10.1365007781969	-13.3500003814697	0
12.6000022888184	10.164900302123	-13.3000011444092	0
12.7000007629395	10.1929984680173	-13.25	0
12.7999992370605	10.2227004455563	-13.2000007629395	0
12.9000015258789	10.2578004913303	-13.1499996185303	0
13	10.2821994506812	-13.1000003814697	0
13.1000022888184	10.3099986907946	-13.0500011444092	0
13.2000007629395	10.3429003753663	-13	0
13.2999992370605	10.3815993255594	-12.9500007629395	0
13.4000015258789	10.4116999237049	-12.8999996185303	0
13.5	10.4442994232159	-12.8500003814697	0
13.6000022888184	10.4736000122066	-12.8000011444092	0
13.7000007629395	10.5035997833256	-12.75	0
13.7999992370605	10.5339003692643	-12.7000007629395	0
13.9000015258789	10.5629987854009	-12.6499996185303	0
14	10.5884004821783	-12.6000003814697	0
14.1000022888184	10.6197991638182	-12.5500011444092	0
14.2000007629395	10.6461000366216	-12.5	0
14.2999992370605	10.6691995483416	-12.4500007629395	0
14.4000015258789	10.7006004058821	-12.3999996185303	0
14.5	10.7340990783669	-12.3500003814697	0
14.6000022888184	10.7669996582044	-12.3000011444092	0
14.7000007629395	10.7957996948244	-12.25	0
14.7999992370605	10.8192005584715	-12.2000007629395	0
14.9000015258789	10.8440986999522	-12.1499996185303	0
15	10.8685009277324	-12.1000003814697	0
15.1000022888184	10.8931996093743	-12.0500011444092	0
15.2000007629395	10.9185988403297	-12	0
15.2999992370605	10.9465997009283	-11.9500007629395	0
15.4000015258789	10.9727997497539	-11.8999996185303	0
15.5	10.996100076296	-11.8500003814697	0
15.6000022888184	11.0218987548797	-11.8000011444092	0
15.7000007629395	11.0460001770043	-11.75	0
15.7999992370605	11.0680999450669	-11.7000007629395	0
15.9000015258789	11.09229945068	-11.6499996185303	0
16	11.1194992218007	-11.6000003814697	0
16.1000022888184	11.1454998046866	-11.5500011444092	0
16.2000007629395	11.1721995635962	-11.5	0
16.2999992370605	11.2010995880119	-11.4500007629395	0
16.4000015258789	11.2295998901391	-11.3999996185303	0
16.5	11.2523002014168	-11.3500003814697	0
16.6000022888184	11.2745997009297	-11.3000011444092	0
16.7000007629395	11.3030994567889	-11.25	0
16.7999992370605	11.3263003143293	-11.2000007629395	0
16.9000015258789	11.3513995330832	-11.1499996185303	0
17	11.3749006652833	-11.1000003814697	0
17.1000022888184	11.3980996154787	-11.0500011444092	0
17.2000007629395	11.4145991241421	-11	0
17.2999992370605	11.4388997070309	-10.9500007629395	0
17.4000015258789	11.4618002899188	-10.8999996185303	0
17.5	11.4833000549297	-10.8500003814697	0
17.6000022888184	11.503800372313	-10.8000011444092	0
17.7000007629395	11.5248004119858	-10.75	0
17.7999992370605	11.5490990814214	-10.7000007629395	0
17.9000015258789	11.5725991058353	-10.6499996185303	0
18	11.5986999511733	-10.6000003814697	0
18.1000022888184	11.6196005371094	-10.5500011444092	0
18.2000007629395	11.6402989379858	-10.5	0
18.2999992370605	11.6609006103499	-10.4500007629395	0
18.4000015258789	11.6888992675777	-10.3999996185303	0
18.5	11.7115006622298	-10.3500003814697	0
18.6000022888184	11.7321990661621	-10.3000011444092	0
18.7000007629395	11.754899090578	-10.25	0
18.7999992370605	11.7794999298094	-10.2000007629395	0
18.9000015258789	11.8055002227775	-10.1499996185303	0
19	11.8256994384792	-10.1000003814697	0
19.1000022888184	11.849399194336	-10.0500011444092	0
19.2000007629395	11.8751003082252	-10	0
19.2999992370605	11.895199514769	-9.95000076293945	0
19.4000015258789	11.9112003662085	-9.89999961853027	0
19.5	11.9318998443596	-9.85000038146973	0
19.6000022888184	11.9550993255616	-9.80000114440918	0
19.7000007629395	11.9767988037129	-9.75	0
19.7999992370605	11.9919999328631	-9.70000076293945	0
19.9000015258789	12.0085994262663	-9.64999961853027	0
20	12.0241000152564	-9.60000038146973	0
20.1000022888184	12.0468994873045	-9.55000114440918	0
20.2000007629395	12.0698005920385	-9.5	0
20.2999992370605	12.091800891114	-9.45000076293945	0
20.4000015258789	12.1133992767354	-9.39999961853027	0
20.5	12.1357003845224	-9.35000038146973	0
20.6000022888184	12.1538998657234	-9.30000114440918	0
20.7000007629395	12.1732004394544	-9.25	0
20.7999992370605	12.190999652099	-9.20000076293945	0
20.9000015258789	12.2107991394041	-9.14999961853027	0
21	12.2341991577123	-9.10000038146973	0
21.1000022888184	12.258800527954	-9.05000114440918	0
21.2000007629395	12.2806997314437	-9	0
21.2999992370605	12.3004008331263	-8.95000076293945	0
21.4000015258789	12.320700308228	-8.89999961853027	0
21.5	12.3443000549305	-8.85000038146973	0
21.6000022888184	12.3615006195068	-8.80000114440918	0
21.7000007629395	12.3839000946027	-8.75	0
21.7999992370605	12.4055995574963	-8.70000076293945	0
21.9000015258789	12.4276998382556	-8.64999961853027	0
22	12.4453001312249	-8.60000038146973	0
22.1000022888184	12.4634001556406	-8.55000114440918	0
22.2000007629395	12.4812996429464	-8.5	0
22.2999992370605	12.5006004760726	-8.45000076293945	0
22.4000015258789	12.5185988647463	-8.39999961853027	0
22.5	12.5387997100806	-8.35000038146973	0
22.6000022888184	12.5536997344971	-8.30000114440918	0
22.7000007629395	12.5700005706785	-8.25	0
22.7999992370605	12.5876997833257	-8.20000076293945	0
22.9000015258789	12.6108003295922	-8.14999961853027	0
23	12.6303008880604	-8.10000038146973	0
23.1000022888184	12.648199282834	-8.05000114440918	0
23.2000007629395	12.6640998596195	-8	0
23.2999992370605	12.6870004180892	-7.95000076293945	0
23.4000015258789	12.7079993438711	-7.89999961853027	0
23.5	12.7296998992897	-7.85000038146973	0
23.6000022888184	12.7446993774392	-7.80000114440918	0
23.7000007629395	12.767999658201	-7.75	0
23.7999992370605	12.7896004913309	-7.70000076293945	0
23.9000015258789	12.8097994110103	-7.64999961853027	0
24	12.8270994323721	-7.60000038146973	0
24.1000022888184	12.8433997314423	-7.55000114440918	0
24.2000007629395	12.8616005554177	-7.5	0
24.2999992370605	12.8784994750968	-7.45000076293945	0
24.4000015258789	12.9024989288337	-7.39999961853027	0
24.5	12.9183994903542	-7.35000038146973	0
24.6000022888184	12.9376989562952	-7.30000114440918	0
24.7000007629395	12.9550995117206	-7.25	0
24.7999992370605	12.9733989746055	-7.20000076293945	0
24.8999977111816	12.9909003509529	-7.15000152587891	0
25.0000038146973	13.0063003662108	-7.09999847412109	0
25.1000022888184	13.026500106811	-7.04999923706055	0
25.2000007629395	13.0448003845195	-7	0
25.2999992370605	13.0634998504647	-6.95000076293945	0
25.3999977111816	13.0825995941159	-6.90000152587891	0
25.5000038146973	13.1015998779294	-6.84999847412109	0
25.6000022888184	13.1158001739495	-6.79999923706055	0
25.7000007629395	13.1315001861549	-6.75	0
25.7999992370605	13.1430004882823	-6.70000076293945	0
25.8999977111816	13.1602010437018	-6.65000152587891	0
26.0000038146973	13.1798005096425	-6.59999847412109	0
26.1000022888184	13.1995007812475	-6.54999923706055	0
26.2000007629395	13.2163997039825	-6.5	0
26.2999992370605	13.2289997314438	-6.45000076293945	0
26.3999977111816	13.2467997375497	-6.40000152587891	0
26.5000038146973	13.2659008331284	-6.34999847412109	0
26.6000022888184	13.278400027466	-6.29999923706055	0
26.7000007629395	13.2923000488299	-6.25	0
26.7999992370605	13.3056992614765	-6.20000076293945	0
26.8999977111816	13.3252003601083	-6.15000152587891	0
27.0000038146973	13.3453006378186	-6.09999847412109	0
27.1000022888184	13.3615992889427	-6.04999923706055	0
27.2000007629395	13.3774992950457	-6	0
27.2999992370605	13.3942998382554	-5.95000076293945	0
27.3999977111816	13.4077998535176	-5.90000152587891	0
27.5000038146973	13.4246993164052	-5.84999847412109	0
27.6000022888184	13.4404993255594	-5.79999923706055	0
27.7000007629395	13.4594998718276	-5.75	0
27.7999992370605	13.471900430297	-5.70000076293945	0
27.8999977111816	13.4895996185296	-5.65000152587891	0
28.0000038146973	13.5019999114993	-5.59999847412109	0
28.1000022888184	13.5211990905773	-5.54999923706055	0
28.2000007629395	13.5344999267581	-5.5	0
28.2999992370605	13.5505991119389	-5.45000076293945	0
28.3999977111816	13.5644996734627	-5.40000152587891	0
28.5000038146973	13.5823996826148	-5.34999847412109	0
28.6000022888184	13.5985991455091	-5.29999923706055	0
28.7000007629395	13.6130991577156	-5.25	0
28.7999992370605	13.631799978637	-5.20000076293945	0
28.8999977111816	13.6496002563472	-5.15000152587891	0
29.0000038146973	13.6641994537349	-5.09999847412109	0
29.1000022888184	13.6812991912811	-5.04999923706055	0
29.2000007629395	13.6926005706773	-5	0
29.2999992370605	13.7102008361799	-4.95000076293945	0
29.3999977111816	13.7266005584715	-4.90000152587891	0
29.5000038146973	13.7406000213632	-4.84999847412109	0
29.6000022888184	13.7562008483874	-4.79999923706055	0
29.7000007629395	13.7753000396733	-4.75	0
29.7999992370605	13.7865992431616	-4.70000076293945	0
29.8999977111816	13.7961998107894	-4.65000152587891	0
30.0000038146973	13.80899927063	-4.59999847412109	0
30.1000022888184	13.8261995513894	-4.54999923706055	0
30.2000007629395	13.8365003814688	-4.5	0
30.2999992370605	13.8528006744382	-4.45000076293945	0
30.3999977111816	13.8714009551986	-4.40000152587891	0
30.5000038146973	13.8835006927475	-4.34999847412109	0
30.6000022888184	13.8998993438727	-4.29999923706055	0
30.7000007629395	13.9169998840334	-4.25	0
30.7999992370605	13.9354001678475	-4.20000076293945	0
30.8999977111816	13.9508007232653	-4.15000152587891	0
31.0000038146973	13.9714990875218	-4.09999847412109	0
31.1000022888184	13.9887999084458	-4.04999923706055	0
31.2000007629395	14.0023999145487	-4	0
31.2999992370605	14.0147991088852	-3.95000076293945	0
31.3999977111816	14.0269010253905	-3.90000152587891	0
31.5000038146973	14.0398999420177	-3.84999847412109	0
31.6000022888184	14.0492999664311	-3.79999923706055	0
31.7000007629395	14.0675007904065	-3.75	0
31.7999992370605	14.0823997100815	-3.70000076293945	0
31.8999977111816	14.1028008026115	-3.65000152587891	0
32.0000038146973	14.1180991790789	-3.59999847412109	0
32.1000022888184	14.1312002777122	-3.54999923706055	0
32.2000007629395	14.1450008453357	-3.5	0
32.2999992370605	14.1588008514373	-3.45000076293945	0
32.3999977111816	14.1748005737281	-3.40000152587891	0
32.5000038146973	14.1864994995121	-3.34999847412109	0
32.6000022888184	14.1982003326411	-3.29999923706055	0
32.7000007629395	14.2111995391861	-3.25	0
32.7999992370605	14.226900631711	-3.20000076293945	0
32.8999977111816	14.2441003540043	-3.15000152587891	0
33.0000038146973	14.2610006225586	-3.09999847412109	0
33.1000022888184	14.2738003540035	-3.04999923706055	0
33.2000007629395	14.2852995452849	-3	0
33.2999992370605	14.2975990173327	-2.95000076293945	0
33.3999977111816	14.311500942993	-2.90000152587891	0
33.5000038146973	14.3280006774876	-2.84999847412109	0
33.6000022888184	14.3462006866466	-2.79999923706055	0
33.7000007629395	14.3581996124267	-2.75	0
33.7999992370605	14.3721993499748	-2.70000076293945	0
33.8999977111816	14.3870990783689	-2.65000152587891	0
34.0000038146973	14.3985990936271	-2.59999847412109	0
34.1000022888184	14.4119991088846	-2.54999923706055	0
34.2000007629395	14.4207002227813	-2.5	0
34.2999992370605	14.4368991302472	-2.45000076293945	0
34.3999977111816	14.4505002288824	-2.40000152587891	0
34.5000038146973	14.4671007751458	-2.34999847412109	0
34.6000022888184	14.4834994079611	-2.29999923706055	0
34.7000007629395	14.4951996917698	-2.25	0
34.7999992370605	14.5093005126946	-2.20000076293945	0
34.8999977111816	14.5216991577145	-2.15000152587891	0
35.0000038146973	14.5318999816882	-2.09999847412109	0
35.1000022888184	14.5405997253401	-2.04999923706055	0
35.2000007629395	14.5496991912842	-2	0
35.2999992370605	14.5673008270278	-1.95000076293945	0
35.3999977111816	14.5823000122073	-1.90000152587891	0
35.5000038146973	14.5916000305151	-1.84999847412109	0
35.6000022888184	14.6035005859376	-1.79999923706055	0
35.7000007629395	14.618099499512	-1.75	0
35.7999992370605	14.6330997802725	-1.70000076293945	0
35.8999977111816	14.6479005981419	-1.65000152587891	0
36.0000038146973	14.6648000488276	-1.59999847412109	0
36.1000022888184	14.6771997894284	-1.54999923706055	0
36.2000007629395	14.6910006134021	-1.5	0
36.2999992370605	14.7132006042484	-1.45000076293945	0
36.3999977111816	14.7292992401126	-1.40000152587891	0
36.5000038146973	14.7417989715577	-1.34999847412109	0
36.6000022888184	14.754200347903	-1.29999923706055	0
36.7000007629395	14.7646995391842	-1.25	0
36.7999992370605	14.774699835205	-1.20000076293945	0
36.8999977111816	14.7888003784174	-1.15000152587891	0
37.0000038146973	14.8017006591799	-1.09999847412109	0
37.1000022888184	14.8121995666479	-1.04999923706055	0
37.2000007629395	14.823200119019	-1	0
37.2999992370605	14.8404993072509	-0.950000762939453	0
37.3999977111816	14.8540004089336	-0.900001525878906	0
37.5000038146973	14.8643007049577	-0.849998474121094	0
37.6000022888184	14.8777001678463	-0.799999237060547	0
37.7000007629395	14.8903996185327	-0.75	0
37.7999992370605	14.8980990875243	-0.700000762939453	0
37.8999977111816	14.9118993591292	-0.650001525878906	0
38.0000038146973	14.9226999084458	-0.599998474121094	0
38.1000022888184	14.9377990905741	-0.549999237060547	0
38.2000007629395	14.9509007324232	-0.5	0
38.2999992370605	14.9618001892086	-0.450000762939453	0
38.3999977111816	14.9759999115013	-0.400001525878906	0
38.5000038146973	14.988500741576	-0.349998474121094	0
38.6000022888184	15.0065999176004	-0.299999237060547	0
38.7000007629395	15.0219996459964	-0.25	0
38.7999992370605	15.0388996246329	-0.200000762939453	0
38.8999977111816	15.0514004455581	-0.150001525878906	0
39.0000038146973	15.0667004394527	-0.0999984741210938	0
39.1000022888184	15.0767001678469	-0.0499992370605469	0
39.2000007629395	15.0905990814208	0	0
39.2999992370605	15.1072990783687	0.0499992370605469	0
39.3999977111816	15.1227993560788	0.0999984741210938	0.0259165488251707
39.5000038146973	15.1355999023435	0.150001525878906	0.0518130568172227
39.6000022888184	15.1487990875248	0.200000762939453	0.0776855907611929
39.7000007629395	15.1565007263162	0.25	0.103536145418525
39.7999992370605	15.1713998962405	0.299999237060547	0.129364739864685
39.8999977111816	15.1807001800553	0.349998474121094	0.15517139265244
40.0000038146973	15.1924993682878	0.400001525878906	0.180958089152991
40.1000022888184	15.2046004516596	0.450000762939453	0.206720912839536
40.2000007629395	15.218099087524	0.5	0.232461850552732
40.2999992370605	15.2339004455571	0.549999237060547	0.258180921578785
40.3999977111816	15.2501996276842	0.599998474121094	0.28387814411979
40.5000038146973	15.2658996276841	0.650001525878906	0.309555494364842
40.6000022888184	15.2753001861565	0.700000762939453	0.335209074026629
40.7000007629395	15.2824004791255	0.75	0.360840861489366
40.7999992370605	15.2949999298071	0.799999237060547	0.386450874394999
40.8999977111816	15.3113991027822	0.849998474121094	0.412039131898602
41.0000038146973	15.3260993743897	0.900001525878906	0.437607602361207
41.1000022888184	15.3401004669176	0.950000762939453	0.463152402631587
41.2000007629395	15.3548004608165	1	0.488675502727744
41.2999992370605	15.369100183103	1.04999923706055	0.514176921012847
41.3999977111816	15.3822004455542	1.09999847412109	0.539656675939243
41.5000038146973	15.3918004608131	1.15000152587891	0.5651167273364
41.6000022888184	15.4096007263179	1.20000076293945	0.59055320884992
41.7000007629395	15.4239001739479	1.25	0.615968082135855
41.7999992370605	15.43269963684	1.29999923706055	0.64136136560133
41.8999977111816	15.4418999145491	1.34999847412109	0.666733077471211
42.0000038146973	15.452000192261	1.40000152587891	0.692085169292184
42.1000022888184	15.4625996429422	1.45000076293945	0.717413791126499
42.2000007629395	15.4755993652325	1.5	0.742720896192943
42.2999992370605	15.487199636842	1.54999923706055	0.768006503055824
42.3999977111816	15.4954999145521	1.59999847412109	0.793270629755422
42.5000038146973	15.5072999176009	1.65000152587891	0.818515219586772
42.6000022888184	15.5123999328607	1.70000076293945	0.843736438968857
42.7000007629395	15.5158004913319	1.75	0.86893623279338
42.7999992370605	15.5247999450694	1.79999923706055	0.89411461942544
42.8999977111816	15.5351004882796	1.84999847412109	0.919271616999434
43.0000038146973	15.544899398803	1.90000152587891	0.944409160560048
43.1000022888184	15.5526996765111	1.95000076293945	0.969523432809538
43.2000007629395	15.5618005065917	2	0.994616370424799
43.2999992370605	15.5706991546613	2.04999923706055	1.0196879915416
43.3999977111816	15.5780997009279	2.09999847412109	1.04473831429008
43.5000038146973	15.585900805665	2.15000152587891	1.06976926553558
43.6000022888184	15.5962008026145	2.20000076293945	1.09477704417588
43.7000007629395	15.6044005279546	2.25	1.11976357868516
43.7999992370605	15.6177005279533	2.29999923706055	1.14472888711815
43.8999977111816	15.6345994201656	2.34999847412109	1.16967298740818
44.0000038146973	15.6447994232185	2.40000152587891	1.1945977983244
44.1000022888184	15.6564005035361	2.45000076293945	1.21949953488044
44.2000007629395	15.6680002319299	2.5	1.24438011737103
44.2999992370605	15.6812007690423	2.54999923706055	1.26923956377259
44.3999977111816	15.6935007598877	2.59999847412109	1.29407789204744
44.5000038146973	15.7066002166721	2.65000152587891	1.31889701277237
44.6000022888184	15.71720049133	2.70000076293945	1.34369315701646
44.7000007629395	15.7293996704102	2.75	1.36846823693746
44.7999992370605	15.7392994018555	2.79999923706055	1.39322227044124
44.8999977111816	15.749199688722	2.84999847412109	1.41795527541954
45.0000038146973	15.7644002319321	2.90000152587891	1.44266915425679
45.1000022888184	15.7749996856692	2.95000076293945	1.46736015388079
45.2000007629395	15.7850999755829	3	1.49203017847462
45.2999992370605	15.7967999786342	3.04999923706055	1.51667924586111
45.3999977111816	15.8071997070329	3.09999847412109	1.54130737384846
45.5000038146973	15.8162999816886	3.15000152587891	1.56591645684197
45.6000022888184	15.8276999786358	3.20000076293945	1.59050275780274
45.7000007629395	15.8389002563454	3.25	1.61506817270228
45.7999992370605	15.8544007965065	3.29999923706055	1.63961271929011
45.8999977111816	15.8676999847412	3.34999847412109	1.6641364153011
46.0000038146973	15.886799697877	3.40000152587891	1.68864114710974
46.1000022888184	15.8989999694786	3.45000076293945	1.71312319352556
46.2000007629395	15.9151991455074	3.5	1.73758444217637
46.2999992370605	15.9261005035405	3.54999923706055	1.76202491083558
46.3999977111816	15.9386007629364	3.59999847412109	1.78644461724949
46.5000038146973	15.9458002105712	3.65000152587891	1.81084543978623
46.6000022888184	15.9547999481183	3.70000076293945	1.83522367302788
46.7000007629395	15.9698999328612	3.75	1.85958119689692
46.7999992370605	15.9841007385257	3.79999923706055	1.88391802898966
46.8999977111816	15.9964999206532	3.84999847412109	1.9082341868889
47.0000038146973	16.0027991180432	3.90000152587891	1.93253154100433
47.1000022888184	16.010800765991	3.95000076293945	1.95680640163744
47.2000007629395	16.0216991271991	4	1.98106064074682
47.2999992370605	16.0316994079585	4.04999923706055	2.00529427586239
47.3999977111816	16.0386994171131	4.09999847412109	2.02950732450118
47.5000038146973	16.0445991638189	4.15000152587891	2.05370164915104
47.6000022888184	16.0565002655021	4.20000076293945	2.07787357576902
47.7000007629395	16.0654991790761	4.25	2.10202496838641
47.7999992370605	16.0788997222917	4.29999923706055	2.12615584446989
47.8999977111816	16.0901991699211	4.34999847412109	2.15026622147379
48.0000038146973	16.1039994293205	4.40000152587891	2.17435795400061
48.1000022888184	16.1171999664293	4.45000076293945	2.19842738310688
48.2000007629395	16.1281002471915	4.5	2.22247636443934
48.2999992370605	16.1381994415278	4.54999923706055	2.24650491607215
48.3999977111816	16.1497002624492	4.59999847412109	2.27051305536638
48.5000038146973	16.1588997253421	4.65000152587891	2.29450262903979
48.6000022888184	16.1685002655031	4.70000076293945	2.31846999413309
48.7000007629395	16.1813999938931	4.75	2.34241699889315
48.7999992370605	16.1983005249022	4.79999923706055	2.36634366062857
48.8999977111816	16.2105997009276	4.84999847412109	2.39024999663501
49.0000038146973	16.2206999786358	4.90000152587891	2.41413784580814
49.1000022888184	16.2312002594008	4.95000076293945	2.4380035806452
49.2000007629395	16.2436991638169	5	2.46184904156532
49.2999992370605	16.252300802611	5.04999923706055	2.48567424581361
49.3999977111816	16.2645002532954	5.09999847412109	2.50947921062278
49.5000038146973	16.2748002563494	5.15000152587891	2.53326576710169
49.6000022888184	16.2900996917742	5.20000076293945	2.55703030314068
49.7000007629395	16.3050002197269	5.25	2.58077465136648
49.7999992370605	16.3183004913299	5.29999923706055	2.60449882896314
49.8999977111816	16.3314007537847	5.34999847412109	2.62820285310278
50.0000038146973	16.342100750735	5.40000152587891	2.65188854708665
50.1000022888184	16.3550002044649	5.45000076293945	2.67555231242665
50.2000007629395	16.3665004791255	5.5	2.69919597536423
50.2999992370605	16.3748999298077	5.54999923706055	2.722819552983
50.3999977111816	16.3857993804959	5.59999847412109	2.74642306235281
50.5000038146973	16.3935999298083	5.65000152587891	2.77000831906771
50.6000022888184	16.4011993988024	5.70000076293945	2.79357174156623
50.7000007629395	16.4153993926993	5.75	2.8171151469442
50.7999992370605	16.4243991302501	5.79999923706055	2.84063855221666
50.8999977111816	16.4338994018544	5.84999847412109	2.86414197438509
51.0000038146973	16.4449999389653	5.90000152587891	2.88762722134896
51.1000022888184	16.4508007629411	5.95000076293945	2.91109072673815
51.2000007629395	16.4588007659877	6	2.93453429994783
51.2999992370605	16.4699996673589	6.04999923706055	2.9579579579255
51.3999977111816	16.4800996612539	6.09999847412109	2.98136171760527
51.5000038146973	16.4959010131824	6.15000152587891	3.0047473792254
51.6000022888184	16.5078007293705	6.20000076293945	3.02811139154342
51.7000007629395	16.5174990997293	6.25	3.05145555628723
51.7999992370605	16.52870072937	6.29999923706055	3.07477989033779
51.8999977111816	16.5359993652346	6.34999847412109	3.09808441056288
52.0000038146973	16.5424007354741	6.40000152587891	3.12137090887865
52.1000022888184	16.5467007415791	6.45000076293945	3.14463584929203
52.2000007629395	16.555899658204	6.5	3.16788102616311
52.2999992370605	16.5600999389644	6.54999923706055	3.1911064562823
52.3999977111816	16.5695002136235	6.59999847412109	3.21431215642566
52.5000038146973	16.5788004943861	6.65000152587891	3.23749991158062
52.6000022888184	16.5865999603266	6.70000076293945	3.26066620054085
52.7000007629395	16.5976007690406	6.75	3.28381280976846
52.7999992370605	16.6065994079581	6.79999923706055	3.30693975598205
52.8999977111816	16.6189994079614	6.84999847412109	3.33004705588588
53.0000038146973	16.6261994171145	6.90000152587891	3.35313648689776
53.1000022888184	16.6391004974357	6.95000076293945	3.37620454274181
53.2000007629395	16.6542991119386	7	3.39925300230419
53.2999992370605	16.6643991088858	7.04999923706055	3.42228188223187
53.3999977111816	16.6752993743903	7.09999847412109	3.4452911991575
53.5000038146973	16.6916999114983	7.15000152587891	3.46828272296123
53.6000022888184	16.7057007141084	7.20000076293945	3.49125296223417
53.7000007629395	16.7169001403781	7.25	3.51420368831855
53.7999992370605	16.7264006805417	7.29999923706055	3.53713491778988
53.8999977111816	16.735999038694	7.34999847412109	3.56004666719843
54.0000038146973	16.7432001434318	7.40000152587891	3.58294069890247
54.1000022888184	16.7517001403794	7.45000076293945	3.60581353631605
54.2000007629395	16.7625001373272	7.5	3.62866694326847
54.2999992370605	16.7712009582501	7.54999923706055	3.65150093626306
54.3999977111816	16.7833006805413	7.59999847412109	3.67431553178889
54.5000038146973	16.7938993164025	7.65000152587891	3.69711248474514
54.6000022888184	16.8056001312252	7.70000076293945	3.7198883332667
54.7000007629395	16.8129995880117	7.75	3.74264483370228
54.7999992370605	16.8246993041976	7.79999923706055	3.76538200248385
54.8999977111816	16.8335009399416	7.84999847412109	3.78809985602912
55.0000038146973	16.8484995758045	7.90000152587891	3.81080014179446
55.1000022888184	16.8597006591772	7.95000076293945	3.83347941259281
55.2000007629395	16.8712006469723	8	3.85613941732382
55.2999992370605	16.8820006469723	8.04999923706055	3.87878017234825
55.3999977111816	16.8934992736795	8.09999847412109	3.90140169401263
55.5000038146973	16.9067000823961	8.15000152587891	3.92400572236187
55.6000022888184	16.9180008941657	8.20000076293945	3.9465888248246
55.7000007629395	16.9280006164518	8.25	3.96915274288284
55.7999992370605	16.9366006134042	8.29999923706055	3.99169749282628
55.8999977111816	16.9446995239268	8.34999847412109	4.01422309160712
56.0000038146973	16.9563003326402	8.40000152587891	4.03673127134799
56.1000022888184	16.9655997955342	8.45000076293945	4.05921861402635
56.2000007629395	16.972500338743	8.5	4.08168685374646
56.2999992370605	16.9851008758524	8.54999923706055	4.10413600673573
56.3999977111816	16.998300872805	8.59999847412109	4.12656608920749
56.5000038146973	17.0070000671403	8.65000152587891	4.14897882648633
56.6000022888184	17.0241006011966	8.70000076293945	4.17137081505486
56.7000007629395	17.0370000396724	8.75	4.19374378166266
56.7999992370605	17.0439003204338	8.79999923706055	4.21609774246673
56.8999977111816	17.0534003173852	8.84999847412109	4.23843271361
57.0000038146973	17.0662008636464	8.90000152587891	4.26075041309933
57.1000022888184	17.0760997558609	8.95000076293945	4.28304745184764
57.2000007629395	17.0882997528061	9	4.30532554928057
57.2999992370605	17.0993994842502	9.04999923706055	4.32758472148465
57.3999977111816	17.1014008636485	9.09999847412109	4.34982498453232
57.5000038146973	17.1109992218044	9.15000152587891	4.37204804914337
57.6000022888184	17.1243005706783	9.20000076293945	4.39425054059943
57.7000007629395	17.1391008239734	9.25	4.41643417103289
57.7999992370605	17.1546002716059	9.29999923706055	4.43859895645973
57.8999977111816	17.1684997192351	9.34999847412109	4.46074491288179
58.0000038146973	17.1764999938969	9.40000152587891	4.48287374376229
58.1000022888184	17.1849007934579	9.45000076293945	4.50498208869028
58.2000007629395	17.1929997100851	9.5	4.52707165253545
58.2999992370605	17.2047991577165	9.54999923706055	4.54914245124311
58.3999977111816	17.211699429321	9.59999847412109	4.57119450074444
58.5000038146973	17.2203005371084	9.65000152587891	4.59322949727644
58.6000022888184	17.2318005371089	9.70000076293945	4.61524409467459
58.7000007629395	17.2439997192378	9.75	4.63723999057623
58.7999992370605	17.2577002471917	9.79999923706055	4.65921720085595
58.8999977111816	17.2640991332992	9.84999847412109	4.68117574137415
59.0000038146973	17.2819004730227	9.90000152587891	4.70311730117188
59.1000022888184	17.282199926758	9.95000076293945	4.72503854827024
59.2000007629395	17.2819004730227	10	4.74694117310454
59.2999992370605	17.2695999267562	10.0499992370605	4.76882519147851
59.3999977111816	17.2695999267562	10.0999984741211	4.79069061918174
59.5000038146973	17.2695999267562	10.1500015258789	4.81253913901749
59.6000022888184	17.2693999237054	10.2000007629395	4.83436743379043
59.7000007629395	17.2693999237054	10.25	4.85617718547325
59.7999992370605	17.2673466094966	10.2999992370605	4.87796840981582
59.8999977111816	17.264101266479	10.3499984741211	4.89974112255432
60.0000038146973	17.2640991332992	10.4000015258789	4.92149699844631
60.1000022888184	17.2640991332992	10.4500007629395	4.94323273372088
60.2000007629395	17.2640991332992	10.5	4.9649500045187
60.2999992370605	17.2640991332992	10.5499992370605	4.98664882652099
60.3999977111816	17.2640991332992	10.5999984741211	5.00832921539529
60.5000038146973	17.2616007324214	10.6500015258789	5.02999283879561
60.6000022888184	17.2607004638667	10.7000007629395	5.05163640695815
60.7000007629395	17.217647985839	10.75	5.07326158891403
60.7999992370605	17.2150332565288	10.7999992370605	5.09486840027585
60.8999977111816	17.2089374984716	10.8499984741211	5.11645685664247
61.0000038146973	17.0982318527203	10.9000015258789	5.13802861859418
61.1000022888184	17.0620234039307	10.9500007629395	5.15958041031459
61.2000007629395	16.9304170059186	11	5.18111389375516
61.2999992370605	16.7566121490454	11.0499992370605	5.2026290844598
61.3999977111816	16.3790884521477	11.0999984741211	5.2241259979587
61.5000038146973	16.3130218551632	11.1500015258789	5.24560628778812
61.6000022888184	16.2600186767595	11.2000007629395	5.26706669201968
61.7000007629395	16.1123150344865	11.25	5.28850886555484
61.7999992370605	15.9457158935547	11.2999992370605	5.30993282386885
61.8999977111816	15.7662843597427	11.3499984741211	5.33133858242323
62.0000038146973	15.5905106628416	11.4000015258789	5.35272778773973
62.1000022888184	15.3720155654883	11.4500007629395	5.37409719171882
62.2000007629395	15.2311132370014	11.5	5.39544844224158
62.2999992370605	15.0476138389568	11.5499992370605	5.41678155471455
62.3999977111816	14.8821863006597	11.5999984741211	5.43809654453058
62.5000038146973	14.6022135559106	11.6500015258789	5.45939505122633
62.6000022888184	14.4504106689456	11.7000007629395	5.48067384047226
62.7000007629395	14.3660116210922	11.75	5.50193455315845
62.7999992370605	14.2284086006148	11.7999992370605	5.5231772046228
62.8999977111816	14.0218913574208	11.8499984741211	5.54440181018942
63.0000038146973	13.9044120407125	11.9000015258789	5.56561000243919
63.1000022888184	13.7975070037828	11.9500007629395	5.58679856075391
63.2000007629395	13.6008096115111	12	5.60796912150438
63.2999992370605	13.4507084251418	12.0499992370605	5.62912169835847
63.3999977111816	13.3048912601444	12.0999984741211	5.65025630609066
63.5000038146973	13.1627076324439	12.1500015258789	5.67137457037558
63.6000022888184	13.0371083351129	12.2000007629395	5.6924732842681
63.7000007629395	12.9235076274854	12.25	5.71355407478578
63.7999992370605	12.783707479095	12.2999992370605	5.734616957151
63.8999977111816	12.6591926334368	12.3499984741211	5.75566194657301
64	12.543800004958	12.4000015258789	5.77669066183207
64.1000061035156	12.4422128597253	12.4500007629395	5.79769990958072
64.1999969482422	12.3458001007057	12.5	5.81869130993642
64.3000030517578	12.213512244798	12.5499992370605	5.83966487805601
64.3999938964844	12.1189878761288	12.5999984741211	5.86062062908326
64.5	12.0031000057206	12.6500015258789	5.88156017493317
64.6000061035156	11.9158087299365	12.7000007629395	5.9024803357982
64.6999969482422	11.8186999572754	12.75	5.92338272492487
64.8000030517578	11.7217090545637	12.7999992370605	5.94426735740465
64.8999938964844	11.6432908927927	12.8499984741211	5.965134248316
65	11.5557000053377	12.9000015258789	5.9859850027377
65.1000061035156	11.4820070604292	12.9500007629395	6.00681645434462
65.1999969482422	11.4027000316601	13	6.02763020954134
65.3000030517578	11.3285070291531	13.0499992370605	6.04842628335418
65.3999938964844	11.240193003272	13.0999984741211	6.06920469079645
65.5	11.1533999721505	13.1500015258789	6.08996703013958
65.6000061035156	11.0911067496272	13.2000007629395	6.1107101484836
65.6999969482422	11.01219998741	13.25	6.13143564542009
65.8000030517578	10.9494069833745	13.2999992370605	6.15214353591036
65.8999938964844	10.8778929673208	13.3499984741211	6.17283383490278
66	10.8058999961359	13.4000015258789	6.19350813389014
66.1000061035156	10.7320058349615	13.4500007629395	6.21416329334068
66.1999969482422	10.6536000088672	13.5	6.23480090606174
66.3000030517578	10.6133052488294	13.5499992370605	6.2554209869498
66.3999938964844	10.533394745853	13.5999984741211	6.27602355088845
66.5	10.4746999981617	13.6500015258789	6.29661018262053
66.6000061035156	10.4007064537218	13.7000007629395	6.31717775592568
66.6999969482422	10.3541999993686	13.75	6.33772785685566
66.8000030517578	10.3125050765739	13.7999992370605	6.35826050063708
66.8999938964844	10.2568949220913	13.8499984741211	6.37877570304132
67	10.2067000037423	13.9000015258789	6.39927504093863
67.1000061035156	10.1806064930461	13.9500007629395	6.41975540137438
67.1999969482422	10.1544000044814	14	6.44021836368479
67.3000030517578	10.1299062168109	14.0499992370605	6.46066394264902
67.3999938964844	10.0973938226671	14.0999984741211	6.48109215303368
67.5	10.0716000231732	14.1500015258789	6.50150456617976
67.6000061035156	10.0226052483558	14.2000007629395	6.52189808233283
67.6999969482422	9.96840000209704	14.25	6.54227427413233
67.8000030517578	9.91880511588897	14.2999992370605	6.56263315629489
67.8999938964844	9.88469485235328	14.3499984741211	6.58297474352471
68	9.84469998035638	14.4000015258789	6.60330060049986
68.1000061035156	9.79210417575814	14.4500007629395	6.62360764061021
68.1999969482422	9.74539997062675	14.5	6.64389742982681
68.3000030517578	9.70220370406969	14.5499992370605	6.66416998280409
68.3999938964844	9.66189625491825	14.5999984741211	6.68442531418409
68.5	9.62929996604726	14.6500015258789	6.70466498201028
68.6000061035156	9.57510314350293	14.7000007629395	6.72488591276109
68.6999969482422	9.53550000286123	14.75	6.7450896657675
68.8000030517578	9.49150369128984	14.7999992370605	6.76527625562202
68.8999938964844	9.44149634475616	14.8499984741211	6.78544569690481
69	9.43549998569506	14.9000015258789	6.80559954105291
69.1000061035156	9.412104775427	14.9500007629395	6.82573472757786
69.1999969482422	9.4045999572736	15	6.84585280919872
69.3000030517578	9.34040216884387	15.0499992370605	6.86595380044638
69.3999938964844	9.28479781856367	15.0999984741211	6.88603771583945
69.5	9.25899999294415	15.1500015258789	6.90610610023652
69.6000061035156	9.19830370006457	15.2000007629395	6.92615590612703
69.6999969482422	9.15530001277875	15.25	6.9461886796462
69.8000030517578	9.19930037212544	15.2999992370605	6.96620443526359
69.8999938964844	9.92169967174414	15.3499984741211	6.98620318743651
70	9.40089996318784	15.4000015258789	7.00618647447309
70.1000061035156	8.38053281679095	15.4500007629395	7.02615126178562
70.1999969482422	8.25469997195978	15.5	7.04609908895345
70.3000030517578	9.32558857345794	15.5499992370605	7.06602997038508
70.3999938964844	9.18841143569807	15.5999984741211	7.08594392047684
70.5	9.06999996070954	15.6500015258789	7.10584247101569
70.6000061035156	8.97680559463333	15.7000007629395	7.1257226002815
70.6999969482422	9.03039999885732	15.75	7.14558584132485
70.8000030517578	8.99080264873555	15.7999992370605	7.16543220849349
70.8999938964844	8.98469728412601	15.8499984741211	7.18526171612309
71	9.01389995555655	15.9000015258789	7.20507588950413
71.1000061035156	8.96820062027109	15.9500007629395	7.22487171973057
71.1999969482422	8.92910000724441	16	7.24465073335339
71.3000030517578	9.14050176715682	16.0499992370605	7.2644129446599
71.3999938964844	9.18209824561927	16.0999984741211	7.28415836792532
71.5	8.87560000209851	16.1500015258789	7.30388852197276
71.6000061035156	8.54600152206331	16.2000007629395	7.32360041065543
71.6999969482422	8.31540005588249	16.25	7.34329555405158
71.8000030517578	8.65724134845732	16.2999992370605	7.36297396638834
71.8999938964844	9.08685868911925	16.3499984741211	7.38263566188083
72	9.15670011749171	16.4000015258789	7.40228215291221
72.1000061035156	10.2480577980023	16.4500007629395	7.42191045604087
72.1999969482422	9.5910000308977	16.5	7.44152208489983
72.3000030517578	8.59307340755186	16.5499992370605	7.46111705365632
72.3999938964844	8.17172659778589	16.5999984741211	7.48069537646564
72.5	8.32810000533937	16.6500015258789	7.50025855929837
72.6000061035156	8.31710371551526	16.7000007629395	7.51980363136423
72.6999969482422	8.2413000448214	16.75	7.53933209987836
72.8000030517578	8.11260623740964	16.7999992370605	7.55884397894841
72.8999938964844	8.15299375724862	16.8499984741211	7.57833928267014
73	8.20610001602108	16.9000015258789	7.59781951062877
73.1000061035156	8.25270504837317	16.9500007629395	7.61728170463175
73.1999969482422	8.2325999298082	17	7.6367273655036
73.3000030517578	8.27870524521131	17.0499992370605	7.65615650729266
73.3999938964844	8.3267947303757	17.0999984741211	7.67556914403546
73.5	8.38080011329293	17.1500015258789	7.69496676895897
73.6000061035156	8.41400738868469	17.2000007629395	7.71434643641499
73.6999969482422	8.46550002021468	17.25	7.73370964086453
73.8000030517578	8.5207023494695	17.2999992370605	7.75305639629695
73.8999938964844	8.52649772147925	17.3499984741211	7.77238671668982
74	8.53349990272545	17.4000015258789	7.79170208893889
74.1000061035156	8.50129845313859	17.4500007629395	7.81099957976362
74.1999969482422	8.43550004158169	17.5	7.83028067601258
74.3000030517578	8.40029914855768	17.5499992370605	7.84954539287432
74.3999938964844	8.35530083313279	17.5999984741211	7.86879374426251
74.5	8.32010007247663	17.6500015258789	7.88802721076317
74.6000061035156	8.28229826240567	17.7000007629395	7.90724287165243
74.6999969482422	8.21940007133526	17.75	7.9264422087399
74.8000030517578	8.18950097007473	17.7999992370605	7.94562523589239
74.8999938964844	8.17049893836884	17.8499984741211	7.96479196696505
75	8.15209999999934	17.9000015258789	7.98394387626612
75.1000061035156	8.13440170135436	17.9500007629395	8.00307805545723
75.1999969482422	8.11939997100853	18	8.02219598006504
75.3000030517578	8.11120112571734	18.0499992370605	8.04129766389811
75.3999938964844	8.10169884643619	18.0999984741211	8.06038312075338
75.5	8.09019995307972	18.1500015258789	8.07945381868805
75.6000061035156	8.07220166320622	18.2000007629395	8.09850686169677
75.6999969482422	8.05749993896461	18.25	8.11754371905002
75.8000030517578	8.04490148315381	18.2999992370605	8.13656440449844
75.8999938964844	8.03539846725471	18.3499984741211	8.15556893178109
76	8.02060005378371	18.4000015258789	8.1745587627307
76.1000061035156	8.00300148353563	18.4500007629395	8.19353101362277
76.1999969482422	7.99069993743979	18.5	8.21248714749821
76.3000030517578	7.97600137328845	18.5499992370605	8.23142717805004
76.3999938964844	7.96409853553632	18.5999984741211	8.25035111895982
76.5	7.94709998359758	18.6500015258789	8.26926042586228
76.6000061035156	7.91940079231063	18.7000007629395	8.28815222726178
76.6999969482422	7.89870003738179	18.75	8.30702797999615
76.8000030517578	7.87010070419274	18.7999992370605	8.32588769770116
76.8999938964844	7.85069930648751	18.8499984741211	8.34473139400117
77	7.83370007247868	18.9000015258789	8.36356051835932
77.1000061035156	7.82470124549945	18.9500007629395	8.38237221145702
77.1999969482422	7.80679994392267	19	8.40116792395546
77.3000030517578	7.78900130424518	19.0499992370605	8.41994766943348
77.3999938964844	7.77119878043959	19.0999984741211	8.43871146145857
77.5	7.76380003814847	19.1500015258789	8.45746074334854
77.6000061035156	7.74890127181789	19.2000007629395	8.47619266791032
77.6999969482422	7.73609994315848	19.25	8.49490867965474
77.8000030517578	7.718501454543	19.2999992370605	8.51360879210402
77.8999938964844	7.71389847793398	19.3499984741211	8.53229301876915
78	7.70670009765672	19.4000015258789	8.55096279684875
78.1000061035156	7.69600133438144	19.4500007629395	8.56961529122396
78.1999969482422	7.6844999996174	19.5	8.58825194028138
78.3000030517578	7.6750011547083	19.5499992370605	8.60687275748701
78.3999938964844	7.66899880599885	19.5999984741211	8.62547775629562
78.5	7.65180006713854	19.6500015258789	8.64406836781274
78.6000061035156	7.63930040168634	19.7000007629395	8.66264176894254
78.6999969482422	7.62089999999807	19.75	8.68119939197353
78.8000030517578	7.60740073890702	19.7999992370605	8.69974125031576
78.8999938964844	7.58719929885774	19.8499984741211	8.71826735736817
79	7.56819991111843	19.9000015258789	8.7367791381691
79.1000061035156	7.55440058975364	19.9500007629395	8.75527378159488
79.1999969482422	7.54009990425038	20	8.77375271386188
79.3000030517578	7.53040063400113	20.0499992370605	8.79221594832455
79.3999938964844	7.52199936599936	20.0999984741211	8.81066349832631
79.5	7.51510009879712	20.1500015258789	8.82909678286416
79.6000061035156	7.50770065040342	20.2000007629395	8.84751300273592
79.6999969482422	7.4932998954755	20.25	8.86591357811162
79.8000030517578	7.48270044136007	20.2999992370605	8.8842985222905
79.8999938964844	7.47449949035581	20.3499984741211	8.90266784856077
80	7.46550001220749	20.4000015258789	8.92102296990385
80.1000061035156	7.45700039520307	20.4500007629395	8.93936109898852
80.1999969482422	7.4447000328073	20.5	8.95768364996428
80.3000030517578	7.43840050620929	20.5499992370605	8.97599063607545
80.3999938964844	7.43209959449814	20.5999984741211	8.99428207055539
80.5	7.42099999580387	20.6500015258789	9.01255936039556
80.6000061035156	7.40880076522444	20.7000007629395	9.03081973008542
80.6999969482422	7.40529993782184	20.75	9.0490645877796
80.8000030517578	7.39660045967321	20.7999992370605	9.06729394666784
80.8999938964844	7.3827996173859	20.8499984741211	9.08550781992897
81	7.36680009117117	20.9000015258789	9.10370760859002
81.1000061035156	7.34950022087287	20.9500007629395	9.12189054891107
81.1999969482422	7.33750000038344	21	9.14005804307743
81.3000030517578	7.32430041961561	21.0499992370605	9.15821010422458
81.3999938964844	7.31329971618834	21.0999984741211	9.17634674323503
81.5	7.30790002670255	21.1500015258789	9.19446935535332
81.6000061035156	7.30270059967006	21.2000007629395	9.21257519032569
81.6999969482422	7.29549991721797	21.25	9.23066564438021
81.8000030517578	7.29260007972698	21.2999992370605	9.24874073058516
81.8999938964844	7.28219989852732	21.3499984741211	9.26680046199774
82	7.27420001297287	21.4000015258789	9.28484622777784
82.1000061035156	7.26920016364966	21.4500007629395	9.30287528756416
82.1999969482422	7.2630000820136	21.5	9.32088903166454
82.3000030517578	7.24810021476878	21.5499992370605	9.3388874730921
82.3999938964844	7.23439986457743	21.5999984741211	9.35687062484895
82.5	7.22510002136187	21.6500015258789	9.37483987020475
82.6000061035156	7.21610055541896	21.7000007629395	9.39279248041855
82.6999969482422	7.21000001792709	21.75	9.41072983990311
82.8000030517578	7.20070010223208	21.7999992370605	9.42865196161664
82.8999938964844	7.19499992103738	21.8499984741211	9.44655885850642
83	7.18029991493313	21.9000015258789	9.46445190797685
83.1000061035156	7.17190020751877	21.9500007629395	9.48232839285812
83.1999969482422	7.16019992980728	22	9.50018969169289
83.3000030517578	7.15060033416739	22.0499992370605	9.51803581738473
83.3999938964844	7.14229956435884	22.0999984741211	9.53586678282635
83.5	7.13400002593698	22.1500015258789	9.55368395958179
83.6000061035156	7.12470011940241	22.2000007629395	9.5714846420033
83.6999969482422	7.11549994430243	22.25	9.58927020278837
83.8000030517578	7.11120016136192	22.2999992370605	9.60704065478621
83.8999938964844	7.10519991683759	22.3499984741211	9.62479601083517
84	7.10749992561614	22.4000015258789	9.64253763668375
84.1000061035156	7.10070038719277	22.4500007629395	9.66026283815742
84.1999969482422	7.09619995536923	22.5	9.67797298213331
84.3000030517578	7.09030013923621	22.5499992370605	9.6956680814065
84.3999938964844	7.0836999610874	22.5999984741211	9.71334814876127
84.5	7.08190011177066	22.6500015258789	9.73101454415525
84.6000061035156	7.07870056724278	22.7000007629395	9.74866458483849
84.6999969482422	7.07769996032584	22.75	9.76629963189248
84.8000030517578	7.05860024413778	22.7999992370605	9.78391969805842
84.8999938964844	7.0490996856679	22.8499984741211	9.80152479606678
85	7.04620010185317	22.9000015258789	9.8191162801089
85.1000061035156	7.03619970321597	22.9500007629395	9.83669147881098
85.1999969482422	7.02510002021882	23	9.85425174748347
85.3000030517578	7.00760029182493	23.0499992370605	9.87179709881396
85.3999938964844	6.99789948577745	23.0999984741211	9.88932754547933
85.5	6.98670002288782	23.1500015258789	9.90684443592916
85.6000061035156	6.98260030326855	23.2000007629395	9.92434511011754
85.6999969482422	6.97499988365234	23.25	9.94183091760839
85.8000030517578	6.97050030593891	23.2999992370605	9.95930187103595
85.8999938964844	6.96319974441576	23.3499984741211	9.9767579830238
86	6.95480005798527	23.4000015258789	9.99420059630407
86.1000061035156	6.9356004955298	23.4500007629395	10.0116270621108
86.1999969482422	6.92229999427582	23.5	10.0290387242857
86.3000030517578	6.91250041694366	23.5499992370605	10.04643559541
86.3999938964844	6.90019961090002	23.5999984741211	10.0638176880541
86.5	6.9061000637048	23.6500015258789	10.0811863392304
86.6000061035156	6.92500030479277	23.7000007629395	10.0985389096562
86.6999969482422	6.95410001487471	23.75	10.1158767391066
86.8000030517578	6.98740039520271	23.7999992370605	10.133199840104
86.8999938964844	7.01979955596835	23.8499984741211	10.1505082251602
87	7.05839999618183	23.9000015258789	10.1678032256389
87.1000061035156	7.11950089187667	23.9500007629395	10.1850822151849
87.1999969482422	7.17840009460269	24	10.202346526262
87.3000030517578	7.21709792823822	24.0499992370605	10.2195961713394
87.3999938964844	7.2545020610778	24.0999984741211	10.2368311628755
87.5	7.28140010414063	24.1500015258789	10.2540528265887
87.6000061035156	7.28839584770321	24.2000007629395	10.2712585472601
87.6999969482422	7.25659993972658	24.25	10.2884496517032
87.8000030517578	7.21869583740045	24.2999992370605	10.3056261523341
87.8999938964844	7.12310410919235	24.3499984741211	10.3227880615585
88	7.04670001640261	24.4000015258789	10.3399366994728
88.1000061035156	6.94729542236382	24.4500007629395	10.3570694619474
88.1999969482422	6.86359997940235	24.5	10.3741876701697
88.3000030517578	6.76149536514276	24.5499992370605	10.3912913365028
88.3999938964844	6.67560472679179	24.5999984741211	10.4083804732997
88.5	6.62449995765564	24.6500015258789	10.425456395059
88.6000061035156	6.60029973869314	24.7000007629395	10.4425165086932
88.6999969482422	6.57750023078916	24.75	10.4595621297873
88.8000030517578	6.61940168609726	24.7999992370605	10.476593270652
88.8999938964844	6.63269821434005	24.8500022888184	10.4936112413246
89	6.66740299606317	24.8999977111816	10.5106121608832
89.0999908447266	6.70589703369114	24.9500007629395	10.5276012303522
89.1999969482422	6.73189887390254	25.0000038146973	10.5445758665286
89.3000030517578	6.74469981155198	25.0499992370605	10.5615334950073
89.3999938964844	6.73140030059949	25.1000022888184	10.5784793035688
89.5	6.73140111198154	25.1499977111816	10.5954081333147
89.5999908447266	6.740898829652	25.2000007629395	10.6123251632151
89.6999969482422	6.73740056533643	25.2500038146973	10.6292278210203
89.8000030517578	6.73129953040916	25.2999992370605	10.6461135432417
89.8999938964844	6.7300005809775	25.3500022888184	10.6629874956615
90	6.71909899978345	25.3999977111816	10.6798445412566
90.0999908447266	6.69620095901701	25.4500007629395	10.6966898370363
90.1999969482422	6.69639960670611	25.5000038146973	10.713520821658
90.3000030517578	6.68590053329535	25.5499992370605	10.730334942503
90.3999938964844	6.68519962158098	25.6000022888184	10.7471373434487
90.5	6.68459941062974	25.6499977111816	10.7639229092544
90.5999908447266	6.6716004280097	25.7000007629395	10.7806967750619
90.6999969482422	6.65270095977758	25.7500038146973	10.7974563903893
90.8000030517578	6.65260009079066	25.7999992370605	10.8141992134418
90.8999938964844	6.65359994583196	25.8500022888184	10.8309303662847
91	6.6485000392895	25.8999977111816	10.8476447553676
91.0999908447266	6.6452997947672	25.9500007629395	10.8643474940572
91.1999969482422	6.6373002506225	26.0000038146973	10.8810360426867
91.3000030517578	6.62469952048923	26.0499992370605	10.8977078702389
91.3999938964844	6.61030039901743	26.1000022888184	10.9143680770596
91.5	6.60429980163462	26.1499977111816	10.9310115911969
91.5999908447266	6.60270018501251	26.2000007629395	10.9476435043347
91.6999969482422	6.60099987716603	26.2500038146973	10.9642612876933
91.8000030517578	6.59780038108875	26.2999992370605	10.9808624210111
91.8999938964844	6.59789968070982	26.3500022888184	10.9974519828856
92	6.59029974403529	26.3999977111816	11.0140249228723
92.0999908447266	6.58540009422359	26.4500007629395	11.0305863110654
92.1999969482422	6.5810000308993	26.5000038146973	11.047133629291
92.3000030517578	6.57819992828445	26.5499992370605	11.0636643679518
92.3999938964844	6.57419992828363	26.6000022888184	11.0801835842315
92.5	6.56890003089939	26.6499977111816	11.0966862491011
92.5999908447266	6.56619982261327	26.7000007629395	11.1131774111558
92.6999969482422	6.55700024528414	26.7500038146973	11.1296545628995
92.8000030517578	6.55500012473931	26.7999992370605	11.1461152053765
92.8999938964844	6.55829988326877	26.8500022888184	11.1625643743263
93	6.5561999195088	26.8999977111816	11.1789970620445
93.0999908447266	6.55050008849867	26.9500007629395	11.1954182957185
93.1999969482422	6.53769977455158	27.0000038146973	11.211825578485
93.3000030517578	6.52559978980935	27.0499992370605	11.2282164219845
93.3999938964844	6.52430003433255	27.1000022888184	11.244595840603
93.5	6.52100011291259	27.1499977111816	11.2609588478709
93.5999908447266	6.51729993781919	27.2000007629395	11.2773104496583
93.6999969482422	6.48920069579981	27.2500038146973	11.2936481596892
93.8000030517578	6.46710009231538	27.2999992370605	11.3099695001561
93.8999938964844	6.45830001983632	27.3500022888184	11.3262794641818
94	6.46990010681111	27.3999977111816	11.3425730864413
94.0999908447266	6.47749978980937	27.4500007629395	11.3588553515777
94.1999969482422	6.47470003128183	27.5000038146973	11.3751237838581
94.3000030517578	6.45129975967211	27.5499992370605	11.3913759159814
94.3999938964844	6.42860018539068	27.6000022888184	11.407616719898
94.5	6.43610165443533	27.6499977111816	11.4238412513374
94.5999908447266	6.450998466491	27.7000007629395	11.4400544738063
94.6999969482422	6.46989881286572	27.7500038146973	11.4562539220696
94.8000030517578	6.4617986682897	27.7999992370605	11.4724371392884
94.8999938964844	6.45260132789554	27.8500022888184	11.4886090763304
95	6.47200121917558	27.8999977111816	11.5047648098904
95.0999908447266	6.48349872550898	27.9500007629395	11.5209092824282
95.1999969482422	6.45479944038379	28.0000038146973	11.537040039162
95.3000030517578	6.40409963035563	28.0499992370605	11.5531546336711
95.3999938964844	6.34860026435854	28.1000022888184	11.5692579958295
95.5	6.30969984168769	28.1499977111816	11.5853452232087
95.5999908447266	6.24800005302313	28.2000007629395	11.6014212373106
95.6999969482422	6.1675013576496	28.2500038146973	11.6174835937627
95.8000030517578	6.08449876937812	28.2999992370605	11.633529856518
95.8999938964844	6.00770122680478	28.3500022888184	11.649564934546
96	5.96010267524616	28.3999977111816	11.6655839462064
96.0999908447266	5.94259738311666	28.4500007629395	11.6815917921322
96.1999969482422	5.92559729385175	28.5000038146973	11.6975860383159
96.3000030517578	5.92650402450454	28.5499992370605	11.7135642590402
96.3999938964844	5.94959585838296	28.6000022888184	11.7295313424589
96.5	6.02130448112439	28.6499977111816	11.7454824276318
96.5999908447266	6.10399561157101	28.7000007629395	11.7614223944113
96.6999969482422	6.19469580802979	28.7500038146973	11.7773488191111
96.8000030517578	6.31000397758544	28.7999992370605	11.7932592862999
96.8999938964844	6.37459591713196	28.8500022888184	11.8091586636159
97	6.42190502586527	28.8999977111816	11.8250421105481
97.0999908447266	6.49499510269015	28.9500007629395	11.8409144862465
97.1999969482422	6.5317972557059	29.0000038146973	11.8567733773031
97.3000030517578	6.57109945793127	29.0499992370605	11.8726163785294
97.3999938964844	6.56290043601985	29.1000022888184	11.8884483367132
97.5	6.55259736404332	29.1499977111816	11.904264432052
97.5999908447266	6.51530273170283	29.2000007629395	11.9200695031023
97.6999969482422	6.46830380248866	29.2500038146973	11.9358611466898
97.8000030517578	6.43649861602898	29.2999992370605	11.9516369678253
97.8999938964844	6.40020120925692	29.3500022888184	11.9674017927446
98	6.39050004806631	29.3999977111816	11.9831508220829
98.0999908447266	6.40650008125158	29.4500007629395	11.9988888738799
98.1999969482422	6.41999998474057	29.5000038146973	12.0146135551518
98.3000030517578	6.43609902763274	29.5499992370605	12.0303224810651
98.3999938964844	6.42680120124714	29.6000022888184	12.046020457391
98.5	6.41220025673101	29.6499977111816	12.0617027051158
98.5999908447266	6.40479977073846	29.7000007629395	12.0773740218493
98.6999969482422	6.39860030517593	29.7500038146973	12.0930320247549
98.8000030517578	6.3852985610938	29.7999992370605	12.1086743391122
98.8999938964844	6.35960147132937	29.8500022888184	12.124305750314
99	6.33749929313854	29.8999977111816	12.139921499612
99.0999908447266	6.33320066070155	29.9500007629395	12.1555263642723
99.1999969482422	6.35219910583328	30.0000038146973	12.171117971563
99.3000030517578	6.365399675753	30.0499992370605	12.1866939568333
99.3999938964844	6.36760030670121	30.1000022888184	12.2022590851847
99.5	6.37079964599616	30.1499977111816	12.2178086180479
99.5999908447266	6.37590045509205	30.2000007629395	12.2333473124319
99.6999969482422	6.38180051269592	30.2500038146973	12.2488728056663
99.8000030517578	6.37889948692464	30.2999992370605	12.2643827431277
99.8999938964844	6.37600047111482	30.3500022888184	12.2798818697121
100	6.37519931869247	30.3999977111816	12.2953654669437
100.099990844727	6.37320082511724	30.4500007629395	12.3108382716604
100.199996948242	6.36410116386469	30.5000038146973	12.3262979312107
100.300003051758	6.35779930839635	30.5499992370605	12.3417421009559
100.399993896484	6.35150057334613	30.6000022888184	12.3571755056723
100.5	6.34659954147355	30.6499977111816	12.3725934468924
100.599990844727	6.34290041999702	30.7000007629395	12.3880006413687
100.699996948242	6.33560055313137	30.7500038146973	12.4033947464259
100.800003051758	6.33399940338131	30.7999992370605	12.418773427368
100.899993896484	6.32770073470965	30.8500022888184	12.4341413889367
101	6.32649960021809	30.8999977111816	12.4494939525882
101.099990844727	6.32770040016112	30.9500007629395	12.4648358150746
101.199996948242	6.32780024948079	31.0000038146973	12.4801646436548
101.300003051758	6.32829951629537	31.0499992370605	12.4954781135329
101.399993896484	6.32710049438538	31.1000022888184	12.5107809095014
101.5	6.32669967994661	31.1499977111816	12.5260683728556
101.599990844727	6.32630031395092	31.2000007629395	12.541345180432
101.699996948242	6.32270044708275	31.2500038146973	12.5566090093816
101.800003051758	6.32159976844559	31.2999992370605	12.5718575447668
101.899993896484	6.32020026359169	31.3500022888184	12.5870954515155
102	6.31909942474158	31.3999977111816	12.6023180903952
102.099990844727	6.31590047836289	31.4500007629395	12.6175301182578
102.199996948242	6.30870065078489	31.5000038146973	12.6327292224834
102.300003051758	6.29729939575191	31.5499992370605	12.6479130979491
102.399993896484	6.28180062751562	31.6000022888184	12.6630863897994
102.5	6.26719985237287	31.6499977111816	12.6782444787537
102.599990844727	6.25430023880108	31.7000007629395	12.6933920020678
102.699996948242	6.2304006465929	31.7500038146973	12.708526656549
102.800003051758	6.21930020599393	31.7999992370605	12.723646146849
102.899993896484	6.22149996146982	31.8500022888184	12.7387550984154
103	6.22760103263499	31.8999977111816	12.7538489115553
103.099990844727	6.24789896163929	31.9500007629395	12.7689322038611
103.199996948242	6.25709918136636	32.0000038146973	12.7840026819067
103.300003051758	6.25410024375742	32.0499992370605	12.799058060077
103.399993896484	6.25639978485196	32.1000022888184	12.8141029442066
103.5	6.25740002327075	32.1499977111816	12.8291327541068
103.599990844727	6.25269995384224	32.2000007629395	12.8441520877903
103.699996948242	6.24480035247689	32.2500038146973	12.859158661556
103.800003051758	6.24069962234717	32.2999992370605	12.8741501994811
103.899993896484	6.23100046768377	32.3500022888184	12.8891312878698
104	6.22609960479895	32.3999977111816	12.9040973659555
104.099990844727	6.21800044097836	32.4500007629395	12.9190530122539
104.199996948242	6.21580006370641	32.5000038146973	12.9339959527478
104.300003051758	6.21259980430477	32.5499992370605	12.9489239211655
104.399993896484	6.2067001968353	32.6000022888184	12.9638414843639
104.5	6.20369989204482	32.6499977111816	12.978744100916
104.599990844727	6.19830000076036	32.7000007629395	12.9936363299232
104.699996948242	6.19250007018854	32.7500038146973	13.0085159070113
104.800003051758	6.1881995994554	32.7999992370605	13.0233805755186
104.899993896484	6.1817003028882	32.8500022888184	13.0382348829373
105	6.17859979591231	32.8999977111816	13.0530743070979
105.099990844727	6.17360022163484	32.9500007629395	13.06790338777
105.199996948242	6.16860020370223	33.0000038146973	13.0827198701814
105.300003051758	6.16719986877069	33.0499992370605	13.0975215072399
105.399993896484	6.1676000770567	33.1000022888184	13.1123128271549
105.5	6.16860007705691	33.1499977111816	13.1270893269329
105.599990844727	6.1688998687714	33.2000007629395	13.1418555270936
105.699996948242	6.16580011024416	33.2500038146973	13.1566091824263
105.800003051758	6.16560031242261	33.2999992370605	13.1713480553674
105.899993896484	6.16969961509676	33.3500022888184	13.1860766549257
106	6.167799512481	33.3999977111816	13.2007904972022
106.099990844727	6.16130052375593	33.4500007629395	13.2154940835483
106.199996948242	6.16000001373322	33.5000038146973	13.2301851782743
106.300003051758	6.15789978446992	33.5499992370605	13.244861553305
106.399993896484	6.15240013771108	33.6000022888184	13.2595276985297
106.5	6.14970002021801	33.6499977111816	13.2741791490633
106.599990844727	6.14730012283326	33.7000007629395	13.2888203871703
106.699996948242	6.14799983596822	33.7500038146973	13.3034491866413
106.800003051758	6.14850005607514	33.7999992370605	13.3180633288494
106.899993896484	6.14719988097931	33.8500022888184	13.3326672846457
107	6.14049985694874	33.8999977111816	13.3472566080782
107.099990844727	6.13340013465859	33.9500007629395	13.3618357624053
107.199996948242	6.13149992637409	34.0000038146973	13.3764025299748
107.300003051758	6.12900013465696	34.0499992370605	13.3909547022578
107.399993896484	6.12849982376065	34.1000022888184	13.405496731257
107.5	6.12570000190681	34.1499977111816	13.4200241898701
107.599990844727	6.12370000495866	34.2000007629395	13.4345415224265
107.699996948242	6.11870025252938	34.2500038146973	13.4490465215544
107.800003051758	6.11519938049241	34.2999992370605	13.4635369873998
107.899993896484	6.11240063629157	34.3500022888184	13.4780173529753
108	6.11069947166106	34.3999977111816	13.4924832099512
108.099990844727	6.10940062789814	34.4500007629395	13.5069389838114
108.199996948242	6.0980004894227	34.5000038146973	13.5213824765443
108.300003051758	6.09709960861073	34.5499992370605	13.5358114976242
108.399993896484	6.09410058975118	34.6000022888184	13.5502304612661
108.5	6.09180008888143	34.6499977111816	13.5646349778335
108.599990844727	6.08920001945444	34.7000007629395	13.5790294540447
108.699996948242	6.09260008887941	34.7500038146973	13.5934117012085
108.800003051758	6.09359930724895	34.7999992370605	13.607779538088
108.899993896484	6.0838006778722	34.8500022888184	13.6221373601807
109	6.07619924468963	34.8999977111816	13.6364807964633
109.099990844727	6.0640007812508	34.9500007629395	13.6508142349687
109.199996948242	6.06789999961984	35.0000038146973	13.6651354962864
109.300003051758	6.06409984588754	35.0499992370605	13.6794424084289
109.399993896484	6.061000165937	35.1000022888184	13.6937393482553
109.5	6.06270023231264	35.1499977111816	13.7080219632774
109.599990844727	6.0639998851766	35.2000007629395	13.722294622921
109.699996948242	6.06120020828166	35.2500038146973	13.7365551570176
109.800003051758	6.06570041046143	35.2999992370605	13.7508014027896
109.899993896484	6.0779996044148	35.3500022888184	13.765037718537
110	6.07179998474021	35.3999977111816	13.7792597702276
110.099990844727	6.06799998474162	35.4500007629395	13.7934719087598
110.199996948242	6.06959966163777	35.5000038146973	13.8076719731671
110.300003051758	6.06780041008096	35.5499992370605	13.8218578098435
110.399993896484	6.07049957389972	35.6000022888184	13.836033758608
110.5	6.07079991187857	35.6499977111816	13.8501955038066
110.599990844727	6.07049957389972	35.7000007629395	13.8643473778885
110.699996948242	6.0668990524282	35.7500038146973	13.8784872290508
110.800003051758	6.0655002746571	35.7999992370605	13.8926129128194
110.899993896484	6.06299978561219	35.8500022888184	13.9067287506113
111	6.0619004577602	35.8999977111816	13.9208304450727
111.099990844727	6.06299900474551	35.9500007629395	13.9349223102817
111.199996948242	6.06299978561219	36.0000038146973	13.94900220356
111.300003051758	6.0655002746571	36.0499992370605	13.9630679895271
111.399993896484	6.0667937541948	36.1000022888184	13.9771239712758
111.5	6.0668990524282	36.1499977111816	13.9911658696749
111.599990844727	6.0672007919311	36.2000007629395	14.0051979805094
111.699996948242	6.07049957389972	36.2500038146973	14.019218170187
111.800003051758	6.07079991187857	36.2999992370605	14.0332243123821
111.899993896484	6.07079991187857	36.3500022888184	14.0472206919413
112	6.0800004520388	36.3999977111816	14.0612030478783
112.099990844727	6.09820623740961	36.4500007629395	14.075175657763
112.199996948242	6.4797071865105	36.5000038146973	14.0891363970503
112.300003051758	7.27521117401193	36.5499992370605	14.1030831482154
112.399993896484	7.29348882789418	36.6000022888184	14.1170201777162
112.5	7.563210264394	36.6499977111816	14.1309432430185
112.599990844727	7.63689321250786	36.7000007629395	14.1448566035516
112.699996948242	7.69448973154795	36.7500038146973	14.1587581437776
112.800003051758	7.72922619056408	36.7999992370605	14.1726457553638
112.899993896484	7.95017373085284	36.8500022888184	14.1865236868934
113	8.31753038253737	36.8999977111816	14.200387713438
113.099990844727	8.35766992569188	36.9500007629395	14.2142420763658
113.199996948242	8.81384483871443	37.0000038146973	14.2280846691092
113.300003051758	9.12465303115823	37.0499992370605	14.2419133922759
113.399993896484	9.33904741745209	37.1000022888184	14.2557324764334
113.5	9.58015980911296	37.1499977111816	14.2695377145688
113.599990844727	9.90994065551786	37.2000007629395	14.2833333300651
113.699996948242	10.1720446853651	37.2500038146973	14.2971172252876
113.800003051758	10.5447645309469	37.2999992370605	14.310887309746
113.899993896484	10.9383356353756	37.3500022888184	14.324647796069
114	11.2221620544442	37.3999977111816	14.3383944950827
114.099990844727	11.408138049319	37.4500007629395	14.3521316122616
114.199996948242	11.6977288146954	37.5000038146973	14.3658570588659
114.300003051758	11.9301718337993	37.5499992370605	14.3795687532696
114.399993896484	12.1920272308344	37.6000022888184	14.3932708902384
114.5	12.5285794845586	37.6499977111816	14.4069592983622
114.599990844727	12.8286210037222	37.7000007629395	14.4206381652828
114.699996948242	13.1073202438347	37.7500038146973	14.4343054111174
114.800003051758	13.4213779510501	37.7999992370605	14.4479589630669
114.899993896484	13.618721574403	37.8500022888184	14.4616029981097
115	13.9328818145732	37.8999977111816	14.4752333625242
115.099990844727	14.1739180175791	37.9500007629395	14.488854226195
115.199996948242	14.4090173797631	38.0000038146973	14.502463518059
115.300003051758	14.566186244203	38.0499992370605	14.5160591741064
115.399993896484	14.788714431761	38.1000022888184	14.529645353604
115.5	15.0197870590237	38.1499977111816	14.5432179204434
115.599990844727	15.2113135650652	38.2000007629395	14.5567810268275
115.699996948242	15.4172123870849	38.2500038146973	14.5703326104753
115.800003051758	15.6649885208135	38.2999992370605	14.5838706161293
115.899993896484	15.8631116394026	38.3500022888184	14.5973991854197
116	16.0880918624862	38.3999977111816	14.6109141997765
116.099990844727	16.317508544922	38.4500007629395	14.6244197937961
116.199996948242	16.524709643556	38.5000038146973	14.6379139139423
116.300003051758	16.7253925033583	38.5499992370605	14.6513945136729
116.399993896484	16.9205066711438	38.6000022888184	14.6648657170559
116.5	17.0863943450931	38.6499977111816	14.6783234229858
116.599990844727	17.2867058441152	38.7000007629395	14.6917717485271
116.699996948242	17.4855052139283	38.7500038146973	14.7052086488512
116.800003051758	17.6544945739734	38.7999992370605	14.7186320860941
116.899993896484	17.8238060821532	38.8500022888184	14.7320461668365
117	17.9915933349621	38.8999977111816	14.7454468073632
117.099990844727	18.1515070648202	38.9500007629395	14.7588381072809
117.199996948242	18.2973046569787	39.0000038146973	14.772218030432
117.300003051758	18.4605948760982	39.0499992370605	14.7855845475938
117.399993896484	18.6171041534399	39.1000022888184	14.798941747934
117.5	18.7641948760975	39.1499977111816	14.812285564813
117.599990844727	18.9214041107152	39.2000007629395	14.8256200806189
117.699996948242	19.0452049926753	39.2500038146973	14.8389432678791
117.800003051758	19.2065954345708	39.2999992370605	14.852253105975
117.899993896484	19.3489044036869	39.3500022888184	14.8655536667335
118	19.4806948394762	39.3999977111816	14.8788409009981
118.099990844727	19.6007057708739	39.4500007629395	14.8921188736809
118.199996948242	19.7337046478278	39.5000038146973	14.9053855658549
118.300003051758	19.8472953704841	39.5499992370605	14.9186389654696
118.399993896484	19.9535043609612	39.6000022888184	14.9318831270861
118.5	20.0712955841045	39.6499977111816	14.9451140187177
118.599990844727	20.1949028717027	39.7000007629395	14.9583356880399
118.699996948242	20.3095041900597	39.7500038146973	14.9715461246868
118.800003051758	20.4033967895521	39.7999992370605	14.9847433251396
118.899993896484	20.5190037994362	39.8500022888184	14.9979313267669
119	20.635496640014	39.8999977111816	15.0111061146791
119.099990844727	20.7279039581299	39.9500007629395	15.024271719388
119.199996948242	20.8288044555629	40.0000038146973	15.0374261390526
119.300003051758	20.9307951446535	40.0499992370605	15.0505673786499
119.399993896484	21.0241043640126	40.1000022888184	15.0636994584285
119.5	21.1197961212165	40.1499977111816	15.0768183805235
119.599990844727	21.2240033874477	40.2000007629395	15.089928158356
119.699996948242	21.324903042605	40.2500038146973	15.1030267985737
119.800003051758	21.4191977539049	40.2999992370605	15.1161123146131
119.899993896484	21.5219039245603	40.3500022888184	15.1291887096758
120	21.6097970184346	40.3999977111816	15.1422520028493
120.099990844727	21.7057034454338	40.4500007629395	15.1553061905364
120.199996948242	21.7952027740466	40.5000038146973	15.1683492878375
120.300003051758	21.8830974731427	40.5499992370605	15.181379316613
120.399993896484	21.9650030700686	40.6000022888184	15.1944002630895
120.5	22.0571966796851	40.6499977111816	15.2074081632351
120.599990844727	22.1488017242445	40.7000007629395	15.2204069965067
120.699996948242	22.2260029632562	40.7500038146973	15.2333947864213
120.800003051758	22.3132987396239	40.7999992370605	15.2463695632276
120.899993896484	22.3972013092025	40.8500022888184	15.2593352962491
121	22.4793970855717	40.8999977111816	15.2722880382632
121.099990844727	22.5595026702867	40.9500007629395	15.2852317518524
121.199996948242	22.6427024963377	41.0000038146973	15.2981644689149
121.300003051758	22.7216979644763	41.0499992370605	15.311084228052
121.399993896484	22.8023018829335	41.1000022888184	15.3239949817561
121.5	22.88489762268	41.1499977111816	15.3368927995421
121.599990844727	22.9671026306132	41.2000007629395	15.3497816271902
121.699996948242	23.0470010864228	41.2500038146973	15.3626595049441
121.800003051758	23.1332989807124	41.2999992370605	15.3755244797221
121.899993896484	23.2073020721436	41.3500022888184	15.3883804872569
122	23.2880988952638	41.3999977111816	15.4012236137304
122.099990844727	23.3564011871313	41.4500007629395	15.4140577881913
122.199996948242	23.4280012664785	41.5000038146973	15.4268810591934
122.300003051758	23.4941989105209	41.5499992370605	15.4396914819372
122.399993896484	23.55260255127	41.6000022888184	15.4524929754665
122.5	23.6192988372823	41.6499977111816	15.4652816425594
122.599990844727	23.6826008300777	41.7000007629395	15.4780613955151
122.699996948242	23.7522022888152	41.7500038146973	15.49083029101
122.800003051758	23.824298559568	41.7999992370605	15.5035863927066
122.899993896484	23.8900019256616	41.8500022888184	15.5163336030295
123	23.9595989959707	41.8999977111816	15.5290680412817
123.099990844727	24.0329009643574	41.9500007629395	15.5417936032605
123.199996948242	24.0983018707266	42.0000038146973	15.5545083540338
123.300003051758	24.1660983734146	42.0499992370605	15.5672103652595
123.399993896484	24.2304008972169	42.1000022888184	15.5799035228149
123.5	24.2966995971656	42.1499977111816	15.5925839624583
123.599990844727	24.3541018432588	42.2000007629395	15.6052555634678
123.699996948242	24.4147016448987	42.2500038146973	15.617916399116
123.800003051758	24.4701981658945	42.2999992370605	15.630564549238
123.899993896484	24.526000970458	42.3500022888184	15.6432038832334
124	24.5817983062734	42.3999977111816	15.6558305532467
124.099990844727	24.6368019104011	42.4500007629395	15.6684484221063
124.199996948242	24.6942003387412	42.5000038146973	15.6810555712551
124.300003051758	24.7481990509004	42.5499992370605	15.6936500886704
124.399993896484	24.8000021148691	42.6000022888184	15.7062358273444
124.5	24.8617999664311	42.6499977111816	15.7188089557379
124.599990844727	24.9205002838135	42.7000007629395	15.7313733202998
124.699996948242	24.9676008880633	42.7500038146973	15.7439270106083
124.800003051758	25.0163979492208	42.7999992370605	15.7564681227486
124.899993896484	25.0643004760714	42.8500022888184	15.769000493375
125	25.1123994476293	42.8999977111816	15.7815203071956
125.099990844727	25.1638003295884	42.9500007629395	15.7940313943489
125.199996948242	25.2137012084968	43.0000038146973	15.8065318525144
125.300003051758	25.2666988006604	43.0499992370605	15.8190197858506
125.399993896484	25.3226996520971	43.1000022888184	15.8314990147431
125.5	25.3830985931381	43.1499977111816	15.8439657400784
125.599990844727	25.439400531006	43.2000007629395	15.8564237757541
125.699996948242	25.4919008422839	43.2500038146973	15.8688712275163
125.800003051758	25.5393989807089	43.2999992370605	15.8813062075627
125.899993896484	25.5887017517089	43.3500022888184	15.8937325200793
126	25.6384985198965	43.3999977111816	15.9061463820624
126.099990844727	25.6910007354745	43.4500007629395	15.9185515912375
126.199996948242	25.7396999664306	43.5000038146973	15.9309462613832
126.300003051758	25.7883994659423	43.5499992370605	15.9433285127022
126.399993896484	25.8323003326404	43.6000022888184	15.9557021332498
126.5	25.8783981903071	43.6499977111816	15.9680633560637
126.599990844727	25.9241012390157	43.7000007629395	15.9804159627658
126.699996948242	25.9671002014147	43.7500038146973	15.9927580751332
126.800003051758	26.0133988800044	43.7999992370605	16.0050878213399
126.899993896484	26.0541003021244	43.8500022888184	16.0174089733787
127	26.1025003295908	43.8999977111816	16.0297177802606
127.099990844727	26.1522006225568	43.9500007629395	16.0420180075724
127.199996948242	26.1997006500242	44.0000038146973	16.0543077850559
127.300003051758	26.2436998779267	44.0499992370605	16.0665852488224
127.399993896484	26.2903999084483	44.1000022888184	16.0788541548702
127.5	26.3337988739004	44.1499977111816	16.0911107681163
127.599990844727	26.3750005371076	44.2000007629395	16.1033588381803
127.699996948242	26.4166011261004	44.2500038146973	16.1155965027346
127.800003051758	26.4619000732419	44.2999992370605	16.1278219054347
127.899993896484	26.5021009246811	44.3500022888184	16.1400387865583
128	26.5423995910642	44.3999977111816	16.1522434269742
128.099990844727	26.5781015350331	44.4500007629395	16.1644395604008
128.199996948242	26.620601016235	44.5000038146973	16.1766253324062
128.300003051758	26.6661988555898	44.5499992370605	16.1887988948743
128.399993896484	26.7110991485606	44.6000022888184	16.2009639720161
128.5	26.7505999999994	44.6499977111816	16.2131168603564
128.599990844727	26.7924005767818	44.7000007629395	16.2252612777814
128.699996948242	26.8304022491466	44.7500038146973	16.2373953777227
128.800003051758	26.8715987365722	44.7999992370605	16.2495173199011
128.899993896484	26.9127009460462	44.8500022888184	16.2616308127356
129	26.9545004333486	44.8999977111816	16.2737321684553
129.099990844727	27.0001010009764	44.9500007629395	16.2858250891812
129.199996948242	27.036200216673	45.0000038146973	16.2979077361752
129.300003051758	27.0742983428936	45.0499992370605	16.3099782769616
129.399993896484	27.1138008300768	45.1000022888184	16.3220404042346
129.5	27.1537000366225	45.1499977111816	16.3340904458608
129.599990844727	27.1951005889896	45.2000007629395	16.346132088263
129.699996948242	27.2352008880625	45.2500038146973	16.3581635005002
129.800003051758	27.2748000946049	45.2999992370605	16.3701828578671
129.899993896484	27.3114006591786	45.3500022888184	16.3821938373998
130	27.3476995880119	45.3999977111816	16.394192782536
130.099990844727	27.3877015136713	45.4500007629395	16.4061833640671
130.199996948242	27.4200010162349	45.5000038146973	16.418163758816
130.300003051758	27.4543991363535	45.5499992370605	16.430132149815
130.399993896484	27.4974005126933	45.6000022888184	16.4420921985082
130.5	27.5348994506821	45.6499977111816	16.4540402638389
130.599990844727	27.5730002838136	45.7000007629395	16.4659800010329
130.699996948242	27.6086008514394	45.7500038146973	16.4779095946443
130.800003051758	27.6430986907944	45.7999992370605	16.4898272354102
130.899993896484	27.6778003540057	45.8500022888184	16.501736569249
131	27.7147995544437	45.8999977111816	16.5136339705434
131.099990844727	27.7510014892578	45.9500007629395	16.5255230790202
131.199996948242	27.7896009521464	46.0000038146973	16.5374020869316
131.300003051758	27.8247996093742	46.0499992370605	16.5492691926868
131.399993896484	27.8605007232654	46.1000022888184	16.5611280267444
131.5	27.8933993804931	46.1499977111816	16.5729749788613
131.599990844727	27.9266013031011	46.2000007629395	16.5848136733307
131.699996948242	27.9619994049062	46.2500038146973	16.5966423100704
131.800003051758	27.9956996978763	46.2999992370605	16.6084590951292
131.899993896484	28.0292002655042	46.3500022888184	16.6202676435716
132	28.0628008300773	46.3999977111816	16.6320643604633
132.099990844727	28.0935005767824	46.4500007629395	16.6438528547294
132.199996948242	28.126900045776	46.5000038146973	16.6556313339209
132.300003051758	28.1608003265355	46.5499992370605	16.6673980116939
132.399993896484	28.1957006134035	46.6000022888184	16.6791564877839
132.5	28.2260000946044	46.6499977111816	16.6909031825006
132.599990844727	28.2553012084973	46.7000007629395	16.7026416894661
132.699996948242	28.2866995819095	46.7500038146973	16.7143702238326
132.800003051758	28.3227984954829	46.7999992370605	16.7260870068307
132.899993896484	28.3528990661616	46.8500022888184	16.7377956228235
133	28.3862990783673	46.8999977111816	16.7494925069914
133.099990844727	28.4150001892085	46.9500007629395	16.7611812380937
133.199996948242	28.4445010223353	47.0000038146973	16.7728600388495
133.300003051758	28.4788999481207	47.0499992370605	16.7845271380307
133.399993896484	28.5078996917728	47.1000022888184	16.796186104908
133.5	28.5411994323731	47.1499977111816	16.8078333900838
133.599990844727	28.5746997039823	47.2000007629395	16.819472556767
133.699996948242	28.6035005340564	47.2500038146973	16.8311018352128
133.800003051758	28.6345997222888	47.2999992370605	16.8427194617042
133.899993896484	28.6689997314461	47.3500022888184	16.8543289903768
134	28.6987008300748	47.3999977111816	16.8659268868837
134.099990844727	28.7262000274677	47.4500007629395	16.8775166993248
134.199996948242	28.7592000335717	47.5000038146973	16.8890966654597
134.300003051758	28.7906992187491	47.5499992370605	16.9006650290502
134.399993896484	28.8179000518794	47.6000022888184	16.9122253291611
134.5	28.8459995208723	47.6499977111816	16.9237740464327
134.599990844727	28.8750006286609	47.7000007629395	16.9353147139196
134.699996948242	28.9056011810317	47.7500038146973	16.9468455768542
134.800003051758	28.9368001037583	47.7999992370605	16.9583648864452
134.899993896484	28.9695009216302	47.8500022888184	16.9698761667509
135	28.9967001159675	47.8999977111816	16.9813759133348
135.099990844727	29.0189017761222	47.9500007629395	16.9928676442703
135.199996948242	29.0407015258788	48.0000038146973	17.0043496122307
135.300003051758	29.0712990753163	48.0499992370605	17.0158200758405
135.399993896484	29.0996990844724	48.1000022888184	17.0272825442145
135.5	29.1247990905758	48.1499977111816	17.0387335277767
135.599990844727	29.1518001922595	48.2000007629395	17.0501765296826
135.699996948242	29.18150020752	48.2500038146973	17.0616098100149
135.800003051758	29.2089999481177	48.2999992370605	17.0730316347823
135.899993896484	29.2350999511727	48.3500022888184	17.0844454982198
136	29.2635996887184	48.3999977111816	17.0958479255486
136.099990844727	29.2959996887184	48.4500007629395	17.1072424050697
136.199996948242	29.3189005249005	48.5000038146973	17.1186272042437
136.300003051758	29.3477007995571	48.5499992370605	17.1300005964322
136.399993896484	29.3779991638185	48.6000022888184	17.1413660610538
136.5	29.399899172975	48.6499977111816	17.1527201380639
136.599990844727	29.4249991760225	48.7000007629395	17.164066300972
136.699996948242	29.4522005401595	48.7500038146973	17.1754028245855
136.800003051758	29.4764997314451	48.7999992370605	17.1867279895878
136.899993896484	29.5032997405979	48.8500022888184	17.1980452606435
137	29.5300994659447	48.8999977111816	17.2093511923799
137.099990844727	29.5554997497529	48.9500007629395	17.2206492435781
137.199996948242	29.5815992065436	49.0000038146973	17.2319376963609
137.300003051758	29.6052003082259	49.0499992370605	17.2432148387023
137.399993896484	29.6298992248558	49.1000022888184	17.2544841205757
137.5	29.6525003204333	49.1499977111816	17.2657421112183
137.599990844727	29.6773000579851	49.2000007629395	17.2769922547448
137.699996948242	29.6994008850088	49.2500038146973	17.2882328405626
137.800003051758	29.7236987091055	49.2999992370605	17.2994621639055
137.899993896484	29.7454992706298	49.3500022888184	17.310683660118
138	29.773099539183	49.3999977111816	17.3218939129851
138.099990844727	29.8004998107899	49.4500007629395	17.3330963517279
138.199996948242	29.8293009002664	49.5000038146973	17.3442892731342
138.300003051758	29.8520992767335	49.5499992370605	17.3554709797941
138.399993896484	29.8782995605434	49.6000022888184	17.3666448924838
138.5	29.8998009368916	49.6499977111816	17.3778076094729
138.599990844727	29.9270995727529	49.7000007629395	17.3889625457284
138.699996948242	29.95409983215	49.7500038146973	17.400108005133
138.800003051758	29.980799838253	49.7999992370605	17.4112422973463
138.899993896484	30.0032006591791	49.8500022888184	17.4223688286392
139	30.0228001220712	49.8999977111816	17.4334842117061
139.099990844727	30.0475993072505	49.9500007629395	17.4445918470332
139.199996948242	30.0751001220706	50.0000038146973	17.4556900456956
139.300003051758	30.1000995788563	50.0499992370605	17.4667771245204
139.399993896484	30.1215009399384	50.1000022888184	17.4778564753349
139.5	30.144000134278	50.1499977111816	17.488924725197
139.599990844727	30.1643998718246	50.2000007629395	17.4999852601736
139.699996948242	30.1804004394508	50.2500038146973	17.5110363985015
139.800003051758	30.2034012725817	50.2999992370605	17.5220764641452
139.899993896484	30.2305001647946	50.3500022888184	17.5331088345495
140	30.251899621584	50.3999977111816	17.5441301510749
140.099990844727	30.2718012756341	50.4500007629395	17.5551437854301
140.199996948242	30.2956001922576	50.5000038146973	17.5661480629834
140.300003051758	30.319399374388	50.5499992370605	17.5771413148064
140.399993896484	30.3441993804954	50.6000022888184	17.5881269040223
140.5	30.3643991210956	50.6499977111816	17.5991014862335
140.599990844727	30.3815002197261	50.7000007629395	17.6100684188518
140.699996948242	30.4022004821782	50.7500038146973	17.6210260343463
140.800003051758	30.4195999542244	50.7999992370605	17.6319726708658
140.899993896484	30.4396994110102	50.8500022888184	17.6429116772727
141	30.4573999725326	50.8999977111816	17.6538397233509
141.099990844727	30.4812002471954	50.9500007629395	17.6647601522757
141.199996948242	30.5100988586419	51.0000038146973	17.6756713035872
141.300003051758	30.5344999359113	51.0499992370605	17.6865715224812
141.399993896484	30.5543004791252	51.1000022888184	17.6974641436199
141.5	30.5738993804916	51.1499977111816	17.7083458509085
141.599990844727	30.5948004852289	51.2000007629395	17.7192199733462
141.699996948242	30.6183996673572	51.2500038146973	17.7300848575143
141.800003051758	30.6385007568351	51.2999992370605	17.7409388556256
141.899993896484	30.6586996673577	51.3500022888184	17.7517852882021
142	30.6788996765099	51.3999977111816	17.7626208532108
142.099990844727	30.6988994049098	51.4500007629395	17.7734488655348
142.199996948242	30.7161005004855	51.5000038146973	17.7842676787667
142.300003051758	30.7408993957506	51.5499992370605	17.7950756521064
142.399993896484	30.7641996643069	51.6000022888184	17.8058760919961
142.5	30.7872002014155	51.6499977111816	17.8166657104047
142.599990844727	30.8083991027816	51.7000007629395	17.8274478081591
142.699996948242	30.8303988220214	51.7500038146973	17.8382207458334
142.800003051758	30.8542009979246	51.7999992370605	17.8489828895852
142.899993896484	30.8728999023442	51.8500022888184	17.8597375318366
143	30.894499899292	51.8999977111816	17.8704813984988
143.099990844727	30.9169990814225	51.9500007629395	17.8812177764023
143.199996948242	30.9397987976045	52.0000038146973	17.8919450330213
143.300003051758	30.9591009765609	52.0499992370605	17.9026615411856
143.399993896484	30.9787990631121	52.1000022888184	17.9133705796352
143.5	31.0015006774884	52.1499977111816	17.9240688881639
143.599990844727	31.0233001220695	52.2000007629395	17.9347597396637
143.699996948242	31.0462995635971	52.2500038146973	17.9454415085818
143.800003051758	31.0703006408694	52.2999992370605	17.956112574902
143.899993896484	31.0920003570536	52.3500022888184	17.9667762031821
144	31.1163006072966	52.3999977111816	17.9774291470406
144.099990844727	31.1348997863752	52.4500007629395	17.9880746654912
144.199996948242	31.1504003295886	52.5000038146973	17.9987111398742
144.300003051758	31.1685995056141	52.5499992370605	18.0093369570427
144.399993896484	31.1897008636442	52.6000022888184	18.019955367712
144.5	31.2084005798351	52.6499977111816	18.0305631392661
144.599990844727	31.2291994781481	52.7000007629395	18.0411635168998
144.699996948242	31.2491002777097	52.7500038146973	18.0517548888168
144.800003051758	31.2671008331308	52.7999992370605	18.0623356487109
144.899993896484	31.2841000122062	52.8500022888184	18.0729090335131
145	31.2987002868649	52.8999977111816	18.083471824315
145.099990844727	31.3223991821287	52.9500007629395	18.0940272525506
145.199996948242	31.3392008148185	53.0000038146973	18.1045737132584
145.300003051758	31.3569005279533	53.0499992370605	18.1151096069435
145.399993896484	31.3736994415303	53.1000022888184	18.1256381568113
145.5	31.3947991577152	53.1499977111816	18.1361561576029
145.599990844727	31.4156988677969	53.2000007629395	18.1466668270498
145.699996948242	31.4389993896475	53.2500038146973	18.1571685669963
145.800003051758	31.4645004516606	53.2999992370605	18.16765978473
145.899993896484	31.4857001586934	53.3500022888184	18.1781436897889
146	31.5023993530267	53.3999977111816	18.1886170905056
146.099990844727	31.5205996124278	53.4500007629395	18.1990831909673
146.199996948242	31.5371001525855	53.5000038146973	18.2095403997954
146.300003051758	31.5572993286114	53.5499992370605	18.2199871310311
146.399993896484	31.5792990509035	53.6000022888184	18.2304265806029
146.5	31.5954993255582	53.6499977111816	18.2408555703774
146.599990844727	31.6130001373276	53.7000007629395	18.2512772908555
146.699996948242	31.6366990264905	53.7500038146973	18.2616901574066
146.800003051758	31.6561998443613	53.7999992370605	18.2720925907972
146.899993896484	31.6765992858891	53.8500022888184	18.282487773404
147	31.6919998291014	53.8999977111816	18.2928725405701
147.099990844727	31.7085000854495	53.9500007629395	18.3032500692677
147.199996948242	31.7205000854483	54.0000038146973	18.3136187815858
147.300003051758	31.7359006317129	54.0499992370605	18.3239771049874
147.399993896484	31.7567000854469	54.1000022888184	18.3343282083551
147.5	31.7766992675788	54.1499977111816	18.3446689404513
147.599990844727	31.7964003540037	54.2000007629395	18.355002464777
147.699996948242	31.8167989685062	54.2500038146973	18.3653272101121
147.800003051758	31.8356008575429	54.2999992370605	18.3756416105879
147.899993896484	31.8518003112804	54.3500022888184	18.3859488216501
148	31.8667994964599	54.3999977111816	18.3962457054235
148.099990844727	31.8830994964592	54.4500007629395	18.4065354119949
148.199996948242	31.8984995025639	54.5000038146973	18.4168163768069
148.300003051758	31.9142005859358	54.5499992370605	18.4270870406309
148.399993896484	31.9304994903578	54.6000022888184	18.4373505453188
148.5	31.9476005737306	54.6499977111816	18.4476037663601
148.599990844727	31.9613997589113	54.7000007629395	18.45784984061
148.699996948242	31.9827000274636	54.7500038146973	18.4680872101446
148.800003051758	32.0004994720439	54.7999992370605	18.4783143223458
148.899993896484	32.0115002899183	54.8500022888184	18.4885343059545
149	32.0296002838113	54.8999977111816	18.4987440496501
149.099990844727	32.0479005462621	54.9500007629395	18.5089466768598
149.199996948242	32.0636999999988	55.0000038146973	18.5191406362659
149.300003051758	32.0784002746586	55.0499992370605	18.5293243818342
149.399993896484	32.0965008209241	55.1000022888184	18.5395010290387
149.5	32.1138000000028	55.1499977111816	18.5496674797517
149.599990844727	32.1315994537363	55.2000007629395	18.5598268441564
149.699996948242	32.1515991699234	55.2500038146973	18.569977577513
149.800003051758	32.164899990843	55.2999992370605	18.5801181403433
149.899993896484	32.1785991760225	55.3500022888184	18.5902516349105
150	32.1951997131328	55.3999977111816	18.6003749762244
150.099990844727	32.2120994323741	55.4500007629395	18.6104912612797
150.199996948242	32.2273007934564	55.5000038146973	18.6205989518872
150.300003051758	32.2467005157487	55.5499992370605	18.6306965150966
150.399993896484	32.2633005096432	55.6000022888184	18.6407870400165
150.5	32.277300778198	55.6499977111816	18.6508674547382
150.599990844727	32.2911999603275	55.7000007629395	18.6609408431242
150.699996948242	32.3069999511717	55.7500038146973	18.6710056735079
150.800003051758	32.3226999542203	55.7999992370605	18.6810604194392
150.899993896484	32.3402007537843	55.8500022888184	18.6911081569282
151	32.3599999237049	55.8999977111816	18.701145827092
151.099990844727	32.3808993713355	55.9500007629395	18.7111765007166
151.199996948242	32.395700729372	56.0000038146973	18.7211986526304
151.300003051758	32.4147990844722	56.0499992370605	18.7312107628561
151.399993896484	32.4324007202158	56.1000022888184	18.7412158943603
151.5	32.4488007080072	56.1499977111816	18.7512110012313
151.599990844727	32.4641001586897	56.2000007629395	18.7611991412339
151.699996948242	32.4798996093741	56.2500038146973	18.7711787956638
151.800003051758	32.4935998870824	56.2999992370605	18.7811484509892
151.899993896484	32.5069993408215	56.3500022888184	18.7911111571887
152	32.5220004333496	56.3999977111816	18.8010638812664
152.099990844727	32.5350004272441	56.4500007629395	18.8110096680214
152.199996948242	32.5514990570082	56.5000038146973	18.8209470051892
152.300003051758	32.5694995910671	56.5499992370605	18.8308743856561
152.399993896484	32.5871003967295	56.6000022888184	18.840794846468
152.5	32.5989003936738	56.6499977111816	18.85070536749
152.599990844727	32.6123001129126	56.7000007629395	18.8606089806102
152.699996948242	32.6279001129151	56.7500038146973	18.870504179977
152.800003051758	32.6426990295404	56.7999992370605	18.8803894648676
152.899993896484	32.6543998565685	56.8500022888184	18.8902678594496
153	32.6720001068134	56.8999977111816	18.900136356395
153.099990844727	32.6910987152114	56.9500007629395	18.9099979747357
153.199996948242	32.7101989715557	57.0000038146973	18.9198512150056
153.300003051758	32.7271992401147	57.0499992370605	18.9296945828456
153.399993896484	32.7427992431622	57.1000022888184	18.9395310896
153.5	32.7550006042475	57.1499977111816	18.9493577406631
153.599990844727	32.7699994964605	57.2000007629395	18.9591775419542
153.699996948242	32.7867989349361	57.2500038146973	18.9689890006767
153.800003051758	32.801400015258	57.2999992370605	18.9787906288072
153.899993896484	32.8160997375453	57.3500022888184	18.9885854249197
154	32.8310999969472	57.3999977111816	18.9983704071356
154.099990844727	32.8468991668706	57.4500007629395	19.0081485689365
154.199996948242	32.8594005187952	57.5000038146973	19.0179184235449
154.300003051758	32.8786004974354	57.5499992370605	19.0276784892473
154.399993896484	32.8990991210958	57.6000022888184	19.0374317519028
154.5	32.9170001953098	57.6499977111816	19.0471752422768
154.599990844727	32.930899096682	57.7000007629395	19.0569119411579
154.699996948242	32.9450996429441	57.7500038146973	19.066640368073
154.800003051758	32.958999902341	57.7999992370605	19.0763590475915
154.899993896484	32.9769001678469	57.8500022888184	19.0860709529117
155	32.9942001617455	57.8999977111816	19.0957731273896
155.099990844727	33.0136004211417	57.9500007629395	19.1054685391742
155.199996948242	33.0270993255581	58.0000038146973	19.1151557140704
155.300003051758	33.0386998687718	58.0499992370605	19.1248331829039
155.399993896484	33.0532993164052	58.1000022888184	19.1345039062656
155.5	33.0679992980949	58.1499977111816	19.1441649400489
155.599990844727	33.0823003845217	58.2000007629395	19.1538192398169
155.699996948242	33.0922009368915	58.2500038146973	19.1634653376257
155.800003051758	33.1012001190174	58.2999992370605	19.1731017705308
155.899993896484	33.1162995605446	58.3500022888184	19.1827314865694
156	33.1326006408672	58.3999977111816	19.1923515541191
156.099990844727	33.1457009185797	58.4500007629395	19.2019649162103
156.199996948242	33.1591003723115	58.5000038146973	19.2115701111237
156.300003051758	33.1764000793446	58.5499992370605	19.2211656821186
156.399993896484	33.188700894163	58.6000022888184	19.2307545647315
156.5	33.2016000671392	58.6499977111816	19.2403338397711
156.599990844727	33.2104008911119	58.7000007629395	19.2499064377884
156.699996948242	33.2272995208732	58.7500038146973	19.2594709032627
156.800003051758	33.2438014190666	58.7999992370605	19.2690257856303
156.899993896484	33.2584003143311	58.8500022888184	19.2785740079801
157	33.2722008544915	58.8999977111816	19.2881126634994
157.099990844727	33.2838005828853	58.9500007629395	19.2976446703128
157.199996948242	33.2960989288331	59.0000038146973	19.3071685790715
157.300003051758	33.3121991912813	59.0499992370605	19.3166829453629
157.399993896484	33.3230000091535	59.1000022888184	19.3261906798811
157.5	33.3380002685517	59.1499977111816	19.3356888881395
157.599990844727	33.3555986175525	59.2000007629395	19.3451804758889
157.699996948242	33.3694999755862	59.2500038146973	19.3546639999264
157.800003051758	33.3873994140595	59.2999992370605	19.3641380219645
157.899993896484	33.4009002227795	59.3500022888184	19.3736054403548
158	33.4178996673581	59.3999977111816	19.3830633728847
158.099990844727	33.4332996490448	59.4500007629395	19.3925147129837
158.199996948242	33.451799090577	59.5000038146973	19.4019580235687
158.300003051758	33.4665999053941	59.5499992370605	19.4113918724513
158.399993896484	33.4842993469247	59.6000022888184	19.4208191456932
158.5	33.4961007049569	59.6499977111816	19.4302369733034
158.599990844727	33.5110993286144	59.7000007629395	19.4396482364427
158.699996948242	33.5262001312258	59.7500038146973	19.4490515039263
158.800003051758	33.543001196289	59.7999992370605	19.458445349653
158.899993896484	33.5527009094258	59.8500022888184	19.4678326475984
159	33.5733995178234	59.8999977111816	19.4772105399403
159.099990844727	33.5897989593504	59.9500007629395	19.486581895621
159.199996948242	33.6051994995105	60.0000038146973	19.486581895621
159.300003051758	33.6178005889888	60.0499992370605	19.4727331543355
159.399993896484	33.6356992095934	60.1000022888184	19.4588921278393
159.5	33.6488002838123	60.1499977111816	19.4450630411419
159.599990844727	33.6649994476284	60.2000007629395	19.4312416679863
159.699996948242	33.6846986175515	60.2500038146973	19.4174301204755
159.800003051758	33.6992999725335	60.2999992370605	19.4036304256105
159.899993896484	33.7128007842985	60.3500022888184	19.3898384171056
160	33.7281002288801	60.3999977111816	19.376058313741
160.099990844727	33.742399948118	60.4500007629395	19.3622859097778
160.199996948242	33.7544991210925	60.5000038146973	19.3485233088333
160.300003051758	33.7740001892089	60.5499992370605	19.3347726085422
160.399993896484	33.7871999084455	60.6000022888184	19.3210296121394
160.5	33.8027004394535	60.6499977111816	19.3072984561846
160.599990844727	33.8174009857175	60.7000007629395	19.2935749654744
[truncated: 12,744 more rows]
