# Supplementary material for: The molecular basis for SARS-CoV-2 binding to dog ACE2
Source: Nat Commun. 2021 Jul 7;12:4195. doi: 10.1038/s41467-021-24326-y (PMC8263772; doi:10.1038/s41467-021-24326-y)
Supplement: Supplementary file 4 — Source Data [file 41467_2021_24326_MOESM4_ESM.zip › Source Data/Fig1/Fig1D-1F.xlsx]

## Sheet: pseu virus -Luci  BHK21 Trans
	Figure 1D and 1F
	Pseudovirus dilution	hACE2				mock				dACE2				mock
	60	3774128	4596690	3130898	6521608	405	151	21	259	41771	230776	547294	129209	127	46	347	22
	180	1277361	756453	2456312	1478526	12	21	11	521		127723	114132	135889	24	36	25	60
	540	613546	1021451	102782	195253	9	27	253	11	4497	20	61	2472	14	19	41	33
	1620	130811	80934	2756	745	8	8	14	9	75	103	13	9	17	14	15	13
	4860	111	806	29	112	8	10	7	10	12	10	13	13	13	14	13	14

## Sheet: live virus infected HeLa stable
hours post infection	mock		hACE2		dACE2
2	171.943	162.994	197.762	480.166	165.221	168.772
24	302.833	157.014	4874.76	134.506	108.185	283.79
48	137.883	239.527	35792.8	16078.8	2845.48	13258.7
72	577.161	856.313	17951.5	45520.6	121136	54003.6
