# Supplementary material for: The molecular basis for SARS-CoV-2 binding to dog ACE2
Source: Nat Commun. 2021 Jul 7;12:4195. doi: 10.1038/s41467-021-24326-y (PMC8263772; doi:10.1038/s41467-021-24326-y)
Supplement: Supplementary file 4 — Source Data [file 41467_2021_24326_MOESM4_ESM.zip › Source Data/Fig4/Fig4A dACE2 RBD-K417V.txt]

Run 1; Ch 5; Cy 4; RefSub; nCoV-RBD K417V; conc=125 250 500 1000 2000 _X	Run 1; Ch 5; Cy 4; RefSub; nCoV-RBD K417V; conc=125 250 500 1000 2000 _Y	Run 1; Ch 5; Cy 4; RefSub; nCoV-RBD K417V; conc=125 250 500 1000 2000 fitted curve_X	Run 1; Ch 5; Cy 4; RefSub; nCoV-RBD K417V; conc=125 250 500 1000 2000 fitted curve_Y
-39.6000022888184	1.19569999999658	-39.6000022888184	0
-39.5	0.533299999999144	-39.5500030517578	0
-39.4000015258789	0.35229999999865	-39.5000038146973	0
-39.2999992370605	0.86449999999968	-39.4500007629395	0
-39.2000007629395	0.946500000001834	-39.4000015258789	0
-39.1000022888184	0.634799999996176	-39.3500022888184	0
-39	1.05999999999767	-39.3000030517578	0
-38.9000015258789	1.1807000000008	-39.2500038146973	0
-38.7999992370605	1.18219999999928	-39.2000007629395	0
-38.7000007629395	1.16169999999693	-39.1500015258789	0
-38.6000022888184	1.14959999999701	-39.1000022888184	0
-38.5	1.17510000000038	-39.0500030517578	0
-38.4000015258789	1.19609999999739	-39.0000038146973	0
-38.2999992370605	1.16179999999804	-38.9500007629395	0
-38.2000007629395	1.14269999999669	-38.9000015258789	0
-38.1000022888184	1.25110000000132	-38.8500022888184	0
-38	1.33309999999983	-38.8000030517578	0
-37.9000015258789	1.48509999999806	-38.7500038146973	0
-37.7999992370605	1.54239999999845	-38.7000007629395	0
-37.7000007629395	1.58000000000175	-38.6500015258789	0
-37.6000022888184	1.26610000000073	-38.6000022888184	0
-37.5	1.14059999999881	-38.5500030517578	0
-37.4000015258789	0.933699999997771	-38.5000038146973	0
-37.2999992370605	0.779499999996915	-38.4500007629395	0
-37.2000007629395	0.677800000001298	-38.4000015258789	0
-37.1000022888184	0.677999999999884	-38.3500022888184	0
-37	0.718199999999342	-38.3000030517578	0
-36.9000015258789	0.776899999997113	-38.2500038146973	0
-36.7999992370605	0.750500000001921	-38.2000007629395	0
-36.7000007629395	0.701300000000629	-38.1500015258789	0
-36.6000022888184	0.695100000000821	-38.1000022888184	0
-36.5	0.684799999999086	-38.0500030517578	0
-36.4000015258789	0.691699999995762	-38.0000038146973	0
-36.2999992370605	0.665399999998044	-37.9500007629395	0
-36.2000007629395	0.661599999999453	-37.9000015258789	0
-36.1000022888184	0.635099999999511	-37.8500022888184	0
-36	0.610399999997753	-37.8000030517578	0
-35.9000015258789	0.583899999997811	-37.7500038146973	0
-35.7999992370605	0.552999999999884	-37.7000007629395	0
-35.7000007629395	0.524900000000343	-37.6500015258789	0
-35.6000022888184	0.490499999996246	-37.6000022888184	0
-35.5	0.46559999999954	-37.5500030517578	0
-35.4000015258789	0.441100000000006	-37.5000038146973	0
-35.2999992370605	0.407100000000355	-37.4500007629395	0
-35.2000007629395	0.376199999998789	-37.4000015258789	0
-35.1000022888184	0.346599999997125	-37.3500022888184	0
-35	0.323599999999715	-37.3000030517578	0
-34.9000015258789	0.305699999997159	-37.2500038146973	0
-34.7999992370605	0.270599999996193	-37.2000007629395	0
-34.7000007629395	0.247999999999593	-37.1500015258789	0
-34.6000022888184	0.22190000000046	-37.1000022888184	0
-34.5	0.197399999997288	-37.0500030517578	0
-34.4000015258789	0.185499999999593	-37.0000038146973	0
-34.2999992370605	0.169999999998254	-36.9500007629395	0
-34.2000007629395	0.153199999997014	-36.9000015258789	0
-34.1000022888184	0.13550000000032	-36.8500022888184	0
-34	0.115699999998469	-36.8000030517578	0
-33.9000015258789	0.0968999999968219	-36.7500038146973	0
-33.7999992370605	0.0720000000001164	-36.7000007629395	0
-33.7000007629395	0.047999999998865	-36.6500015258789	0
-33.6000022888184	0.0210999999981141	-36.6000022888184	0
-33.5	-0.00770000000193249	-36.5500030517578	0
-33.4000015258789	-0.0335000000013679	-36.5000038146973	0
-33.2999992370605	-0.057199999999284	-36.4500007629395	0
-33.2000007629395	-0.0833999999995285	-36.4000015258789	0
-33.1000022888184	-0.105300000002899	-36.3500022888184	0
-33	-0.12840000000142	-36.3000030517578	0
-32.9000015258789	-0.15060000000085	-36.2500038146973	0
-32.7999992370605	-0.171800000000076	-36.2000007629395	0
-32.7000007629395	-0.195600000002742	-36.1500015258789	0
-32.6000022888184	-0.215499999998428	-36.1000022888184	0
-32.5	-0.23240000000078	-36.0500030517578	0
-32.4000015258789	-0.248000000003231	-36.0000038146973	0
-32.2999992370605	-0.258900000000722	-35.9500007629395	0
-32.2000007629395	-0.269000000000233	-35.9000015258789	0
-32.1000022888184	-0.280399999999645	-35.8500022888184	0
-32	-0.29490000000078	-35.8000030517578	0
-31.9000015258789	-0.3083000000006	-35.7500038146973	0
-31.8000011444092	-0.316300000002229	-35.7000007629395	0
-31.7000007629395	-0.329200000003766	-35.6500015258789	0
-31.6000003814697	-0.34230000000025	-35.6000022888184	0
-31.5	-0.351999999998952	-35.5500030517578	0
-31.4000015258789	-0.363400000002002	-35.5000038146973	0
-31.3000011444092	-0.373599999998987	-35.4500007629395	0
-31.2000007629395	-0.382799999999406	-35.4000015258789	0
-31.1000003814697	-0.39180000000124	-35.3500022888184	0
-31	-0.403600000001461	-35.3000030517578	0
-30.9000015258789	-0.41359999999986	-35.2500038146973	0
-30.8000011444092	-0.420100000003004	-35.2000007629395	0
-30.7000007629395	-0.426599999998871	-35.1500015258789	0
-30.6000003814697	-0.433100000002014	-35.1000022888184	0
-30.5	-0.440800000000309	-35.0500030517578	0
-30.4000015258789	-0.440600000001723	-35.0000038146973	0
-30.3000011444092	-0.442699999999604	-34.9500007629395	0
-30.2000007629395	-0.442800000000716	-34.9000015258789	0
-30.1000003814697	-0.440399999999499	-34.8500022888184	0
-30	-0.443000000002939	-34.8000030517578	0
-29.9000015258789	-0.444100000000617	-34.7500038146973	0
-29.8000011444092	-0.445300000003044	-34.7000007629395	0
-29.7000007629395	-0.446100000001024	-34.6500015258789	0
-29.6000003814697	-0.445700000000215	-34.6000022888184	0
-29.5	-0.446799999997893	-34.5500030517578	0
-29.4000015258789	-0.445800000001327	-34.5000038146973	0
-29.3000011444092	-0.445700000000215	-34.4500007629395	0
-29.2000007629395	-0.444500000001426	-34.4000015258789	0
-29.1000003814697	-0.441600000001927	-34.3500022888184	0
-29	-0.440300000002026	-34.3000030517578	0
-28.9000015258789	-0.437200000000303	-34.2500038146973	0
-28.8000011444092	-0.433100000002014	-34.2000007629395	0
-28.7000007629395	-0.428200000002107	-34.1500015258789	0
-28.6000003814697	-0.426600000002509	-34.1000022888184	0
-28.5	-0.426100000000588	-34.0500030517578	0
-28.4000015258789	-0.41820000000007	-34.0000038146973	0
-28.3000011444092	-0.418700000001991	-33.9500007629395	0
-28.2000007629395	-0.417300000000978	-33.9000015258789	0
-28.1000003814697	-0.413300000000163	-33.8500022888184	0
-28	-0.408900000002177	-33.8000030517578	0
-27.9000015258789	-0.403900000001158	-33.7500038146973	0
-27.8000011444092	-0.399799999999232	-33.7000007629395	0
-27.7000007629395	-0.396899999999732	-33.6500015258789	0
-27.6000003814697	-0.390900000002148	-33.6000022888184	0
-27.5	-0.387600000001839	-33.5500030517578	0
-27.4000015258789	-0.381000000001222	-33.5000038146973	0
-27.3000011444092	-0.373700000000099	-33.4500007629395	0
-27.2000007629395	-0.365099999999075	-33.4000015258789	0
-27.1000003814697	-0.358299999999872	-33.3500022888184	0
-27	-0.354200000001583	-33.3000030517578	0
-26.9000015258789	-0.347000000001572	-33.2500038146973	0
-26.8000011444092	-0.341899999999441	-33.2000007629395	0
-26.7000007629395	-0.337200000001758	-33.1500015258789	0
-26.6000003814697	-0.334999999999127	-33.1000022888184	0
-26.5	-0.330200000000332	-33.0500030517578	0
-26.4000015258789	-0.32470000000103	-33.0000038146973	0
-26.3000011444092	-0.319300000002841	-32.9500007629395	0
-26.2000007629395	-0.313799999999901	-32.9000015258789	0
-26.1000003814697	-0.307400000001508	-32.8500022888184	0
-26	-0.304299999999785	-32.8000030517578	0
-25.9000015258789	-0.298800000000483	-32.7500038146973	0
-25.8000011444092	-0.290499999999156	-32.7000007629395	0
-25.7000007629395	-0.285100000000966	-32.6500015258789	0
-25.6000003814697	-0.279099999999744	-32.6000022888184	0
-25.5	-0.274400000002061	-32.5500030517578	0
-25.4000015258789	-0.269600000003265	-32.5000038146973	0
-25.3000011444092	-0.266200000001845	-32.4500007629395	0
-25.2000007629395	-0.260400000002846	-32.4000015258789	0
-25.1000003814697	-0.255900000000111	-32.3500022888184	0
-25	-0.250899999999092	-32.3000030517578	0
-24.9000015258789	-0.24659999999858	-32.2500038146973	0
-24.8000011444092	-0.241399999998976	-32.2000007629395	0
-24.7000007629395	-0.234300000000076	-32.1500015258789	0
-24.6000003814697	-0.230499999997846	-32.1000022888184	0
-24.5	-0.225400000002992	-32.0500030517578	0
-24.4000015258789	-0.219700000001467	-32.0000038146973	0
-24.3000011444092	-0.218100000001868	-31.9500026702881	0
-24.2000007629395	-0.214300000003277	-31.9000015258789	0
-24.1000003814697	-0.209999999999127	-31.8500022888184	0
-24	-0.205200000000332	-31.8000030517578	0
-23.9000015258789	-0.200199999999313	-31.7500019073486	0
-23.8000011444092	-0.196700000000419	-31.7000026702881	0
-23.7000007629395	-0.195800000001327	-31.6500015258789	0
-23.6000003814697	-0.192800000000716	-31.6000022888184	0
-23.5	-0.187699999998586	-31.5500030517578	0
-23.4000015258789	-0.184300000000803	-31.5000019073486	0
-23.3000011444092	-0.181700000001001	-31.4500007629395	0
-23.2000007629395	-0.179700000000594	-31.4000015258789	0
-23.1000003814697	-0.179500000002008	-31.3500022888184	0
-23	-0.177800000001298	-31.3000030517578	0
-22.9000015258789	-0.177400000000489	-31.2500019073486	0
-22.8000011444092	-0.174900000001799	-31.2000007629395	0
-22.7000007629395	-0.17410000000018	-31.1500015258789	0
-22.6000003814697	-0.171800000003714	-31.1000022888184	0
-22.5	-0.171900000001187	-31.0500030517578	0
-22.4000015258789	-0.175400000000081	-31.0000019073486	0
-22.3000011444092	-0.171700000002602	-30.9500007629395	0
-22.2000007629395	-0.166400000001886	-30.9000015258789	0
-22.1000003814697	-0.160800000001473	-30.8500022888184	0
-22	-0.151400000002468	-30.8000030517578	0
-21.9000015258789	-0.153500000000349	-30.7500019073486	0
-21.8000011444092	-0.154800000003888	-30.7000007629395	0
-21.7000007629395	-0.162299999999959	-30.6500015258789	0
-21.6000003814697	-0.167600000000675	-30.6000022888184	0
-21.5	-0.174600000002101	-30.5500030517578	0
-21.4000015258789	-0.170599999997648	-30.5000019073486	0
-21.3000011444092	-0.156699999999546	-30.4500007629395	0
-21.2000007629395	-0.140500000001339	-30.4000015258789	0
-21.1000003814697	-0.136200000000827	-30.3500022888184	0
-21	-0.132399999998597	-30.3000030517578	0
-20.9000015258789	-0.129500000002736	-30.2500019073486	0
-20.8000011444092	-0.128000000000611	-30.2000007629395	0
-20.7000007629395	-0.126400000001013	-30.1500015258789	0
-20.6000003814697	-0.12329999999929	-30.1000022888184	0
-20.5	-0.115499999999884	-30.0500030517578	0
-20.4000015258789	-0.107200000002194	-30.0000019073486	0
-20.3000011444092	-0.0976000000009662	-29.9500007629395	0
-20.2000007629395	-0.0885000000016589	-29.9000015258789	0
-20.1000003814697	-0.0794000000023516	-29.8500022888184	0
-20	-0.0680000000029395	-29.8000030517578	0
-19.9000015258789	-0.0607999999992899	-29.7500019073486	0
-19.8000011444092	-0.0499000000017986	-29.7000007629395	0
-19.7000007629395	-0.0397000000011758	-29.6500015258789	0
-19.6000003814697	-0.0375999999996566	-29.6000022888184	0
-19.5	-0.0288000000036845	-29.5500030517578	0
-19.4000015258789	-0.0191000000013446	-29.5000019073486	0
-19.3000011444092	-0.00879999999961001	-29.4500007629395	0
-19.2000007629395	-0.00519999999960419	-29.4000015258789	0
-19.1000003814697	-0.000400000000809086	-29.3500022888184	0
-19	0.0073999999985972	-29.3000030517578	0
-18.9000015258789	0.0239999999976135	-29.2500019073486	0
-18.8000011444092	0.0319999999992433	-29.2000007629395	0
-18.7000007629395	0.0322999999989406	-29.1500015258789	0
-18.6000003814697	0.0344000000004598	-29.1000022888184	0
-18.5	0.0329000000019732	-29.0500030517578	0
-18.4000015258789	0.0403999999980442	-29.0000019073486	0
-18.3000011444092	0.0509999999994761	-28.9500007629395	0
-18.2000007629395	0.0610999999989872	-28.9000015258789	0
-18.1000003814697	0.0731999999989057	-28.8500022888184	0
-18	0.0768999999963853	-28.8000030517578	0
-17.9000015258789	0.0848000000005413	-28.7500019073486	0
-17.8000011444092	0.0843999999997322	-28.7000007629395	0
-17.7000007629395	0.0871999999981199	-28.6500015258789	0
-17.6000003814697	0.0864000000001397	-28.6000022888184	0
-17.5	0.0929999999971187	-28.5500030517578	0
-17.4000015258789	0.105799999997544	-28.5000019073486	0
-17.3000011444092	0.100000000002183	-28.4500007629395	0
-17.2000007629395	0.0944999999992433	-28.4000015258789	0
-17.1000003814697	0.0859999999993306	-28.3500022888184	0
-17	0.0826000000015483	-28.3000030517578	0
-16.9000015258789	0.0845999999983178	-28.2500019073486	0
-16.8000011444092	0.0907999999981257	-28.2000007629395	0
-16.7000007629395	0.0991999999969266	-28.1500015258789	0
-16.6000003814697	0.117299999998068	-28.1000022888184	0
-16.5	0.129499999999098	-28.0500030517578	0
-16.4000015258789	0.138100000000122	-28.0000019073486	0
-16.3000011444092	0.143000000000029	-27.9500007629395	0
-16.2000007629395	0.156599999998434	-27.9000015258789	0
-16.1000003814697	0.16990000000078	-27.8500022888184	0
-16	0.169400000002497	-27.8000030517578	0
-15.9000015258789	0.156999999999243	-27.7500019073486	0
-15.8000011444092	0.147499999999127	-27.7000007629395	0
-15.7000007629395	0.141899999998714	-27.6500015258789	0
-15.6000003814697	0.130599999996775	-27.6000022888184	0
-15.5	0.142699999996694	-27.5500030517578	0
-15.4000015258789	0.137299999998504	-27.5000019073486	0
-15.3000011444092	0.130099999998492	-27.4500007629395	0
-15.2000007629395	0.131799999999203	-27.4000015258789	0
-15.1000003814697	0.145199999999022	-27.3500022888184	0
-15	0.149899999996705	-27.3000030517578	0
-14.9000015258789	0.151000000001659	-27.2500019073486	0
-14.8000011444092	0.139400000000023	-27.2000007629395	0
-14.7000007629395	0.125100000001112	-27.1500015258789	0
-14.6000003814697	0.107700000000477	-27.1000022888184	0
-14.5	0.0915999999997439	-27.0500030517578	0
-14.4000015258789	0.0792999999976018	-27.0000019073486	0
-14.3000011444092	0.0673000000024331	-26.9500007629395	0
-14.2000007629395	0.0565999999998894	-26.9000015258789	0
-14.1000003814697	0.0457999999998719	-26.8500022888184	0
-14	0.0465000000003784	-26.8000030517578	0
-13.9000015258789	0.048399999999674	-26.7500019073486	0
-13.8000011444092	0.0516000000025088	-26.7000007629395	0
-13.7000007629395	0.0656000000017229	-26.6500015258789	0
-13.6000003814697	0.0725999999995111	-26.6000022888184	0
-13.5	0.0771999999997206	-26.5500030517578	0
-13.4000015258789	0.072199999998702	-26.5000019073486	0
-13.3000011444092	0.0570999999981723	-26.4500007629395	0
-13.2000007629395	0.0332999999991443	-26.4000015258789	0
-13.1000003814697	0.0198999999993248	-26.3500022888184	0
-13	0.00719999999637366	-26.3000030517578	0
-12.9000015258789	0.000100000001111766	-26.2500019073486	0
-12.8000011444092	0.00489999999626889	-26.2000007629395	0
-12.7000007629395	0.0300999999999476	-26.1500015258789	0
-12.6000003814697	0.03519999999844	-26.1000022888184	0
-12.5	0.0339999999996508	-26.0500030517578	0
-12.4000015258789	0.0358000000014727	-26.0000019073486	0
-12.3000011444092	0.0452999999979511	-25.9500007629395	0
-12.2000007629395	0.0504000000000815	-25.9000015258789	0
-12.1000003814697	0.0501000000003842	-25.8500022888184	0
-12	0.0534999999981665	-25.8000030517578	0
-11.9000015258789	0.0525999999990745	-25.7500019073486	0
-11.8000011444092	0.052399999996851	-25.7000007629395	0
-11.7000007629395	0.0514000000002852	-25.6500015258789	0
-11.6000003814697	0.051499999997759	-25.6000022888184	0
-11.5	0.0499999999992724	-25.5500030517578	0
-11.4000015258789	0.050199999997858	-25.5000019073486	0
-11.3000011444092	0.0527999999976601	-25.4500007629395	0
-11.2000007629395	0.0550999999977648	-25.4000015258789	0
-11.1000003814697	0.0593999999982771	-25.3500022888184	0
-11	0.0567000000010012	-25.3000030517578	0
-10.9000015258789	0.05370000000039	-25.2500019073486	0
-10.8000011444092	0.0516999999999825	-25.2000007629395	0
-10.7000007629395	0.0491999999976542	-25.1500015258789	0
-10.6000003814697	0.0446999999985565	-25.1000022888184	0
-10.5	0.0385999999962223	-25.0500030517578	0
-10.4000015258789	0.029500000000553	-25.0000019073486	0
-10.3000011444092	0.0244999999995343	-24.9500007629395	0
-10.2000007629395	0.0142999999989115	-24.9000015258789	0
-10.1000003814697	0.00689999999667634	-24.8500022888184	0
-10	0.00159999999959837	-24.8000030517578	0
-9.90000152587891	-0.00259999999980209	-24.7500019073486	0
-9.80000114440918	-0.00969999999870197	-24.7000007629395	0
-9.70000076293945	-0.020700000000943	-24.6500015258789	0
-9.60000038146973	-0.0275000000001455	-24.6000022888184	0
-9.5	-0.0335000000013679	-24.5500030517578	0
-9.40000152587891	-0.0426000000006752	-24.5000019073486	0
-9.30000114440918	-0.0532999999995809	-24.4500007629395	0
-9.20000076293945	-0.0516999999999825	-24.4000015258789	0
-9.10000038146973	-0.0442000000002736	-24.3500022888184	0
-9	-0.0345000000015716	-24.3000030517578	0
-8.90000152587891	-0.0263000000013562	-24.2500019073486	0
-8.80000114440918	-0.0152000000016415	-24.2000007629395	0
-8.70000076293945	-0.00770000000193249	-24.1500015258789	0
-8.60000038146973	0.00159999999959837	-24.1000022888184	0
-8.5	0.0062999999972817	-24.0500030517578	0
-8.40000152587891	0.00860000000102445	-24.0000019073486	0
-8.30000114440918	0.00639999999839347	-23.9500007629395	0
-8.20000076293945	0.00419999999940046	-23.9000015258789	0
-8.10000038146973	0.0073999999985972	-23.8500022888184	0
-8	0.0116999999991094	-23.8000030517578	0
-7.90000152587891	0.00860000000102445	-23.7500019073486	0
-7.80000114440918	0.0120999999962805	-23.7000007629395	0
-7.70000076293945	0.0144000000000233	-23.6500015258789	0
-7.60000228881836	0.0119999999988067	-23.6000022888184	0
-7.5	0.00890000000072178	-23.5500011444092	0
-7.40000152587891	0.00500000000101863	-23.5000019073486	0
-7.29999923706055	0.0014999999984866	-23.4500026702881	0
-7.20000076293945	0.00259999999980209	-23.4000015258789	0
-7.10000228881836	0.00209999999788124	-23.3500022888184	0
-7	0.00249999999869033	-23.3000011444092	0
-6.90000152587891	0.00219999999899301	-23.2500019073486	0
-6.79999923706055	0.00340000000142027	-23.2000026702881	0
-6.70000076293945	0.00109999999767751	-23.1500015258789	0
-6.60000228881836	0.00119999999878928	-23.1000022888184	0
-6.5	0.00289999999949941	-23.0500011444092	0
-6.40000152587891	0.00389999999970314	-23.0000019073486	0
-6.29999923706055	0.00499999999738066	-22.9500026702881	0
-6.20000076293945	0.00440000000162399	-22.9000015258789	0
-6.10000228881836	0.00349999999889405	-22.8500022888184	0
-6	0.00399999999717693	-22.8000011444092	0
-5.90000152587891	0.00429999999687425	-22.7500019073486	0
-5.79999923706055	0.00349999999889405	-22.7000026702881	0
-5.70000076293945	0.00409999999828869	-22.6500015258789	0
-5.60000228881836	0.00219999999899301	-22.6000022888184	0
-5.5	0	-22.5500011444092	0
-5.40000152587891	0.00110000000131549	-22.5000019073486	0
-5.29999923706055	0.00209999999788124	-22.4500026702881	0
-5.20000076293945	0.000500000001920853	-22.4000015258789	0
-5.10000228881836	-0.00110000000131549	-22.3500022888184	0
-5	-0.00189999999929569	-22.3000011444092	0
-4.90000152587891	-0.000200000002223533	-22.2500019073486	0
-4.79999923706055	0.000100000001111766	-22.2000026702881	0
-4.70000076293945	0.00129999999990105	-22.1500015258789	0
-4.60000228881836	-0.00410000000192667	-22.1000022888184	0
-4.5	-0.00410000000192667	-22.0500011444092	0
-4.40000152587891	-0.00279999999838765	-22.0000019073486	0
-4.29999923706055	-0.00319999999919673	-21.9500026702881	0
-4.20000076293945	-0.00649999999950523	-21.9000015258789	0
-4.10000228881836	-0.00860000000102445	-21.8500022888184	0
-4	-0.00860000000102445	-21.8000011444092	0
-3.90000152587891	-0.00979999999981374	-21.7500019073486	0
-3.79999923706055	-0.00950000000011642	-21.7000026702881	0
-3.70000076293945	-0.0115000000041618	-21.6500015258789	0
-3.60000228881836	-0.0142000000014377	-21.6000022888184	0
-3.5	-0.0148000000008324	-21.5500011444092	0
-3.40000152587891	-0.0152000000016415	-21.5000019073486	0
-3.29999923706055	-0.0149999999994179	-21.4500026702881	0
-3.20000076293945	-0.0135999999984051	-21.4000015258789	0
-3.10000228881836	-0.0167000000001281	-21.3500022888184	0
-3	-0.0227000000013504	-21.3000011444092	0
-2.90000152587891	-0.0254000000022643	-21.2500019073486	0
-2.79999923706055	-0.0264999999999418	-21.2000026702881	0
-2.70000076293945	-0.0313999999998487	-21.1500015258789	0
-2.60000228881836	-0.0349999999998545	-21.1000022888184	0
-2.5	-0.0324000000000524	-21.0500011444092	0
-2.40000152587891	-0.0319000000017695	-21.0000019073486	0
-2.29999923706055	-0.0279999999984284	-20.9500026702881	0
-2.20000076293945	-0.0312000000012631	-20.9000015258789	0
-2.10000228881836	-0.0367999999980384	-20.8500022888184	0
-2	-0.0416000000004715	-20.8000011444092	0
-1.90000152587891	-0.047099999999773	-20.7500019073486	0
-1.79999923706055	-0.050600000002305	-20.7000026702881	0
-1.70000076293945	-0.0577000000012049	-20.6500015258789	0
-1.60000228881836	-0.0561000000016065	-20.6000022888184	0
-1.5	-0.0636000000013155	-20.5500011444092	0
-1.40000152587891	-0.0768000000025495	-20.5000019073486	0
-1.29999923706055	-0.0650000000023283	-20.4500026702881	0
-1.20000076293945	-0.0636000000013155	-20.4000015258789	0
-1.10000228881836	-0.0636000000013155	-20.3500022888184	0
-1	-0.0636000000013155	-20.3000011444092	0
-0.900001525878906	-0.0636000000013155	-20.2500019073486	0
-0.799999237060547	-0.0636000000013155	-20.2000026702881	0
-0.700000762939453	-0.0499000000017986	-20.1500015258789	0
-0.600002288818359	-0.0499000000017986	-20.1000022888184	0
-0.5	-0.0224000000016531	-20.0500011444092	0
-0.400001525878906	-0.0224000000016531	-20.0000019073486	0
-0.299999237060547	-0.0224000000016531	-19.9500026702881	0
-0.200000762939453	-0.0224000000016531	-19.9000015258789	0
-0.100002288818359	-0.0187000000005355	-19.8500022888184	0
0	-0.0187000000005355	-19.8000011444092	0
0.0999984741210938	-0.0105000000003201	-19.7500019073486	0
0.200000762939453	-0.00750000000334694	-19.7000026702881	0
0.299999237060547	-0.00230000000374275	-19.6500015258789	0
0.399997711181641	0.0539999999964493	-19.6000022888184	0
0.5	0.0601999999998952	-19.5500011444092	0
0.599998474121094	0.140500000001339	-19.5000019073486	0
0.700000762939453	0.180099999997765	-19.4500026702881	0
0.799999237060547	0.493300000001909	-19.4000015258789	0
0.899997711181641	1.7625999999982	-19.3500022888184	0
1	2.87509999999747	-19.3000011444092	0
1.09999847412109	3.91690000000017	-19.2500019073486	0
1.20000076293945	5.16799999999785	-19.2000026702881	0
1.29999923706055	6.1887999999999	-19.1500015258789	0
1.39999771118164	7.15109999999913	-19.1000022888184	0
1.5	7.96409999999742	-19.0500011444092	0
1.59999847412109	8.73709999999846	-19.0000019073486	0
1.70000076293945	9.53369999999995	-18.9500026702881	0
1.79999923706055	10.3346999999994	-18.9000015258789	0
1.89999771118164	11.0293999999994	-18.8500022888184	0
2	11.7293999999965	-18.8000011444092	0
2.09999847412109	12.3562999999995	-18.7500019073486	0
2.20000076293945	12.9257999999973	-18.7000026702881	0
2.29999923706055	13.3708999999981	-18.6500015258789	0
2.39999771118164	13.8361999999979	-18.6000022888184	0
2.5	14.2662999999993	-18.5500011444092	0
2.59999847412109	14.6879999999983	-18.5000019073486	0
2.70000076293945	15.1553000000022	-18.4500026702881	0
2.79999923706055	15.4873999999982	-18.4000015258789	0
2.89999771118164	15.8764999999985	-18.3500022888184	0
3	16.188299999998	-18.3000011444092	0
3.09999847412109	16.4852999999966	-18.2500019073486	0
3.20000076293945	16.7253999999994	-18.2000026702881	0
3.29999923706055	16.9939999999988	-18.1500015258789	0
3.39999771118164	17.2108999999982	-18.1000022888184	0
3.5	17.4373999999989	-18.0500011444092	0
3.59999847412109	17.6568999999981	-18.0000019073486	0
3.70000076293945	17.8542999999991	-17.9500026702881	0
3.79999923706055	18.0299999999988	-17.9000015258789	0
3.89999771118164	18.2160999999978	-17.8500022888184	0
4	18.3865000000005	-17.8000011444092	0
4.09999847412109	18.5692999999992	-17.7500019073486	0
4.20000076293945	18.7335999999996	-17.7000026702881	0
4.29999923706055	18.890199999998	-17.6500015258789	0
4.39999771118164	19.0601999999999	-17.6000022888184	0
4.5	19.1891999999971	-17.5500011444092	0
4.59999847412109	19.3455999999969	-17.5000019073486	0
4.70000076293945	19.4840999999979	-17.4500026702881	0
4.79999923706055	19.619200000001	-17.4000015258789	0
4.89999771118164	19.7501999999986	-17.3500022888184	0
5	19.8791999999994	-17.3000011444092	0
5.09999847412109	20.0089999999982	-17.2500019073486	0
5.20000076293945	20.1021000000001	-17.2000026702881	0
5.29999923706055	20.2102999999988	-17.1500015258789	0
5.39999771118164	20.3159999999989	-17.1000022888184	0
5.5	20.4295999999995	-17.0500011444092	0
5.59999847412109	20.5348000000013	-17.0000019073486	0
5.70000076293945	20.6321999999964	-16.9500026702881	0
5.79999923706055	20.7440999999963	-16.9000015258789	0
5.89999771118164	20.8312000000005	-16.8500022888184	0
6	20.9278000000013	-16.8000011444092	0
6.09999847412109	21.0180999999975	-16.7500019073486	0
6.20000076293945	21.1172000000006	-16.7000026702881	0
6.29999923706055	21.2168999999958	-16.6500015258789	0
6.39999771118164	21.3124999999964	-16.6000022888184	0
6.5	21.4088000000011	-16.5500011444092	0
6.59999847412109	21.4933999999994	-16.5000019073486	0
6.70000076293945	21.5777000000016	-16.4500026702881	0
6.79999923706055	21.6566999999995	-16.4000015258789	0
6.89999771118164	21.733699999997	-16.3500022888184	0
7	21.8183999999965	-16.3000011444092	0
7.09999847412109	21.8948000000019	-16.2500019073486	0
7.20000076293945	21.9642999999996	-16.2000026702881	0
7.29999923706055	22.0476999999992	-16.1500015258789	0
7.39999771118164	22.1238000000012	-16.1000022888184	0
7.5	22.2014000000017	-16.0500011444092	0
7.59999847412109	22.279599999998	-16.0000019073486	0
7.70000076293945	22.3590999999979	-15.9500026702881	0
7.79999923706055	22.436099999999	-15.9000015258789	0
7.89999771118164	22.5136999999995	-15.8500022888184	0
8	22.5910000000003	-15.8000011444092	0
8.09999847412109	22.6666999999979	-15.7500019073486	0
8.20000076293945	22.7400999999991	-15.7000026702881	0
8.29999923706055	22.8088999999964	-15.6500015258789	0
8.39999771118164	22.8767999999982	-15.6000022888184	0
8.5	22.9458999999988	-15.5500011444092	0
8.59999847412109	23.015800000001	-15.5000019073486	0
8.70000076293945	23.0863999999965	-15.4500026702881	0
8.79999923706055	23.1576999999998	-15.4000015258789	0
8.89999771118164	23.2274999999972	-15.3500022888184	0
9	23.3004999999976	-15.3000011444092	0
9.09999847412109	23.3698000000004	-15.2500019073486	0
9.20000076293945	23.4370000000017	-15.2000026702881	0
9.29999923706055	23.5027999999984	-15.1500015258789	0
9.39999771118164	23.5626999999986	-15.1000022888184	0
9.5	23.6286	-15.0500011444092	0
9.59999847412109	23.6895999999979	-15.0000019073486	0
9.70000076293945	23.7518999999993	-14.9500026702881	0
9.79999923706055	23.8113999999987	-14.9000015258789	0
9.89999771118164	23.8711999999978	-14.8500022888184	0
10	23.9328999999998	-14.8000011444092	0
10.0999984741211	23.9956999999995	-14.7500019073486	0
10.2000007629395	24.0563999999977	-14.7000026702881	0
10.2999992370605	24.1209999999992	-14.6500015258789	0
10.3999977111816	24.1790999999976	-14.6000022888184	0
10.5	24.242000000002	-14.5500011444092	0
10.5999984741211	24.3021999999983	-14.5000019073486	0
10.7000007629395	24.3617999999988	-14.4500026702881	0
10.7999992370605	24.4209999999985	-14.4000015258789	0
10.8999977111816	24.4825000000019	-14.3500022888184	0
11	24.5444999999963	-14.3000011444092	0
11.0999984741211	24.6018000000004	-14.2500019073486	0
11.2000007629395	24.6569000000018	-14.2000026702881	0
11.2999992370605	24.7127	-14.1500015258789	0
11.3999977111816	24.7688000000016	-14.1000022888184	0
11.5	24.8245999999999	-14.0500011444092	0
11.5999984741211	24.8778999999995	-14.0000019073486	0
11.7000007629395	24.9351999999999	-13.9500026702881	0
11.7999992370605	24.9874999999993	-13.9000015258789	0
11.8999977111816	25.0455000000002	-13.8500022888184	0
12	25.1023999999998	-13.8000011444092	0
12.0999984741211	25.155999999999	-13.7500019073486	0
12.2000007629395	25.2091	-13.7000026702881	0
12.2999992370605	25.2667999999976	-13.6500015258789	0
12.3999977111816	25.3244000000013	-13.6000022888184	0
12.5	25.3758999999991	-13.5500011444092	0
12.5999984741211	25.4319999999971	-13.5000019073486	0
12.7000007629395	25.484800000002	-13.4500026702881	0
12.7999992370605	25.5362999999961	-13.4000015258789	0
12.8999977111816	25.5872999999992	-13.3500022888184	0
13	25.6365000000005	-13.3000011444092	0
13.0999984741211	25.6883999999991	-13.2500019073486	0
13.2000007629395	25.7420999999958	-13.2000026702881	0
13.2999992370605	25.7946999999986	-13.1500015258789	0
13.3999977111816	25.8473000000013	-13.1000022888184	0
13.5	25.8987000000016	-13.0500011444092	0
13.5999984741211	25.9484000000011	-13.0000019073486	0
13.7000007629395	25.9981000000007	-12.9500026702881	0
13.7999992370605	26.0470999999998	-12.9000015258789	0
13.8999977111816	26.0966000000008	-12.8500022888184	0
14	26.1443999999974	-12.8000011444092	0
14.0999984741211	26.1945999999989	-12.7500019073486	0
14.2000007629395	26.2449000000015	-12.7000026702881	0
14.2999992370605	26.2947999999997	-12.6500015258789	0
14.3999977111816	26.3449000000001	-12.6000022888184	0
14.5	26.3961999999992	-12.5500011444092	0
14.5999984741211	26.4485000000022	-12.5000019073486	0
14.7000007629395	26.4998000000014	-12.4500026702881	0
14.7999992370605	26.5482999999986	-12.4000015258789	0
14.8999977111816	26.5981999999967	-12.3500022888184	0
15	26.6441999999988	-12.3000011444092	0
15.0999984741211	26.6944000000003	-12.2500019073486	0
15.2000007629395	26.7446999999993	-12.2000026702881	0
15.2999992370605	26.7932000000001	-12.1500015258789	0
15.3999977111816	26.8415999999997	-12.1000022888184	0
15.5	26.8889000000017	-12.0500011444092	0
15.5999984741211	26.9349000000002	-12.0000019073486	0
15.7000007629395	26.9811999999984	-11.9500026702881	0
15.7999992370605	27.0276999999987	-11.9000015258789	0
15.8999977111816	27.0761999999995	-11.8500022888184	0
16	27.1254999999983	-11.8000011444092	0
16.0999984741211	27.1701999999968	-11.7500019073486	0
16.2000007629395	27.2115999999987	-11.7000026702881	0
16.2999992370605	27.2564999999995	-11.6500015258789	0
16.3999977111816	27.2998999999982	-11.6000022888184	0
16.5	27.3446000000004	-11.5500011444092	0
16.5999984741211	27.3900999999969	-11.5000019073486	0
16.7000007629395	27.4328999999998	-11.4500026702881	0
16.7999992370605	27.4791999999979	-11.4000015258789	0
16.8999977111816	27.5233000000007	-11.3500022888184	0
17	27.5679999999957	-11.3000011444092	0
17.0999984741211	27.6110999999983	-11.2500019073486	0
17.2000007629395	27.6553999999996	-11.2000026702881	0
17.2999992370605	27.7026000000005	-11.1500015258789	0
17.3999977111816	27.7474000000002	-11.1000022888184	0
17.5	27.7913999999982	-11.0500011444092	0
17.5999984741211	27.8315000000002	-11.0000019073486	0
17.7000007629395	27.875	-10.9500026702881	0
17.7999992370605	27.9184999999998	-10.9000015258789	0
17.8999977111816	27.9654999999984	-10.8500022888184	0
18	28.0073999999986	-10.8000011444092	0
18.0999984741211	28.0532999999996	-10.7500019073486	0
18.2000007629395	28.097099999999	-10.7000026702881	0
18.2999992370605	28.1413999999968	-10.6500015258789	0
18.3999977111816	28.1837999999989	-10.6000022888184	0
18.5	28.2246999999988	-10.5500011444092	0
18.5999984741211	28.2702999999965	-10.5000019073486	0
18.7000007629395	28.3159999999989	-10.4500026702881	0
18.7999992370605	28.3600000000006	-10.4000015258789	0
18.8999977111816	28.4062999999987	-10.3500022888184	0
19	28.4506999999976	-10.3000011444092	0
19.0999984741211	28.4955999999984	-10.2500019073486	0
19.2000007629395	28.5364999999983	-10.2000026702881	0
19.2999992370605	28.5756999999976	-10.1500015258789	0
19.3999977111816	28.613599999997	-10.1000022888184	0
19.5	28.6488999999965	-10.0500011444092	0
19.5999984741211	28.6859999999979	-10.0000019073486	0
19.7000007629395	28.726200000001	-9.95000267028809	0
19.7999992370605	28.7628000000004	-9.90000152587891	0
19.8999977111816	28.8017	-9.85000228881836	0
20	28.8404999999984	-9.80000114440918	0
20.0999984741211	28.8796999999977	-9.75000190734863	0
20.2000007629395	28.9193999999989	-9.70000267028809	0
20.2999992370605	28.9601999999977	-9.65000152587891	0
20.3999977111816	28.9997999999978	-9.60000228881836	0
20.5	29.0385999999999	-9.55000114440918	0
20.5999984741211	29.0768999999964	-9.50000190734863	0
20.7000007629395	29.1160999999993	-9.45000267028809	0
20.7999992370605	29.1532000000007	-9.40000152587891	0
20.8999977111816	29.1913999999997	-9.35000228881836	0
21	29.2289999999994	-9.30000114440918	0
21.0999984741211	29.2674999999981	-9.25000190734863	0
21.2000007629395	29.3065999999999	-9.20000267028809	0
21.2999992370605	29.3443000000007	-9.15000152587891	0
21.3999977111816	29.3820999999989	-9.10000228881836	0
21.5	29.4177000000018	-9.05000114440918	0
21.5999984741211	29.4542999999976	-9.00000190734863	0
21.7000007629395	29.4912000000004	-8.95000267028809	0
21.7999992370605	29.5271999999968	-8.90000152587891	0
21.8999977111816	29.5662999999986	-8.85000228881836	0
22	29.602899999998	-8.80000114440918	0
22.0999984741211	29.6398999999983	-8.75000190734863	0
22.2000007629395	29.6750999999967	-8.70000267028809	0
22.2999992370605	29.7132999999994	-8.65000152587891	0
22.3999977111816	29.7498999999989	-8.60000228881836	0
22.5	29.7877000000008	-8.55000114440918	0
22.5999984741211	29.8267999999989	-8.50000190734863	0
22.7000007629395	29.8623000000007	-8.45000267028809	0
22.7999992370605	29.900999999998	-8.40000152587891	0
22.8999977111816	29.9363000000012	-8.35000228881836	0
23	29.9719000000005	-8.30000114440918	0
23.0999984741211	30.0086999999985	-8.25000190734863	0
23.2000007629395	30.0433999999987	-8.20000267028809	0
23.2999992370605	30.079099999999	-8.15000152587891	0
23.3999977111816	30.1152999999977	-8.10000228881836	0
23.5	30.1496999999981	-8.05000114440918	0
23.5999984741211	30.184699999998	-8.00000190734863	0
23.7000007629395	30.2205999999969	-7.95000267028809	0
23.7999992370605	30.2543000000005	-7.90000152587891	0
23.8999977111816	30.2876999999971	-7.85000228881836	0
24	30.3201999999983	-7.80000114440918	0
24.0999984741211	30.3541000000005	-7.75000190734863	0
24.2000007629395	30.3853999999992	-7.70000267028809	0
24.2999992370605	30.4173999999985	-7.65000152587891	0
24.3999977111816	30.4495999999999	-7.60000228881836	0
24.4999961853027	30.4830000000002	-7.55000305175781	0
24.6000022888184	30.5111999999972	-7.5	0
24.7000007629395	30.5432000000001	-7.45000076293945	0
24.7999992370605	30.5730999999978	-7.40000152587891	0
24.8999977111816	30.6063999999969	-7.35000228881836	0
24.9999961853027	30.642200000002	-7.30000305175781	0
25.1000022888184	30.6767	-7.25	0
25.2000007629395	30.7108999999982	-7.20000076293945	0
25.2999992370605	30.747199999998	-7.15000152587891	0
25.3999977111816	30.7835000000014	-7.10000228881836	0
25.4999961853027	30.8153999999995	-7.05000305175781	0
25.6000022888184	30.8477999999996	-7	0
25.7000007629395	30.8804999999993	-6.95000076293945	0
25.7999992370605	30.9126999999971	-6.90000152587891	0
25.8999977111816	30.9465999999993	-6.85000228881836	0
25.9999961853027	30.9818000000014	-6.80000305175781	0
26.1000022888184	31.0159000000021	-6.75	0
26.2000007629395	31.050900000002	-6.70000076293945	0
26.2999992370605	31.0842999999986	-6.65000152587891	0
26.3999977111816	31.1144000000022	-6.60000228881836	0
26.4999961853027	31.1490999999987	-6.55000305175781	0
26.6000022888184	31.1818999999996	-6.5	0
26.7000007629395	31.2140999999974	-6.45000076293945	0
26.7999992370605	31.2451000000001	-6.40000152587891	0
26.8999977111816	31.2788	-6.35000228881836	0
26.9999961853027	31.3112000000001	-6.30000305175781	0
27.1000022888184	31.3436000000002	-6.25	0
27.2000007629395	31.3767000000007	-6.20000076293945	0
27.2999992370605	31.4051999999974	-6.15000152587891	0
27.3999977111816	31.4381999999969	-6.10000228881836	0
27.4999961853027	31.4717000000019	-6.05000305175781	0
27.6000022888184	31.5028999999995	-6	0
27.7000007629395	31.5347000000002	-5.95000076293945	0
27.7999992370605	31.5648000000001	-5.90000152587891	0
27.8999977111816	31.5930000000008	-5.85000228881836	0
27.9999961853027	31.6250999999975	-5.80000305175781	0
28.1000022888184	31.6575000000012	-5.75	0
28.2000007629395	31.6892999999982	-5.70000076293945	0
28.2999992370605	31.7224999999999	-5.65000152587891	0
28.3999977111816	31.7527999999984	-5.60000228881836	0
28.4999961853027	31.7835999999988	-5.55000305175781	0
28.6000022888184	31.8129999999983	-5.5	0
28.7000007629395	31.8431000000019	-5.45000076293945	0
28.7999992370605	31.875799999998	-5.40000152587891	0
28.8999977111816	31.9046999999991	-5.35000228881836	0
28.9999961853027	31.9326000000001	-5.30000305175781	0
29.1000022888184	31.9628000000012	-5.25	0
29.2000007629395	31.9910000000018	-5.20000076293945	0
29.2999992370605	32.0220999999983	-5.15000152587891	0
29.3999977111816	32.0509999999995	-5.10000228881836	0
29.4999961853027	32.0805999999975	-5.05000305175781	0
29.6000022888184	32.1113000000005	-5	0
29.7000007629395	32.1394999999975	-4.95000076293945	0
29.7999992370605	32.1686999999984	-4.90000152587891	0
29.8999977111816	32.1999999999971	-4.85000228881836	0
29.9999961853027	32.2276999999995	-4.80000305175781	0
30.1000022888184	32.2556999999979	-4.75	0
30.2000007629395	32.2823999999964	-4.70000076293945	0
30.2999992370605	32.3104999999996	-4.65000152587891	0
30.3999977111816	32.3405999999995	-4.60000228881836	0
30.4999961853027	32.3722000000016	-4.55000305175781	0
30.6000022888184	32.4046000000017	-4.5	0
30.7000007629395	32.4357999999993	-4.45000076293945	0
30.7999992370605	32.4607999999971	-4.40000152587891	0
30.8999977111816	32.4899000000005	-4.35000228881836	0
30.9999961853027	32.518	-4.30000305175781	0
31.1000022888184	32.5434999999998	-4.25	0
31.2000007629395	32.5673000000024	-4.20000076293945	0
31.2999992370605	32.5949000000001	-4.15000152587891	0
31.3999977111816	32.6206999999995	-4.10000228881836	0
31.4999961853027	32.6496000000006	-4.05000305175781	0
31.6000022888184	32.6764000000003	-4	0
31.7000007629395	32.7010999999984	-3.95000076293945	0
31.7999992370605	32.7266999999993	-3.90000152587891	0
31.8999977111816	32.7499999999964	-3.85000228881836	0
31.9999961853027	32.7726000000002	-3.80000305175781	0
32.1000022888184	32.7978000000003	-3.75	0
32.2000007629395	32.8194999999978	-3.70000076293945	0
32.2999992370605	32.8410999999978	-3.65000152587891	0
32.3999977111816	32.8633999999984	-3.60000228881836	0
32.4999961853027	32.8872999999985	-3.55000305175781	0
32.6000022888184	32.9098000000013	-3.5	0
32.7000007629395	32.9366000000009	-3.45000076293945	0
32.7999992370605	32.9631999999983	-3.40000152587891	0
32.8999977111816	32.9908999999971	-3.35000228881836	0
32.9999961853027	33.0162999999993	-3.30000305175781	0
33.1000022888184	33.0414999999994	-3.25	0
33.2000007629395	33.066899999998	-3.20000076293945	0
33.2999992370605	33.0923000000003	-3.15000152587891	0
33.3999977111816	33.1190999999999	-3.10000228881836	0
33.4999961853027	33.1428999999989	-3.05000305175781	0
33.6000022888184	33.1664999999994	-3	0
33.7000007629395	33.1912999999986	-2.95000076293945	0
33.7999992370605	33.2161000000015	-2.90000152587891	0
33.8999977111816	33.2420999999995	-2.85000228881836	0
33.9999961853027	33.2675999999992	-2.80000305175781	0
34.1000022888184	33.2914999999994	-2.75	0
34.2000007629395	33.3186999999998	-2.70000076293945	0
34.2999992370605	33.3421999999991	-2.65000152587891	0
34.3999977111816	33.3662000000004	-2.60000228881836	0
34.4999961853027	33.3898999999983	-2.55000305175781	0
34.6000022888184	33.4182000000001	-2.5	0
34.7000007629395	33.4465999999993	-2.45000076293945	0
34.7999992370605	33.4730999999992	-2.40000152587891	0
34.8999977111816	33.4924999999967	-2.35000228881836	0
34.9999961853027	33.5172999999995	-2.30000305175781	0
35.1000022888184	33.5419000000002	-2.25	0
35.2000007629395	33.5659999999989	-2.20000076293945	0
35.2999992370605	33.5900999999976	-2.15000152587891	0
35.3999977111816	33.6153000000013	-2.10000228881836	0
35.4999961853027	33.6403000000028	-2.05000305175781	0
35.6000022888184	33.6638999999996	-2	0
35.7000007629395	33.6867999999995	-1.95000076293945	0
35.7999992370605	33.7108999999982	-1.90000152587891	0
35.8999977111816	33.7373000000007	-1.85000228881836	0
35.9999961853027	33.7616000000016	-1.80000305175781	0
36.1000022888184	33.7878999999994	-1.75	0
36.2000007629395	33.8140000000021	-1.70000076293945	0
36.2999992370605	33.8372999999992	-1.65000152587891	0
36.3999977111816	33.8600000000006	-1.60000228881836	0
36.4999961853027	33.8832000000002	-1.55000305175781	0
36.6000022888184	33.9069999999992	-1.5	0
36.7000007629395	33.9298999999992	-1.45000076293945	0
36.7999992370605	33.9520999999986	-1.40000152587891	0
36.8999977111816	33.9756999999991	-1.35000228881836	0
36.9999961853027	34.0023999999976	-1.30000305175781	0
37.1000022888184	34.0306999999993	-1.25	0
37.2000007629395	34.0584999999992	-1.20000076293945	0
37.2999992370605	34.0828999999976	-1.15000152587891	0
37.3999977111816	34.1045000000013	-1.10000228881836	0
37.4999961853027	34.1290999999983	-1.05000305175781	0
37.6000022888184	34.1489000000001	-1	0
37.7000007629395	34.1741000000002	-0.950000762939453	0
37.7999992370605	34.2009999999973	-0.900001525878906	0
37.8999977111816	34.2250999999997	-0.850002288818359	0
37.9999961853027	34.2494999999981	-0.800003051757813	0
38.1000022888184	34.2761999999966	-0.75	0
38.2000007629395	34.2993000000024	-0.700000762939453	0
38.2999992370605	34.3250999999982	-0.650001525878906	0
38.3999977111816	34.3507999999965	-0.600002288818359	0
38.4999961853027	34.3728999999985	-0.550003051757813	0
38.6000022888184	34.3961999999992	-0.5	0
38.7000007629395	34.4207999999999	-0.450000762939453	0
38.7999992370605	34.4412999999986	-0.400001525878906	0
38.8999977111816	34.4647999999979	-0.350002288818359	0
38.9999961853027	34.4858999999997	-0.300003051757813	0
39.1000022888184	34.5105000000003	-0.25	0
39.2000007629395	34.5380999999979	-0.200000762939453	0
39.2999992370605	34.5612000000001	-0.150001525878906	0
39.3999977111816	34.582699999999	-0.100002288818359	0
39.4999961853027	34.6085999999996	-0.0500030517578125	0
39.6000022888184	34.6329000000005	0	0
39.7000007629395	34.6562999999987	0.0499992370605469	0
39.7999992370605	34.6771999999983	0.0999984741210938	0.111466471440799
39.8999977111816	34.6983	0.149997711181641	0.222553607038102
39.9999961853027	34.722099999999	0.199996948242188	0.33326269647847
40.1000022888184	34.7468000000008	0.25	0.443603434148543
40.2000007629395	34.7678999999989	0.299999237060547	0.553560266726301
40.2999992370605	34.7868000000017	0.349998474121094	0.663142901534495
40.3999977111816	34.8106999999982	0.399997711181641	0.772352610461269
40.4999961853027	34.8346999999994	0.449996948242188	0.881190661618498
40.6000022888184	34.8565999999992	0.5	0.989666579666975
40.7000007629395	34.8799999999974	0.549999237060547	1.09776507354331
40.7999992370605	34.9038999999975	0.599998474121094	1.20549568846845
40.8999977111816	34.9252000000015	0.649997711181641	1.31285967526927
40.9999961853027	34.9501999999993	0.699996948242188	1.41985828118533
41.1000022888184	34.9710999999988	0.75	1.5265008710865
41.2000007629395	34.9935000000005	0.799999237060547	1.63277241132668
41.2999992370605	35.0145999999986	0.849998474121094	1.73868228645301
41.3999977111816	35.0344999999979	0.899997711181641	1.84423172637454
41.4999961853027	35.0525999999991	0.949996948242188	1.94942195543525
41.6000022888184	35.0717999999979	1	2.05426218065799
41.7000007629395	35.0905999999995	1.04999923706055	2.15873762375947
41.7999992370605	35.1090999999979	1.09999847412109	2.26285751093771
41.8999977111816	35.129399999998	1.14999771118164	2.36662304979915
41.9999961853027	35.1492999999973	1.19999694824219	2.47003544340238
42.1000022888184	35.1696000000011	1.25	2.57310374504691
42.2000007629395	35.1889999999985	1.29999923706055	2.6758134269317
42.2999992370605	35.2086999999992	1.34999847412109	2.77817356012446
42.3999977111816	35.230599999999	1.39999771118164	2.88018532938754
42.4999961853027	35.2511999999988	1.44999694824219	2.98184991956839
42.6000022888184	35.2736999999979	1.5	3.083176230747
42.7000007629395	35.2960999999996	1.54999923706055	3.18414998043702
42.7999992370605	35.3186999999998	1.59999847412109	3.28478008586368
42.8999977111816	35.3389999999999	1.64999771118164	3.38506771202134
42.9999961853027	35.3552999999993	1.69999694824219	3.48501402545676
43.1000022888184	35.3732999999957	1.75	3.58462777395789
43.2000007629395	35.3931999999986	1.79999923706055	3.68389491564675
43.2999992370605	35.4150999999983	1.84999847412109	3.78282421592832
43.3999977111816	35.4389999999985	1.89999771118164	3.88141682364548
43.4999961853027	35.4616999999998	1.94999694824219	3.97967388389313
43.6000022888184	35.4817000000003	2	4.07760399601251
43.7000007629395	35.502800000002	2.04999923706055	4.17519335513145
43.7999992370605	35.5221999999994	2.09999847412109	4.2724505790899
43.8999977111816	35.5449999999983	2.14999771118164	4.36937679961633
43.9999961853027	35.5649000000012	2.19999694824219	4.46597314116622
44.1000022888184	35.5861000000004	2.25	4.56224805790429
44.2000007629395	35.6032999999989	2.29999923706055	4.65818797843188
44.2999992370605	35.6216999999997	2.34999847412109	4.75380137412492
44.3999977111816	35.6422999999995	2.39999771118164	4.84908935516763
44.4999961853027	35.6618999999992	2.44999694824219	4.94405302782071
44.6000022888184	35.6818999999996	2.5	5.03870070271994
44.7000007629395	35.704099999999	2.54999923706055	5.133019039662
44.7999992370605	35.7250000000022	2.59999847412109	5.22701637417653
44.8999977111816	35.7452999999987	2.64999771118164	5.3206937921701
44.9999961853027	35.7645000000011	2.69999694824219	5.41405238154951
45.1000022888184	35.7847000000002	2.75	5.50710031287515
45.2000007629395	35.8027000000002	2.79999923706055	5.59982446937456
45.2999992370605	35.8186999999962	2.84999847412109	5.69223303818165
45.3999977111816	35.8352999999988	2.89999771118164	5.78432709194836
45.4999961853027	35.8532999999989	2.94999694824219	5.87610769951227
45.6000022888184	35.8729999999996	3	5.96758289491033
45.7000007629395	35.898000000001	3.04999923706055	6.05873979349205
45.7999992370605	35.9202000000005	3.09999847412109	6.14958643664702
45.8999977111816	35.9402000000009	3.14999771118164	6.24012387949669
45.9999961853027	35.9583999999995	3.19999694824219	6.33035317352276
46.1000022888184	35.9785999999986	3.25	6.42028221550922
46.2000007629395	35.9975999999988	3.29999923706055	6.50989832850311
46.2999992370605	36.016599999999	3.34999847412109	6.59920942543899
46.3999977111816	36.0344000000005	3.39999771118164	6.68821654331913
46.4999961853027	36.0517	3.44999694824219	6.77692071639964
46.6000022888184	36.0665000000008	3.5	6.86532971467358
46.7000007629395	36.0856999999996	3.54999923706055	6.9534310711594
46.7999992370605	36.1021999999975	3.59999847412109	7.04123256553072
46.8999977111816	36.1196000000018	3.64999771118164	7.12873521782919
46.9999961853027	36.1392999999989	3.69999694824219	7.21594004464113
47.1000022888184	36.1571000000004	3.75	7.30285467846914
47.2000007629395	36.1768999999986	3.79999923706055	7.38946686778049
47.2999992370605	36.196899999999	3.84999847412109	7.47578426083821
47.3999977111816	36.2174999999988	3.89999771118164	7.5618078605366
47.4999961853027	36.2397999999994	3.94999694824219	7.64753866638507
47.6000022888184	36.259399999999	4	7.73298418197711
47.7000007629395	36.2808000000005	4.04999923706055	7.81813236298157
47.7999992370605	36.3004999999976	4.09999847412109	7.90299072850374
47.8999977111816	36.3220000000001	4.14999771118164	7.98756026461357
47.9999961853027	36.3413	4.19999694824219	8.07184195405485
48.1000022888184	36.3598999999995	4.25	8.15584317373313
48.2000007629395	36.3808999999965	4.29999923706055	8.23955208305406
48.2999992370605	36.3999999999978	4.34999847412109	8.32297607418457
48.3999977111816	36.4189000000006	4.39999771118164	8.40611610916479
48.4999961853027	36.4365999999973	4.44999694824219	8.4889731590464
48.6000022888184	36.4519	4.5	8.57155447586854
48.7000007629395	36.4691999999959	4.54999923706055	8.65384841899034
48.7999992370605	36.4891999999963	4.59999847412109	8.7358622554387
48.8999977111816	36.5066000000006	4.64999771118164	8.81759693821223
48.9999961853027	36.5256999999983	4.69999694824219	8.89905341711239
49.1000022888184	36.5475999999981	4.75	8.98023882178276
49.2000007629395	36.5617999999995	4.79999923706055	9.061141708582
49.2999992370605	36.5773000000008	4.84999847412109	9.14176922195176
49.3999977111816	36.5931999999993	4.89999771118164	9.22212229905528
49.4999961853027	36.6124000000018	4.94999694824219	9.3022018739339
49.6000022888184	36.6278999999995	5	9.38201495603105
49.7000007629395	36.6451000000015	5.04999923706055	9.46155029548168
49.7999992370605	36.6677999999993	5.09999847412109	9.5408149163208
49.8999977111816	36.6879000000008	5.14999771118164	9.61980974025228
49.9999961853027	36.7043999999987	5.19999694824219	9.69853568593327
50.1000022888184	36.7217999999993	5.25	9.77699964475
50.2000007629395	36.7383999999984	5.29999923706055	9.85519055283227
50.2999992370605	36.7549999999974	5.34999847412109	9.93311530204848
50.3999977111816	36.7739000000001	5.39999771118164	10.0107748107444
50.4999961853027	36.7920000000013	5.44999694824219	10.0881699814936
50.6000022888184	36.8093999999983	5.5	10.1653075885632
50.7000007629395	36.8271999999997	5.54999923706055	10.2421767589432
50.7999992370605	36.844000000001	5.59999847412109	10.3187842808941
50.8999977111816	36.8582999999999	5.64999771118164	10.3951310448462
50.9999961853027	36.8770999999979	5.69999694824219	10.4712179382217
51.1000022888184	36.8964999999989	5.75	10.5470516208871
51.2000007629395	36.9135999999999	5.79999923706055	10.6226214037433
51.2999992370605	36.9322999999968	5.84999847412109	10.6979339604227
51.3999977111816	36.9491999999991	5.89999771118164	10.7729901664285
51.4999961853027	36.9678999999996	5.94999694824219	10.8477908918294
51.6000022888184	36.9900999999991	6	10.9223426792466
51.7000007629395	37.0063000000009	6.04999923706055	10.9966350247051
51.7999992370605	37.0195999999996	6.09999847412109	11.0706744887114
51.8999977111816	37.0338999999985	6.14999771118164	11.1444619316213
51.9999961853027	37.0498000000007	6.19999694824219	11.2179982108548
52.1000022888184	37.0669999999991	6.25	11.291289762739
52.2000007629395	37.0845000000008	6.29999923706055	11.3643262561841
52.2999992370605	37.1046999999962	6.34999847412109	11.4371141407586
52.3999977111816	37.1225999999988	6.39999771118164	11.5096542622355
52.4999961853027	37.1425999999992	6.44999694824219	11.5819474635007
52.6000022888184	37.1615999999995	6.5	11.6540000720389
52.7000007629395	37.1815999999999	6.54999923706055	11.7258019313593
52.7999992370605	37.2020000000011	6.59999847412109	11.7973593825966
52.8999977111816	37.2198999999964	6.64999771118164	11.8686732579642
52.9999961853027	37.2389000000003	6.69999694824219	11.9397443852702
53.1000022888184	37.255199999996	6.75	12.010578985091
53.2000007629395	37.2703999999976	6.79999923706055	12.0811670726885
53.2999992370605	37.2862999999998	6.84999847412109	12.1515148814532
53.3999977111816	37.3015000000014	6.89999771118164	12.2216232288451
53.4999961853027	37.3202999999994	6.94999694824219	12.2914929295435
53.6000022888184	37.3360999999968	7	12.3611300989746
53.7000007629395	37.3505999999979	7.04999923706055	12.430524921197
53.7999992370605	37.3646999999983	7.09999847412109	12.49968352424
53.8999977111816	37.3808999999965	7.14999771118164	12.5686067117596
53.9999961853027	37.3960999999981	7.19999694824219	12.637295284681
54.1000022888184	37.4134999999987	7.25	12.7057552556466
54.2000007629395	37.4330999999984	7.29999923706055	12.7739769751041
54.2999992370605	37.4506000000001	7.34999847412109	12.8419664669936
54.3999977111816	37.4664999999986	7.39999771118164	12.9097245214911
54.4999961853027	37.4827000000005	7.44999694824219	12.9772519260981
54.6000022888184	37.4989999999998	7.5	13.0445545913755
54.7000007629395	37.515199999998	7.54999923706055	13.1116230306115
54.7999992370605	37.5313999999998	7.59999847412109	13.1784631665769
54.8999977111816	37.545299999998	7.64999771118164	13.2450757761779
54.9999961853027	37.561099999999	7.69999694824219	13.3114616336974
55.1000022888184	37.5746999999974	7.75	13.3776265498788
55.2000007629395	37.5866999999998	7.79999923706055	13.4435611984897
55.2999992370605	37.6049999999996	7.84999847412109	13.5092714022901
55.3999977111816	37.6227999999974	7.89999771118164	13.5747579234169
55.4999961853027	37.6386999999995	7.94999694824219	13.640021522502
55.6000022888184	37.655999999999	8	13.7050679133771
55.7000007629395	37.6733999999997	8.04999923706055	13.7698879274205
55.7999992370605	37.6912999999986	8.09999847412109	13.8344872888995
55.8999977111816	37.7020999999986	8.14999771118164	13.8988667487261
55.9999961853027	37.7168999999994	8.19999694824219	13.963027055275
56.1000022888184	37.7330999999976	8.25	14.0269738245339
56.2000007629395	37.7523000000001	8.29999923706055	14.0906980429718
56.2999992370605	37.7692999999999	8.34999847412109	14.1542053381852
56.3999977111816	37.7877000000008	8.39999771118164	14.2174964484958
56.4999961853027	37.8064000000013	8.44999694824219	14.2805721097367
56.6000022888184	37.8250000000007	8.5	14.3434378430718
56.7000007629395	37.8369999999995	8.54999923706055	14.4060847845782
56.7999992370605	37.8498	8.59999847412109	14.468518466487
56.8999977111816	37.8629000000001	8.64999771118164	14.5307396161965
56.9999961853027	37.8786999999975	8.69999694824219	14.5927489569646
57.1000022888184	37.902900000001	8.75	14.6545519164656
57.2000007629395	37.917300000001	8.79999923706055	14.7161397832979
57.2999992370605	37.9330999999984	8.84999847412109	14.7775179963336
57.3999977111816	37.9500999999982	8.89999771118164	14.8386872690713
57.4999961853027	37.9688999999998	8.94999694824219	14.899648312592
57.6000022888184	37.9795000000013	9	14.9604064628656
57.7000007629395	37.9925999999978	9.04999923706055	15.0209531558175
57.7999992370605	38.005000000001	9.09999847412109	15.0812937384329
57.8999977111816	38.0194999999985	9.14999771118164	15.1414289122118
57.9999961853027	38.0373	9.19999694824219	15.2013593743042
58.1000022888184	38.0501000000004	9.25	15.2610903707166
58.2000007629395	38.066899999998	9.29999923706055	15.320613482921
58.2999992370605	38.0845000000008	9.34999847412109	15.3799339674201
58.3999977111816	38.0986999999986	9.39999771118164	15.4390525137563
58.4999961853027	38.1211999999978	9.44999694824219	15.4979698091296
58.6000022888184	38.127999999997	9.5	15.5566910105711
58.7000007629395	38.1458999999995	9.54999923706055	15.6152078410668
58.7999992370605	38.1582000000017	9.59999847412109	15.6735254682807
58.8999977111816	38.1762999999992	9.64999771118164	15.7316445701271
58.9999961853027	38.1986999999972	9.69999694824219	15.7895658222197
59.1000022888184	38.2209999999977	9.75	15.8472942944396
59.2000007629395	38.2533999999978	9.79999923706055	15.9048218497397
59.2999992370605	38.2743999999984	9.84999847412109	15.9621535674976
59.3999977111816	38.2743999999984	9.89999771118164	16.0192901144586
59.4999961853027	38.2743999999984	9.94999694824219	16.076232155086
59.6000022888184	38.2743999999984	10	16.1329846735264
59.7000007629395	38.2743999999984	10.0499992370605	16.189539670271
59.7999992370605	38.2743999999984	10.0999984741211	16.2459021397442
59.8999977111816	38.2743999999984	10.1499977111816	16.3020727371438
59.9999961853027	38.2743999999984	10.1999969482422	16.3580521154451
60.1000022888184	38.2743999999984	10.25	16.4138451745688
60.2000007629395	38.2743999999984	10.2999992370605	16.4694440502852
60.2999992370605	38.2743999999984	10.3499984741211	16.5248536526253
60.3999977111816	38.2743999999984	10.3999977111816	16.5800746257561
60.4999961853027	38.2743999999984	10.4499969482422	16.6351076116635
60.6000022888184	38.2743999999984	10.5	16.6899574262592
60.7000007629395	38.2743999999984	10.5499992370605	16.7446163388122
60.7999992370605	38.2743999999984	10.5999984741211	16.7990891765744
60.8999977111816	38.0328000000009	10.6499977111816	16.8533765728029
60.9999961853027	37.1349000000009	10.6999969482422	16.907479158608
61.1000022888184	36.4672999999966	10.75	16.9614016696605
61.2000007629395	35.4242000000013	10.7999992370605	17.01513650542
61.2999992370605	34.5343999999968	10.8499984741211	17.0686884113309
61.3999977111816	33.842099999998	10.8999977111816	17.1220580099946
61.4999961853027	33.0204000000012	10.9499969482422	17.1752459219049
61.6000022888184	32.4295999999995	11	17.2282568027275
61.7000007629395	31.602899999998	11.0499992370605	17.2810831804802
61.7999992370605	30.9777999999969	11.0999984741211	17.3337297204448
61.8999977111816	30.3741000000009	11.1499977111816	17.3861970326639
61.9999961853027	29.7566000000006	11.1999969482422	17.4384857283009
62.1000022888184	29.1314999999995	11.25	17.4906003845119
62.2000007629395	28.5584999999992	11.2999992370605	17.5425336555891
62.2999992370605	28.0001999999986	11.3499984741211	17.5942901278855
62.3999977111816	27.5729999999967	11.3999977111816	17.6458704031343
62.4999961853027	27.1782000000021	11.4499969482422	17.6972750810303
62.6000022888184	26.7118000000009	11.5	17.7485086611496
62.7000007629395	26.2811999999976	11.5499992370605	17.7995639220231
62.7999992370605	25.9009000000005	11.5999984741211	17.8504453725162
62.8999977111816	25.5378999999994	11.6499977111816	17.9011536042445
62.9999961853027	25.1706000000013	11.6999969482422	17.9516892068225
63.1000022888184	24.8319999999985	11.75	18.0020566038169
63.2000007629395	24.4817999999977	11.7999992370605	18.052248693464
63.2999992370605	24.203300000001	11.8499984741211	18.1022699099823
63.3999977111816	23.8796000000002	11.8999977111816	18.152120835036
63.4999961853027	23.5943999999981	11.9499969482422	18.2018020482078
63.6000022888184	23.303100000001	12	18.2513178982054
63.7000007629395	23.0059999999976	12.0499992370605	18.3006614056643
63.7999992370605	22.7487000000001	12.0999984741211	18.3498369282629
63.8999977111816	22.4856999999975	12.1499977111816	18.3988450377612
63.9999961853027	22.2187999999987	12.1999969482422	18.4476863039815
64.1000061035156	21.9566999999988	12.25	18.4963650021505
64.1999969482422	21.7102999999988	12.2999992370605	18.5448742709463
64.3000030517578	21.4831000000013	12.3499984741211	18.5932183944208
64.3999938964844	21.2644	12.3999977111816	18.6413979346773
64.5	21.0744000000013	12.4499969482422	18.6894134499065
64.6000061035156	20.8824999999997	12.5	18.7372691445187
64.6999969482422	20.7132999999994	12.5499992370605	18.7849582731484
64.8000030517578	20.5208999999995	12.5999984741211	18.8324850473653
64.8999938964844	20.3435999999965	12.6499977111816	18.8798500197518
65	20.1836999999978	12.6999969482422	18.9270537410146
65.1000061035156	20.0103999999992	12.75	18.9741003430281
65.1999969482422	19.8619999999974	12.7999992370605	19.0209831945009
65.3000030517578	19.6975999999995	12.8499984741211	19.0677064358311
65.3999938964844	19.5470999999998	12.8999977111816	19.1142706102941
65.5	19.3908999999985	12.9499969482422	19.1606762593248
65.6000061035156	19.2473999999966	13	19.2069274449813
65.6999969482422	19.0989000000009	13.0499992370605	19.2530176479903
65.8000030517578	18.9628999999986	13.0999984741211	19.2989509372897
65.8999938964844	18.8225999999995	13.1499977111816	19.344727848099
66	18.7049000000006	13.1999969482422	19.390348912664
66.1000061035156	18.5709999999963	13.25	19.4358181243262
66.1999969482422	18.4550999999992	13.2999992370605	19.4811290741302
66.3000030517578	18.3194999999978	13.3499984741211	19.5262857636536
66.3999938964844	18.2006000000001	13.3999977111816	19.5712887179548
66.5	18.0699999999997	13.4499969482422	19.6161384603121
66.6000061035156	17.9597999999969	13.5	19.660838916585
66.6999969482422	17.8365999999987	13.5499992370605	19.705383786212
66.8000030517578	17.7155999999995	13.5999984741211	19.7497770031549
66.8999938964844	17.6057000000001	13.6499977111816	19.7940190836372
67	17.4958000000006	13.6999969482422	19.838110541885
67.1000061035156	17.4032000000007	13.75	19.8820552361133
67.1999969482422	17.296699999999	13.7999992370605	19.9258469733333
67.3000030517578	17.2093999999997	13.8499984741211	19.96948962096
67.3999938964844	17.1270000000004	13.8999977111816	20.0129836864513
67.5	17.0293999999994	13.9499969482422	20.0563296755435
67.6000061035156	16.9460999999974	14	20.0995313824682
67.6999969482422	16.8488999999972	14.0499992370605	20.1425827179145
67.8000030517578	16.7713000000003	14.0999984741211	20.1854874839424
67.8999938964844	16.6828999999998	14.1499977111816	20.2282461794653
68	16.593499999999	14.1999969482422	20.2708593017065
68.1000061035156	16.5060999999987	14.25	20.3133305807882
68.1999969482422	16.4240999999965	14.2999992370605	20.3556540303973
68.3000030517578	16.3306000000011	14.3499984741211	20.3978333879734
68.3999938964844	16.2374999999993	14.3999977111816	20.4398691428486
68.5	16.1491999999998	14.4499969482422	20.4817617848604
68.6000061035156	16.0643999999993	14.5	20.5235149810252
68.6999969482422	15.9814999999981	14.5499992370605	20.5651228462005
68.8000030517578	15.8977999999988	14.5999984741211	20.6065890549656
68.8999938964844	15.8169999999991	14.6499977111816	20.6479140895023
69	15.7340000000004	14.6999969482422	20.6890984303578
69.1000061035156	15.6566999999959	14.75	20.7301456825793
69.1999969482422	15.5898000000016	14.7999992370605	20.7710500605612
69.3000030517578	15.5254999999997	14.8499984741211	20.8118151767907
69.3999938964844	15.4539999999979	14.8999977111816	20.8524415053362
69.5	15.3819999999978	14.9499969482422	20.8929295186614
69.6000061035156	15.3125	15	20.9332827604102
69.6999969482422	15.2444999999971	15.0499992370605	20.9734955418736
69.8000030517578	15.1885000000002	15.0999984741211	21.013571415372
69.8999938964844	15.1826000000001	15.1499977111816	21.0535108469185
70	15.2108999999982	15.1999969482422	21.0933143009443
70.1000061035156	15.0542999999998	15.25	21.1329852616165
70.1999969482422	15.0069999999978	15.2999992370605	21.1725181373106
70.3000030517578	14.9583999999995	15.3499984741211	21.2119164193803
70.3999938964844	14.9039999999986	15.3999977111816	21.2511805659878
70.5	14.8900999999969	15.4499969482422	21.2903110337426
70.6000061035156	14.8629999999976	15.5	21.3293112479349
70.6999969482422	14.9915000000001	15.5499992370605	21.3681757115178
70.8000030517578	14.8734000000004	15.5999984741211	21.4069078568521
70.8999938964844	14.8989000000001	15.6499977111816	21.4455081338289
71	14.9362000000001	15.6999969482422	21.4839769906762
71.1000061035156	14.9856	15.75	21.5223177955255
71.1999969482422	14.8926999999967	15.7999992370605	21.5605251442362
71.3000030517578	14.9615999999987	15.8499984741211	21.5986024110946
71.3999938964844	14.9729999999981	15.8999977111816	21.6365500388959
71.5	14.9594999999972	15.9499969482422	21.6743684689331
71.6000061035156	14.9511999999995	16	21.7120610116388
71.6999969482422	14.9376000000011	16.0499992370605	21.7496223542716
71.8000030517578	14.9118999999992	16.0999984741211	21.7870558140942
71.8999938964844	14.8797999999988	16.1499977111816	21.8243618264461
72	14.8532999999989	16.1999969482422	21.861540825192
72.1000061035156	14.7910000000011	16.25	21.898596064828
72.1999969482422	14.7871000000014	16.2999992370605	21.9355223218486
72.3000030517578	14.7627999999968	16.3499984741211	21.9723228569934
72.3999938964844	14.7390000000014	16.3999977111816	22.0089980988652
72.5	14.7459999999992	16.4499969482422	22.0455484739594
72.6000061035156	14.7654999999977	16.5	22.0819771817074
72.6999969482422	14.8169000000016	16.5499992370605	22.1182790875009
72.8000030517578	14.9544999999998	16.5999984741211	22.1544573973699
72.8999938964844	14.9641999999985	16.6499977111816	22.1905125320506
73	15.0144999999975	16.6999969482422	22.2264449108529
73.1000061035156	14.700499999999	16.75	22.2622576791397
73.1999969482422	14.4120000000003	16.7999992370605	22.2979457891492
73.3000030517578	14.2027999999991	16.8499984741211	22.3335123927359
73.3999938964844	14.0882999999994	16.8999977111816	22.368957903557
73.5	13.9703000000009	16.9499969482422	22.4042827331563
73.6000061035156	13.9274000000005	17	22.4394899734684
73.6999969482422	13.8152999999984	17.0499992370605	22.4745746626082
73.8000030517578	13.7729999999974	17.0999984741211	22.5095398991053
73.8999938964844	13.7160000000003	17.1499977111816	22.5443860895864
74	13.655999999999	17.1999969482422	22.5791136392982
74.1000061035156	13.6571000000004	17.25	22.6137255881336
74.1999969482422	13.615600000001	17.2999992370605	22.6482170575786
74.3000030517578	13.6427000000003	17.3499984741211	22.6825910937974
74.3999938964844	13.6790999999976	17.3999977111816	22.7168480965682
74.5	13.6427000000003	17.4499969482422	22.7509884643152
74.6000061035156	13.5905999999995	17.5	22.7850151855635
74.6999969482422	13.5600999999988	17.5499992370605	22.81892346432
74.8000030517578	13.5607999999993	17.5999984741211	22.8527162944767
74.8999938964844	13.5517	17.6499977111816	22.8863940689868
75	13.527900000001	17.6999969482422	22.9199571799785
75.1000061035156	13.5132999999987	17.75	22.9534085654127
75.1999969482422	13.4746999999988	17.7999992370605	22.9867435103524
75.3000030517578	13.4279999999999	17.8499984741211	23.0199649588171
75.3999938964844	13.3927000000003	17.8999977111816	23.0530732971748
75.5	13.3415999999961	17.9499969482422	23.0860689104828
75.6000061035156	13.2884999999987	18	23.11895468705
75.6999969482422	13.2358999999997	18.0499992370605	23.151725991687
75.8000030517578	13.1929999999993	18.0999984741211	23.1843857186628
75.8999938964844	13.1333999999988	18.1499977111816	23.2169342478425
76	13.0924000000014	18.1999969482422	23.2493719578051
76.1000061035156	13.0349999999999	18.25	23.2817016871831
76.1999969482422	12.9802999999993	18.2999992370605	23.3139188792703
76.3000030517578	12.9265000000014	18.3499984741211	23.3460263797461
76.3999938964844	12.8710999999967	18.3999977111816	23.3780245620203
76.5	12.8128999999972	18.4499969482422	23.4099137982351
76.6000061035156	12.756599999997	18.5	23.4416968798459
76.6999969482422	12.7144999999982	18.5499992370605	23.4733693270799
76.8000030517578	12.6681000000026	18.5999984741211	23.5049339371502
76.8999938964844	12.6234999999979	18.6499977111816	23.5363910771753
77	12.5770999999986	18.6999969482422	23.5677411130295
77.1000061035156	12.5247999999992	18.75	23.5989867889952
77.1999969482422	12.4756000000016	18.7999992370605	23.6301237010744
77.3000030517578	12.4258999999984	18.8499984741211	23.6611545992142
77.3999938964844	12.3719000000019	18.8999977111816	23.6920798425791
77.5	12.3184000000001	18.9499969482422	23.7228997914545
77.6000061035156	12.2671999999984	19	23.7536171442424
77.6999969482422	12.2185999999965	19.0499992370605	23.7842275713731
77.8000030517578	12.171199999997	19.0999984741211	23.8147337762582
77.8999938964844	12.1280000000006	19.1499977111816	23.8451361137008
78	12.0872999999992	19.1999969482422	23.8754349373041
78.1000061035156	12.0417999999991	19.25	23.9056328993307
78.1999969482422	12.0017999999982	19.2999992370605	23.9357257434582
78.3000030517578	11.9680999999982	19.3499984741211	23.96571612743
78.3999938964844	11.9264999999978	19.3999977111816	23.9956044000965
78.5	11.8941999999988	19.4499969482422	24.0253909091317
78.6000061035156	11.8616000000002	19.5	24.0550782620053
78.6999969482422	11.821899999999	19.5499992370605	24.0846622744209
78.8000030517578	11.7886999999973	19.5999984741211	24.1141455592434
78.8999938964844	11.755000000001	19.6499977111816	24.1435284594891
79	11.711299999999	19.6999969482422	24.1728113170215
79.1000061035156	11.6742999999988	19.75	24.2019966952936
79.1999969482422	11.6364999999969	19.7999992370605	24.2310804808361
79.3000030517578	11.6046999999999	19.8499984741211	24.2600652405717
79.3999938964844	11.5735000000022	19.8999977111816	24.2889513065962
79.5	11.5400000000009	19.9499969482422	24.3177390202163
79.6000061035156	11.5084999999963	20	24.3464309014305
79.6999969482422	11.4722999999976	20.0499992370605	24.3750229062095
79.8000030517578	11.4364999999962	20.0999984741211	24.4035175597617
79.8999938964844	11.405999999999	20.1499977111816	24.4319151935566
80	11.3732000000018	20.1999969482422	24.4602161379474
80.1000061035156	11.3395999999993	20.25	24.4884228703794
80.1999969482422	11.3106999999982	20.2999992370605	24.5165314152646
80.3000030517578	11.2824999999975	20.3499984741211	24.5445442551775
80.3999938964844	11.2512999999999	20.3999977111816	24.5724617160515
80.5	11.2201999999998	20.4499969482422	24.6002841227262
80.6000061035156	11.1915999999983	20.5	24.6280139108326
80.6999969482422	11.1661999999997	20.5499992370605	24.6556471720856
80.8000030517578	11.1397999999972	20.5999984741211	24.6831863471668
80.8999938964844	11.1154999999999	20.6499977111816	24.7106317565869
81	11.0894999999982	20.6999969482422	24.7379837197859
81.1000061035156	11.0613999999987	20.75	24.7652446313084
81.1999969482422	11.0341999999982	20.7999992370605	24.7924106490553
81.3000030517578	11.0083999999988	20.8499984741211	24.8194841630431
81.3999938964844	10.9839999999967	20.8999977111816	24.8464654921669
81.5	10.961299999999	20.9499969482422	24.8733549533284
81.6000061035156	10.9350999999988	21	24.9001549003891
81.6999969482422	10.9098999999987	21.0499992370605	24.9268615560124
81.8000030517578	10.8860999999997	21.0999984741211	24.953477278925
81.8999938964844	10.8669999999984	21.1499977111816	24.9800023787683
82	10.8463999999985	21.1999969482422	25.0064371641398
82.1000061035156	10.8281999999963	21.25	25.0327839491493
82.1999969482422	10.8097000000016	21.2999992370605	25.059039020384
82.3000030517578	10.793099999999	21.3499984741211	25.0852046967423
82.3999938964844	10.7749999999978	21.3999977111816	25.1112812826884
82.5	10.7547999999988	21.4499969482422	25.1372690816636
82.6000061035156	10.7354999999989	21.5	25.1631703687131
82.6999969482422	10.7144999999982	21.5499992370605	25.1889814932824
82.8000030517578	10.6931000000004	21.5999984741211	25.214704735131
82.8999938964844	10.6719999999987	21.6499977111816	25.2403403936497
83	10.652399999999	21.6999969482422	25.265888767227
83.1000061035156	10.6333000000013	21.75	25.2913520925218
83.1999969482422	10.6153999999988	21.7999992370605	25.3167267781013
83.3000030517578	10.5927000000011	21.8499984741211	25.3420150578235
83.3999938964844	10.5739999999969	21.8999977111816	25.367217233564
83.5	10.5547999999981	21.9499969482422	25.3923335984826
83.6000061035156	10.5357000000004	22	25.4173663512225
83.6999969482422	10.5207000000009	22.0499992370605	25.4423119635179
83.8000030517578	10.5035999999964	22.0999984741211	25.4671726385506
83.8999938964844	10.4865999999965	22.1499977111816	25.491948665531
84	10.4697999999989	22.1999969482422	25.5166403326916
84.1000061035156	10.4542000000001	22.25	25.5412498015298
84.1999969482422	10.4366999999984	22.2999992370605	25.5657736034739
84.3000030517578	10.4176999999981	22.3499984741211	25.5902139044876
84.3999938964844	10.3997999999992	22.3999977111816	25.6145709889293
84.5	10.3823000000011	22.4499969482422	25.6388451401982
84.6000061035156	10.3654999999999	22.5	25.6630384832854
84.6999969482422	10.3465999999971	22.5499992370605	25.6871476083154
84.8000030517578	10.3266000000003	22.5999984741211	25.7111746446749
84.8999938964844	10.3065000000024	22.6499977111816	25.7351198719645
85	10.2896999999975	22.6999969482422	25.7589835688445
85.1000061035156	10.2726000000002	22.75	25.78276782443
85.1999969482422	10.2551999999996	22.7999992370605	25.8064692806122
85.3000030517578	10.2433999999994	22.8499984741211	25.8300900331752
85.3999938964844	10.2301000000007	22.8999977111816	25.8536303587587
85.5	10.2127999999975	22.9499969482422	25.8770905311836
85.6000061035156	10.1890999999996	23	25.900472604104
85.6999969482422	10.1706000000013	23.0499992370605	25.9237732819015
85.8000030517578	10.1530999999995	23.0999984741211	25.9469946224679
85.8999938964844	10.137200000001	23.1499977111816	25.9701368959316
86	10.1166000000012	23.1999969482422	25.9932003715069
86.1000061035156	10.1015999999981	23.25	26.0161870681468
86.1999969482422	10.0829999999987	23.2999992370605	26.0390937459869
86.3000030517578	10.070499999998	23.3499984741211	26.0619224281503
86.3999938964844	10.0560000000005	23.3999977111816	26.084673380229
86.5	10.0409999999974	23.4499969482422	26.1073468669178
86.6000061035156	10.0236999999979	23.5	26.1299448730661
86.6999969482422	10.0056000000004	23.5499992370605	26.152464213631
86.8000030517578	10.0001999999986	23.5999984741211	26.1749068775657
86.8999938964844	10.0053000000007	23.6499977111816	26.1972731260131
87	10.0046000000002	23.6999969482422	26.2195632192371
87.1000061035156	9.99689999999828	23.75	26.2417791072267
87.1999969482422	9.98739999999816	23.7999992370605	26.2639176551779
87.3000030517578	9.97779999999693	23.8499984741211	26.2859808221488
87.3999938964844	9.96500000000015	23.8999977111816	26.3079688647828
87.5	9.95929999999862	23.9499969482422	26.3298820388538
87.6000061035156	9.9497999999985	24	26.3517222626047
87.6999969482422	9.93569999999818	24.0499992370605	26.3734864577463
87.8000030517578	9.92629999999917	24.0999984741211	26.3951765464823
87.8999938964844	9.91310000000158	24.1499977111816	26.4167927811418
88	9.89919999999984	24.1999969482422	26.4383354132012
88.1000061035156	9.88910000000033	24.25	26.4598063284964
88.1999969482422	9.87749999999869	24.2999992370605	26.4812025008224
88.3000030517578	9.86879999999655	24.3499984741211	26.5025258199127
88.4000091552734	9.85339999999997	24.3999977111816	26.5237765338655
88.5	9.84229999999661	24.4500007629395	26.5449565029937
88.6000061035156	9.83149999999659	24.4999961853027	26.566061134574
88.6999969482422	9.82649999999921	24.5499992370605	26.5870971154431
88.8000030517578	9.81390000000101	24.6000022888184	26.6080614643283
88.9000091552734	9.80689999999959	24.6499977111816	26.6289512428503
89	9.80549999999857	24.7000007629395	26.6497730698028
89.1000061035156	9.79719999999725	24.7499961853027	26.6705208289859
89.1999969482422	9.79360000000088	24.7999992370605	26.6912010960327
89.3000030517578	9.78880000000208	24.8500022888184	26.7118109414311
89.4000091552734	9.77959999999803	24.8999977111816	26.7323474764014
89.5	9.77209999999832	24.9500007629395	26.7528172077203
89.6000061035156	9.76499999999942	24.9999961853027	26.7732141269961
89.6999969482422	9.75269999999728	25.0499992370605	26.7935446967813
89.8000030517578	9.74099999999817	25.1000022888184	26.8138060357212
89.9000091552734	9.73619999999937	25.1499977111816	26.8339953039133
90	9.72729999999865	25.2000007629395	26.8541188981379
90.1000061035156	9.70739999999932	25.2499961853027	26.8741709116363
90.1999969482422	9.68739999999889	25.2999992370605	26.8941576977159
90.3000030517578	9.67099999999846	25.3500022888184	26.9140764237821
90.4000091552734	9.65740000000005	25.3999977111816	26.9339242979935
90.5	9.63799999999901	25.4500007629395	26.9537076090039
90.6000061035156	9.62540000000081	25.4999961853027	26.9734205499797
90.6999969482422	9.61059999999998	25.5499992370605	26.9930693668419
90.8000030517578	9.59240000000136	25.6000022888184	27.0126512749422
90.9000091552734	9.5766999999978	25.6499977111816	27.0321635296986
91	9.5601999999999	25.7000007629395	27.0516123119326
91.1000061035156	9.54389999999694	25.7499961853027	27.0709919088977
91.1999969482422	9.53960000000006	25.7999992370605	27.0903084651479
91.3000030517578	9.52959999999803	25.8500022888184	27.1095592430256
91.4000091552734	9.51160000000164	25.8999977111816	27.1287415442562
91.5	9.49829999999929	25.9500007629395	27.1478614465539
91.6000061035156	9.4868000000024	25.9999961853027	27.1669133377479
91.6999969482422	9.47829999999885	26.0499992370605	27.1859032542435
91.8000030517578	9.45420000000013	26.1000022888184	27.2048285047018
91.9000091552734	9.4359000000004	26.1499977111816	27.2236864365026
92	9.41289999999935	26.2000007629395	27.2424830246156
92.1000061035156	9.39359999999942	26.2499961853027	27.2612127518014
92.1999969482422	9.37380000000121	26.2999992370605	27.2798815524231
92.3000030517578	9.32459999999992	26.3500022888184	27.2984867806861
92.4000091552734	9.29769999999917	26.3999977111816	27.3170258288616
92.5	9.26179999999658	26.4500007629395	27.335504570922
92.6000061035156	9.26670000000013	26.4999961853027	27.3539175829632
92.6999969482422	9.25370000000112	26.5499992370605	27.3722706990422
92.8000030517578	9.25790000000052	26.6000022888184	27.3905613181484
92.9000091552734	9.2551999999996	26.6499977111816	27.4087868766954
93	9.23759999999675	26.7000007629395	27.4269531446781
93.1000061035156	9.21939999999813	26.7499961853027	27.4450547918486
93.1999969482422	9.20539999999892	26.7999992370605	27.4630975549786
93.3000030517578	9.1935999999987	26.8500022888184	27.4810788769436
93.4000091552734	9.17699999999968	26.8999977111816	27.4989962374053
93.5	9.16309999999794	26.9500007629395	27.5168553132975
93.6000061035156	9.14609999999811	26.9999961853027	27.5346508625364
93.6999969482422	9.12299999999959	27.0499992370605	27.55238852347
93.8000030517578	9.10149999999703	27.1000022888184	27.5700657822366
93.9000091552734	9.08380000000034	27.1499977111816	27.5876801611398
94	9.0672999999988	27.2000007629395	27.6052372411415
94.1000061035156	9.04859999999826	27.2499961853027	27.6227318688277
94.1999969482422	9.03220000000147	27.2999992370605	27.6401695872303
94.3000030517578	9.01680000000124	27.3500022888184	27.6575479250266
94.4000091552734	9.00240000000122	27.3999977111816	27.6748644464493
94.5	8.99369999999908	27.4500007629395	27.6921246381202
94.6000061035156	8.98210000000108	27.4999961853027	27.7093234338039
94.6999969482422	8.96189999999842	27.5499992370605	27.7264662828375
94.8000030517578	8.93899999999849	27.6000022888184	27.7435507557269
94.9000091552734	8.93110000000161	27.6499977111816	27.7605744566797
95	8.91739999999845	27.7000007629395	27.7775427762543
95.1000061035156	8.91100000000006	27.7499961853027	27.794450737295
95.1999969482422	8.89509999999791	27.7999992370605	27.8113036969096
95.3000030517578	8.87759999999616	27.8500022888184	27.8280992666021
95.4000091552734	8.86010000000169	27.8999977111816	27.8448350922371
95.5	8.84330000000045	27.9500007629395	27.8615164763939
95.6000061035156	8.83250000000044	27.9999961853027	27.8781385226729
95.6999969482422	8.818299999999	28.0499992370605	27.894706497612
95.8000030517578	8.81239999999889	28.1000022888184	27.9112180531252
95.9000091552734	8.80149999999776	28.1499977111816	27.9276708749072
96	8.79479999999967	28.2000007629395	27.9440701758936
96.1000061035156	8.78689999999915	28.2499961853027	27.9604111425082
96.1999969482422	8.77630000000136	28.2999992370605	27.9766989522577
96.3000030517578	8.76499999999942	28.3500022888184	27.9929312967902
96.4000091552734	8.75960000000123	28.3999977111816	28.0091059009653
96.5	8.75	28.4500007629395	28.0252278895988
96.6000061035156	8.73989999999685	28.4999961853027	28.0412925305454
96.6999969482422	8.73010000000068	28.5499992370605	28.0573049137948
96.8000030517578	8.71960000000036	28.6000022888184	28.0732627700664
96.9000091552734	8.70040000000154	28.6499977111816	28.0891638591243
97	8.68589999999676	28.7000007629395	28.1050132206274
97.1000061035156	8.67150000000038	28.7499961853027	28.120806203492
97.1999969482422	8.65090000000055	28.7999992370605	28.1365478115624
97.3000030517578	8.63230000000112	28.8500022888184	28.1522358138553
97.4000091552734	8.61520000000019	28.8999977111816	28.1678680114823
97.5	8.59469999999783	28.9500007629395	28.1834493573556
97.6000061035156	8.57399999999689	28.9999961853027	28.1989752779707
97.6999969482422	8.55809999999838	29.0499992370605	28.2144506925755
97.8000030517578	8.54659999999785	29.1000022888184	28.2298734079336
97.9000091552734	8.52690000000075	29.1499977111816	28.2452412623626
98	8.50799999999799	29.2000007629395	28.2605591250435
98.1000061035156	8.48749999999927	29.2499961853027	28.2758224998358
98.1999969482422	8.47090000000026	29.2999992370605	28.2910362228289
98.3000030517578	8.45509999999922	29.3500022888184	28.3061981379025
98.4000091552734	8.43659999999727	29.3999977111816	28.3213061199584
98.5	8.41890000000058	29.4500007629395	28.3363649558708
98.6000061035156	8.40049999999974	29.4999961853027	28.3513702255626
98.6999969482422	8.38450000000012	29.5499992370605	28.3663266833794
98.8000030517578	8.36509999999907	29.6000022888184	28.3812322086012
98.9000091552734	8.35259999999835	29.6499977111816	28.3960847092369
99	8.34720000000016	29.7000007629395	28.4108888941616
99.1000061035156	8.34109999999782	29.7499961853027	28.4256404179758
99.1999969482422	8.33869999999661	29.7999992370605	28.4403439545547
99.3000030517578	8.34209999999803	29.8500022888184	28.4549974200426
99.4000091552734	8.34239999999772	29.8999977111816	28.4695987605627
99.5	8.34490000000005	29.9500007629395	28.4841526024172
99.6000061035156	8.34430000000066	29.9999961853027	28.4986546737068
99.6999969482422	8.33679999999731	30.0499992370605	28.5131095692896
99.8000030517578	8.32170000000042	30.1000022888184	28.5275152405693
99.9000091552734	8.31499999999869	30.1499977111816	28.5418696684231
100	8.30559999999605	30.2000007629395	28.5561774009447
100.100006103516	8.29890000000159	30.2499961853027	28.5704342384987
100.199996948242	8.29249999999956	30.2999992370605	28.5846446982696
100.300003051758	8.28269999999975	30.3500022888184	28.5988067663315
100.400009155273	8.27119999999923	30.3999977111816	28.6129184577349
100.5	8.2589999999982	30.4500007629395	28.6269842436954
100.600006103516	8.24769999999626	30.4999961853027	28.6409999956273
100.699996948242	8.23849999999948	30.5499992370605	28.6549701543632
100.800003051758	8.22969999999987	30.6000022888184	28.6688927366487
100.900009155273	8.22019999999975	30.6499977111816	28.6827657925406
101	8.20720000000074	30.7000007629395	28.6965937186193
101.100006103516	8.19949999999881	30.7499961853027	28.7103724560465
101.199996948242	8.19219999999768	30.7999992370605	28.7241063704848
101.300003051758	8.18449999999939	30.8500022888184	28.7377935155025
101.400009155273	8.17669999999998	30.8999977111816	28.7514319726709
101.5	8.17060000000129	30.9500007629395	28.7650260632161
101.600006103516	8.16039999999703	30.9999961853027	28.778571796954
101.699996948242	8.14849999999933	31.0499992370605	28.7920734657404
101.800003051758	8.1391999999978	31.1000022888184	28.8055291560787
101.900009155273	8.1275999999998	31.1499977111816	28.8189369820024
102	8.11669999999867	31.2000007629395	28.8323011916866
102.100006103516	8.10440000000017	31.2499961853027	28.8456178624463
102.199996948242	8.09370000000126	31.2999992370605	28.8588912135859
102.300003051758	8.08429999999862	31.3500022888184	28.8721193639932
102.400009155273	8.0750999999982	31.3999977111816	28.8853004596219
102.5	8.06489999999758	31.4500007629395	28.8984386768389
102.600006103516	8.05049999999756	31.4999961853027	28.9115301593239
102.699996948242	8.04049999999916	31.5499992370605	28.9245790540565
102.800003051758	8.03050000000076	31.6000022888184	28.9375835091701
102.900009155273	8.02100000000064	31.6499977111816	28.9505417046512
103	8.01059999999779	31.7000007629395	28.9634577461788
103.100006103516	8.0023000000001	31.7499961853027	28.9763278425786
103.199996948242	7.99469999999928	31.7999992370605	28.9891560716219
103.300003051758	7.98370000000068	31.8500022888184	29.0019406152381
103.400009155273	7.97400000000198	31.8999977111816	29.0146796815126
103.5	7.96410000000105	31.9500007629395	29.0273773067108
103.600006103516	7.95260000000053	31.9999961853027	29.0400297637851
103.699996948242	7.93999999999869	32.0499992370605	29.0526410615672
103.800003051758	7.92749999999796	32.1000022888184	29.0652094127495
103.900009155273	7.91400000000067	32.1499977111816	29.0777330557393
104	7.90619999999763	32.2000007629395	29.0902159585679
104.100006103516	7.89719999999943	32.2499961853027	29.1026544572361
104.199996948242	7.88609999999971	32.2999992370605	29.115052492808
104.300003051758	7.87349999999788	32.3500022888184	29.1274083082251
104.400009155273	7.86319999999978	32.3999977111816	29.1397201717102
104.5	7.85440000000017	32.4500007629395	29.1519919842213
104.600006103516	7.84819999999672	32.4999961853027	29.1642201437478
104.699996948242	7.83799999999974	32.5499992370605	29.1764085218129
104.800003051758	7.82839999999851	32.6000022888184	29.1885553923133
104.900009155273	7.81940000000031	32.6499977111816	29.2006590535825
105	7.80839999999807	32.7000007629395	29.2127233405515
105.100006103516	7.80329999999594	32.7499961853027	29.2247447120597
105.199996948242	7.79499999999825	32.7999992370605	29.2367269769706
105.300003051758	7.78549999999814	32.8500022888184	29.2486684371101
105.400009155273	7.77799999999843	32.8999977111816	29.2605674187356
105.5	7.76919999999882	32.9500007629395	29.2724276919419
105.600006103516	7.75730000000112	32.9999961853027	29.2842457754668
105.699996948242	7.75	33.0499992370605	29.2960254137807
105.800003051758	7.74020000000019	33.1000022888184	29.3077649374445
105.900009155273	7.73289999999906	33.1499977111816	29.3194627010383
106	7.72179999999935	33.2000007629395	29.3311224109227
106.100006103516	7.71130000000267	33.2499961853027	29.3427406447269
106.199996948242	7.70119999999952	33.2999992370605	29.354321083623
106.300003051758	7.6926999999996	33.3500022888184	29.3658620864267
106.400009155273	7.6836000000003	33.3999977111816	29.377362035568
106.5	7.67519999999786	33.4500007629395	29.3888245747579
106.600006103516	7.66779999999562	33.4999961853027	29.4002463386678
106.699996948242	7.65899999999965	33.5499992370605	29.4116309440625
106.800003051758	7.65209999999934	33.6000022888184	29.4229767797725
106.900009155273	7.64099999999962	33.6499977111816	29.4342822555293
107	7.63349999999991	33.7000007629395	29.4455509533695
107.100006103516	7.62029999999868	33.7499961853027	29.4567795656604
107.199996948242	7.60659999999916	33.7999992370605	29.4679716500902
107.300003051758	7.59549999999945	33.8500022888184	29.4791256204759
107.400009155273	7.58459999999832	33.8999977111816	29.490239913455
107.5	7.574099999998	33.9500007629395	29.5013180505038
107.600006103516	7.56499999999869	33.9999961853027	29.5123567799391
107.699996948242	7.55650000000242	34.0499992370605	29.5233595993028
107.800003051758	7.54690000000119	34.1000022888184	29.5343249492527
107.900009155273	7.53680000000168	34.1499977111816	29.5452512928821
108	7.52789999999732	34.2000007629395	29.5561420921368
108.100006103516	7.51929999999993	34.2499961853027	29.5669941503421
108.199996948242	7.50959999999759	34.2999992370605	29.5778109059166
108.300003051758	7.49819999999818	34.3500022888184	29.5885908259105
108.400009155273	7.48409999999785	34.3999977111816	29.5993323994315
108.5	7.47609999999986	34.4500007629395	29.6100390299077
108.600006103516	7.46740000000136	34.4999961853027	29.6207075721789
108.699996948242	7.46349999999802	34.5499992370605	29.6313414076192
108.800003051758	7.45569999999861	34.6000022888184	29.6419390299191
108.900009155273	7.44739999999729	34.6499977111816	29.6524989536851
109	7.43630000000121	34.7000007629395	29.6630245247356
109.100006103516	7.42599999999948	34.7499961853027	29.6735126535666
109.199996948242	7.41699999999764	34.7999992370605	29.683966663254
109.300003051758	7.40480000000025	34.8500022888184	29.6943850722208
109.400009155273	7.39559999999983	34.8999977111816	29.7047664202059
109.5	7.38190000000031	34.9500007629395	29.7151139964613
109.600006103516	7.37069999999949	34.9999961853027	29.7254247637437
109.699996948242	7.36119999999937	35.0499992370605	29.7357019889495
109.800003051758	7.35269999999946	35.1000022888184	29.7459442155731
109.900009155273	7.34289999999964	35.1499977111816	29.7561500080653
110	7.33669999999984	35.2000007629395	29.7663226000737
110.100006103516	7.32589999999618	35.2499961853027	29.7764590057371
110.199996948242	7.3179999999993	35.2999992370605	29.7865624367276
110.300003051758	7.30769999999757	35.3500022888184	29.7966314611926
110.400009155273	7.30129999999917	35.3999977111816	29.8066646678822
110.5	7.29139999999825	35.4500007629395	29.8166652350117
110.600006103516	7.28249999999753	35.4999961853027	29.8266302252964
110.699996948242	7.2712999999967	35.5499992370605	29.8365627981123
110.800003051758	7.26390000000174	35.6000022888184	29.8464615457732
110.900009155273	7.25459999999657	35.6499977111816	29.8563250808445
111	7.24609999999666	35.7000007629395	29.8661565285026
111.100006103516	7.23689999999624	35.7499961853027	29.875953002988
111.199996948242	7.22559999999794	35.7999992370605	29.8857176082343
111.300003051758	7.21459999999934	35.8500022888184	29.8954489603721
111.400009155273	7.20469999999841	35.8999977111816	29.905145695442
111.5	7.1919999999991	35.9500007629395	29.9148108857848
111.600006103516	7.18279999999868	35.9999961853027	29.9244416944556
111.699996948242	7.17350000000079	36.0499992370605	29.9340411729135
111.800003051758	7.16059999999925	36.1000022888184	29.9436079607076
111.900009155273	7.14829999999711	36.1499977111816	29.9531407169613
112	7.1339999999982	36.2000007629395	29.9626424620782
112.100006103516	7.12449999999808	36.2499961853027	29.9721104071072
112.199996948242	7.11419999999998	36.2999992370605	29.9815475519256
112.300003051758	7.10520000000179	36.3500022888184	29.99095255911
112.400009155273	7.09549999999945	36.3999977111816	30.0003241104814
112.5	7.08719999999812	36.4500007629395	30.0096651731121
112.600006103516	7.07819999999629	36.4999961853027	30.0189730061996
112.699996948242	7.0669999999991	36.5499992370605	30.0282505595183
112.800003051758	7.05769999999757	36.6000022888184	30.037496518216
112.900009155273	7.05109999999695	36.6499977111816	30.0467095863571
113	7.04390000000058	36.7000007629395	30.0558926830252
113.100006103516	7.03289999999834	36.7499961853027	30.0650431127691
113.199996948242	7.02719999999681	36.7999992370605	30.0741637748307
113.300003051758	7.02440000000206	36.8500022888184	30.0832533766045
113.400009155273	7.01559999999881	36.8999977111816	30.0923106440822
113.5	7.00699999999779	36.9500007629395	30.1013384469962
113.600006103516	6.99889999999868	36.9999961853027	30.1103341354913
113.699996948242	6.98879999999917	37.0499992370605	30.1193005597956
113.800003051758	6.98719999999958	37.1000022888184	30.128236449178
113.900009155273	6.98609999999826	37.1499977111816	30.1371405511912
114	6.98119999999835	37.2000007629395	30.1460156870556
114.100006103516	6.96909999999843	37.2499961853027	30.1548592517454
114.199996948242	6.96099999999933	37.2999992370605	30.1636740473087
114.300003051758	6.95060000000012	37.3500022888184	30.1724588245237
114.400009155273	6.9448999999986	37.3999977111816	30.181212351466
114.5	6.94049999999697	37.4500007629395	30.1899373999916
114.600006103516	6.93700000000172	37.4999961853027	30.1986314108753
114.699996948242	6.9294000000009	37.5499992370605	30.2072971387381
114.800003051758	6.91949999999633	37.6000022888184	30.2159333554401
114.900009155273	6.91419999999925	37.6499977111816	30.2245388505106
115	6.90689999999813	37.7000007629395	30.2331163505308
115.100006103516	6.89589999999953	37.7499961853027	30.2416633378081
115.199996948242	6.88330000000133	37.7999992370605	30.2501825203907
115.300003051758	6.87740000000122	37.8500022888184	30.2586726909185
115.400009155273	6.87459999999919	37.8999977111816	30.2671326594025
115.5	6.87459999999919	37.9500007629395	30.2755651063275
115.600006103516	6.87459999999919	37.9999961853027	30.2839675565906
115.699996948242	6.87459999999919	38.0499992370605	30.2923426724585
115.800003051758	6.8731000000007	38.1000022888184	30.3006892670037
115.900009155273	6.84850000000006	38.1499977111816	30.3090061703765
116	6.83199999999852	38.2000007629395	30.3172960177494
116.100006103516	6.80649999999878	38.2499961853027	30.3255563758931
116.199996948242	6.83199999999852	38.2999992370605	30.3337898620718
116.300003051758	6.83199999999852	38.3500022888184	30.3419953094493
116.400009155273	6.83199999999852	38.3999977111816	30.3501715659971
116.5	6.83199999999852	38.4500007629395	30.3583212231896
116.600006103516	6.83199999999852	38.4999961853027	30.3664418894863
116.699996948242	6.83199999999852	38.5499992370605	30.3745361378508
116.800003051758	6.83199999999852	38.6000022888184	30.3826028211376
116.900009155273	6.83199999999852	38.6499977111816	30.3906408087046
117	6.83199999999852	38.7000007629395	30.398652647325
117.100006103516	6.83199999999852	38.7499961853027	30.4066359853429
117.199996948242	6.83199999999852	38.7999992370605	30.4145933522206
117.300003051758	6.83199999999852	38.8500022888184	30.4225236202223
117.400009155273	6.83199999999852	38.8999977111816	30.4304256778375
117.5	6.83199999999852	38.9500007629395	30.4383020287831
117.600006103516	6.84349999999904	38.9999961853027	30.4461503611848
117.699996948242	8.16270000000077	39.0499992370605	30.4539731617429
117.800003051758	9.59829999999783	39.1000022888184	30.461769321807
117.900009155273	11.1427999999978	39.1499977111816	30.4695377486786
118	12.6247000000003	39.2000007629395	30.4772809037507
118.100006103516	14.0606999999982	39.2499961853027	30.4849965142617
118.199996948242	15.2816999999995	39.2999992370605	30.4926870248775
118.300003051758	16.5491000000002	39.3500022888184	30.5003513451154
118.400009155273	17.6345000000001	39.3999977111816	30.507988399314
118.5	18.7760000000017	39.4500007629395	30.5156006087683
118.600006103516	19.7976999999992	39.4999961853027	30.5231857391156
118.699996948242	20.8620999999985	39.5499992370605	30.5307461936411
118.800003051758	21.7719999999972	39.6000022888184	30.5382809008521
118.900009155273	22.6139999999978	39.6499977111816	30.5457888046713
119	23.4446000000025	39.7000007629395	30.5532722839209
119.100006103516	24.2045999999973	39.7499961853027	30.5607291420323
119.199996948242	24.8702999999987	39.7999992370605	30.5681617416586
119.300003051758	25.5002999999997	39.8500022888184	30.5755690294371
119.400009155273	26.0303000000022	39.8999977111816	30.5829499671608
119.5	26.5996999999988	39.9500007629395	30.5903068934353
119.600006103516	27.1124000000018	39.9999961853027	30.5976376488506
119.699996948242	27.5927000000011	40.0499992370605	30.6049445561181
119.800003051758	28.0527000000002	40.1000022888184	30.6122265797024
119.900009155273	28.4523999999983	40.1499977111816	30.6194826989683
120	28.824099999998	40.2000007629395	30.6267152129888
120.100006103516	29.1561000000002	40.2499961853027	30.6339219988878
120.199996948242	29.4916000000012	40.2999992370605	30.6411053401149
120.300003051758	29.8038000000015	40.3500022888184	30.6482642169136
120.400009155273	30.1407999999974	40.3999977111816	30.6553976266797
120.5	30.4387999999999	40.4500007629395	30.662507830078
120.600006103516	30.7275000000009	40.4999961853027	30.6695927400977
120.699996948242	31.0034000000014	40.5499992370605	30.6766546015351
120.800003051758	31.2602999999981	40.6000022888184	30.6836924135612
120.900009155273	31.5056999999979	40.6499977111816	30.690705189746
121	31.7311999999984	40.7000007629395	30.6976951520359
121.100006103516	31.9454000000005	40.7499961853027	30.7046602487224
121.199996948242	32.1710999999996	40.7999992370605	30.7116026866492
121.300003051758	32.3739999999998	40.8500022888184	30.7185214819221
121.400009155273	32.5598999999966	40.8999977111816	30.7254156648033
121.5	32.7302999999993	40.9500007629395	30.7322874196751
121.600006103516	32.923899999998	40.9999961853027	30.7391347295372
121.699996948242	33.0974999999999	41.0499992370605	30.745959763926
121.800003051758	33.2664999999979	41.1000022888184	30.7527615555993
121.900009155273	33.4257999999973	41.1499977111816	30.7595391512327
122	33.5695999999989	41.2000007629395	30.7662946982832
122.100006103516	33.724000000002	41.2499961853027	30.7730262138756
122.199996948242	33.8798999999999	41.2999992370605	30.7797358303439
122.300003051758	34.0145999999986	41.3500022888184	30.7864225955452
122.400009155273	34.1447999999982	41.3999977111816	30.7930855736133
122.5	34.2706999999973	41.4500007629395	30.7997268756572
122.600006103516	34.4058999999979	41.4999961853027	30.806344552301
122.699996948242	34.5426999999981	41.5499992370605	30.8129407003032
122.800003051758	34.6804999999986	41.6000022888184	30.8195143848386
122.900009155273	34.8198999999986	41.6499977111816	30.8260646845315
123	34.9380999999994	41.7000007629395	30.8325936747975
123.100006103516	35.0633000000016	41.7499961853027	30.8390994392351
123.199996948242	35.1731	41.7999992370605	30.8455840391534
123.300003051758	35.2916000000005	41.8500022888184	30.8520465555453
123.400009155273	35.3909999999996	41.8999977111816	30.8584860826269
123.5	35.499399999997	41.9500007629395	30.8649046607271
123.600006103516	35.607	41.9999961853027	30.8713004058642
123.699996948242	35.7204999999994	42.0499992370605	30.8776753445003
123.800003051758	35.8214999999982	42.1000022888184	30.8840285731829
123.900009155273	35.9191999999966	42.1499977111816	30.890359201459
124	36.0152999999991	42.2000007629395	30.8966692351678
124.100006103516	36.1137999999992	42.2499961853027	30.9029568222026
124.199996948242	36.216800000002	42.2999992370605	30.9092239532381
124.300003051758	36.3163999999997	42.3500022888184	30.9154697407808
124.400009155273	36.4231	42.3999977111816	30.9216933098452
124.5	36.5226999999977	42.4500007629395	30.9278966323185
124.600006103516	36.6222999999991	42.4999961853027	30.9340778873831
124.699996948242	36.7160000000003	42.5499992370605	30.9402390335221
124.800003051758	36.8063000000002	42.6000022888184	30.9463791975611
124.900009155273	36.9010000000017	42.6499977111816	30.9524975188887
125	36.9786999999997	42.7000007629395	30.9585959360527
125.100006103516	37.063299999998	42.7499961853027	30.9646726590356
125.199996948242	37.153199999997	42.7999992370605	30.970729613209
125.300003051758	37.2354000000014	42.8500022888184	30.9767659401742
125.400009155273	37.3207000000002	42.8999977111816	30.9827807938832
125.5	37.4091000000008	42.9500007629395	30.9887760801114
125.600006103516	37.4968000000008	42.9999961853027	30.9947500391234
125.699996948242	37.5805999999975	43.0499992370605	31.0007045637423
125.800003051758	37.660100000001	43.1000022888184	31.0066388100981
125.900009155273	37.7446000000018	43.1499977111816	31.0125519464636
126	37.8288999999968	43.2000007629395	31.0184458463988
126.100006103516	37.9102999999996	43.2499961853027	31.0243187794753
126.199996948242	37.9890999999989	43.2999992370605	31.0301726054141
126.300003051758	38.0725999999995	43.3500022888184	31.0360064957805
126.400009155273	38.1550999999999	43.3999977111816	31.0418196328852
126.5	38.2350999999981	43.4500007629395	31.0476138585743
126.600006103516	38.3159999999989	43.4999961853027	31.0533874721107
126.699996948242	38.3968999999997	43.5499992370605	31.0591423028206
126.800003051758	38.4778000000006	43.6000022888184	31.0648775351152
126.900009155273	38.5511000000006	43.6499977111816	31.0705923651398
127	38.6211000000003	43.7000007629395	31.0762886036
127.100006103516	38.6944000000003	43.7499961853027	31.0819645785282
127.199996948242	38.7684000000008	43.7999992370605	31.0876220883227
127.300003051758	38.8391000000011	43.8500022888184	31.0932603311961
127.400009155273	38.9107999999978	43.8999977111816	31.0988785168973
127.5	38.9860000000008	43.9500007629395	31.1044784255209
127.600006103516	39.0577000000012	43.9999961853027	31.1100584133846
127.699996948242	39.1271000000015	44.0499992370605	31.1156202484851
127.800003051758	39.2011999999995	44.1000022888184	31.1211631426059
127.900009155273	39.2719999999972	44.1499977111816	31.1266863188723
128	39.3431999999993	44.2000007629395	31.1321915272889
128.100006103516	39.4082999999991	44.2499961853027	31.1376771506361
128.199996948242	39.4794000000002	44.2999992370605	31.1431449276153
128.300003051758	39.5488000000005	44.3500022888184	31.1485940836944
128.400009155273	39.616399999999	44.3999977111816	31.1540238551098
128.5	39.6844000000019	44.4500007629395	31.1594359622426
128.600006103516	39.7553000000007	44.4999961853027	31.1648288165172
128.699996948242	39.8260000000009	44.5499992370605	31.1702041266201
128.800003051758	39.8907999999974	44.6000022888184	31.1755611307502
128.900009155273	39.962099999997	44.6499977111816	31.180899078067
129	40.0301999999974	44.7000007629395	31.1862196598645
129.100006103516	40.0996999999988	44.7499961853027	31.1915213144395
129.199996948242	40.1676999999981	44.7999992370605	31.1968057215907
129.300003051758	40.2335999999996	44.8500022888184	31.2020721324085
129.400009155273	40.2955999999976	44.8999977111816	31.2073198087589
129.5	40.362799999999	44.9500007629395	31.212550413344
129.600006103516	40.4267	44.9999961853027	31.2177624108811
129.699996948242	40.4892	45.0499992370605	31.222957452772
129.800003051758	40.5475999999981	45.1000022888184	31.2281348027837
129.900009155273	40.6104999999989	45.1499977111816	31.2332937352767
130	40.6725999999981	45.2000007629395	31.238435884435
130.100006103516	40.733400000001	45.2499961853027	31.2435597399874
130.199996948242	40.7933000000012	45.2999992370605	31.2486669264271
130.300003051758	40.8518000000004	45.3500022888184	31.2537567199471
130.400009155273	40.915399999998	45.3999977111816	31.2588284071537
130.5	40.9792000000016	45.4500007629395	31.2638835949728
130.600006103516	41.0414999999994	45.4999961853027	31.2689207995934
130.699996948242	41.1009999999987	45.5499992370605	31.2739416170183
130.800003051758	41.1630000000005	45.6000022888184	31.2789453356869
130.900009155273	41.2268999999978	45.6499977111816	31.2839312542763
131	41.2898000000023	45.7000007629395	31.2889009525439
131.100006103516	41.3528000000006	45.7499961853027	31.2938529717793
131.199996948242	41.4133999999976	45.7999992370605	31.2987888810026
131.300003051758	41.4746999999988	45.8500022888184	31.3037079806947
131.400009155273	41.535399999997	45.8999977111816	31.3086095814018
131.5	41.593499999999	45.9500007629395	31.3134952361749
131.600006103516	41.6550999999999	45.9999961853027	31.3183635109821
131.699996948242	41.717099999998	46.0499992370605	31.3232159483196
131.800003051758	41.7837	46.1000022888184	31.3280518605091
131.900009155273	41.845400000002	46.1499977111816	31.3328705697677
132	41.9045000000006	46.2000007629395	31.337673601711
132.100006103516	41.9653999999973	46.2499961853027	31.3424595470929
132.199996948242	42.0234999999993	46.2999992370605	31.3472299226319
132.300003051758	42.0780000000013	46.3500022888184	31.3519840522557
132.400009155273	42.1342000000004	46.3999977111816	31.3567212696188
132.5	42.1923999999999	46.4500007629395	31.3614430756735
132.600006103516	42.2460999999967	46.4999961853027	31.366148084465
132.699996948242	42.3025999999991	46.5499992370605	31.370837786743
132.800003051758	42.3607000000011	46.6000022888184	31.375511517874
132.900009155273	42.4180000000015	46.6499977111816	31.3801686227877
133	42.4713999999985	46.7000007629395	31.3848105770597
133.100006103516	42.5272000000004	46.7499961853027	31.3894360181806
133.199996948242	42.5849999999991	46.7999992370605	31.394046411697
133.300003051758	42.6366999999991	46.8500022888184	31.3986411042235
133.400009155273	42.6893000000018	46.8999977111816	31.4032194517758
133.5	42.7440999999999	46.9500007629395	31.4077829049849
133.600006103516	42.7983999999997	46.9999961853027	31.4123301243925
133.699996948242	42.8513999999996	47.0499992370605	31.4168625507709
133.800003051758	42.902399999999	47.1000022888184	31.4213795417946
133.900009155273	42.954700000002	47.1499977111816	31.4258804640173
134	43.0060000000012	47.2000007629395	31.43036674271
134.100006103516	43.0616000000009	47.2499961853027	31.4348370619554
134.199996948242	43.1143999999986	47.2999992370605	31.4392928381389
134.300003051758	43.1640999999981	47.3500022888184	31.443733439775
134.400009155273	43.2200999999986	47.3999977111816	31.4481582444634
134.5	43.2716999999975	47.4500007629395	31.4525686541716
134.600006103516	43.3261999999995	47.4999961853027	31.4569633743475
134.699996948242	43.3800999999985	47.5499992370605	31.4613437974286
134.800003051758	43.4337999999989	47.6000022888184	31.4657093026144
134.900009155273	43.4856999999975	47.6499977111816	31.4700592780362
135	43.5354999999981	47.7000007629395	31.4743951019585
135.100006103516	43.5869999999995	47.7499961853027	31.4787155017287
135.199996948242	43.6359999999986	47.7999992370605	31.4830218462437
135.300003051758	43.6875999999975	47.8500022888184	31.487313525209
135.400009155273	43.7366000000002	47.8999977111816	31.4915899371114
135.5	43.7861999999986	47.9500007629395	31.4958524369161
135.600006103516	43.8348000000005	47.9999961853027	31.5000997735015
135.699996948242	43.8836999999985	48.0499992370605	31.5043332926243
135.800003051758	43.9311999999991	48.1000022888184	31.5085523943208
135.900009155273	43.9794999999976	48.1499977111816	31.5127564862223
136	44.025999999998	48.2000007629395	31.5169469008527
136.100006103516	44.0747999999985	48.2499961853027	31.5211224085156
136.199996948242	44.1230999999971	48.2999992370605	31.5252843321885
136.300003051758	44.174500000001	48.3500022888184	31.5294320820321
136.400009155273	44.219299999997	48.3999977111816	31.5335650766934
136.5	44.2654000000002	48.4500007629395	31.5376846256828
136.600006103516	44.3099999999977	48.4999961853027	31.5417895198229
136.699996948242	44.3542000000016	48.5499992370605	31.5458810597227
136.800003051758	44.3997999999992	48.6000022888184	31.5499586655235
136.900009155273	44.4445999999989	48.6499977111816	31.5540217657094
137	44.4909999999982	48.7000007629395	31.5580716476514
137.100006103516	44.5324000000001	48.7499961853027	31.5621071226273
137.199996948242	44.5761999999995	48.7999992370605	31.5661294692583
137.300003051758	44.6219999999994	48.8500022888184	31.570138117499
137.400009155273	44.6695	48.8999977111816	31.5741325055065
137.5	44.7171999999991	48.9500007629395	31.5781138988889
137.600006103516	44.7615000000005	48.9999961853027	31.5820811290355
137.699996948242	44.8047999999981	49.0499992370605	31.5860354529536
137.800003051758	44.8463999999985	49.1000022888184	31.5899763099265
137.900009155273	44.8896999999997	49.1499977111816	31.5939031468924
138	44.9364999999998	49.2000007629395	31.5978172088325
138.100006103516	44.9795999999988	49.2499961853027	31.6017173468804
138.199996948242	45.0243999999984	49.2999992370605	31.6056047967655
138.300003051758	45.0692999999992	49.3500022888184	31.6094790075483
138.400009155273	45.1159000000007	49.3999977111816	31.6133394362161
138.5	45.159599999999	49.4500007629395	31.6171873059194
138.600006103516	45.2018999999964	49.4999961853027	31.6210214872251
138.699996948242	45.242000000002	49.5499992370605	31.6248431949698
138.800003051758	45.2828000000009	49.6000022888184	31.6286518875362
138.900009155273	45.3237999999983	49.6499977111816	31.6324470311003
139	45.3658999999971	49.7000007629395	31.6362298281333
139.100006103516	45.4100999999973	49.7499961853027	31.6399991683089
139.199996948242	45.4533999999985	49.7999992370605	31.6437562459256
139.300003051758	45.4922000000006	49.8500022888184	31.6475005285329
139.400009155273	45.5340999999971	49.8999977111816	31.6512314913418
139.5	45.5718000000015	49.9500007629395	31.6549503164961
139.600006103516	45.6094999999987	49.9999961853027	31.6586559124549
139.699996948242	45.6497999999992	50.0499992370605	31.6623494533283
139.800003051758	45.6883000000016	50.1000022888184	31.6660304147673
139.900009155273	45.7286999999997	50.1499977111816	31.6696982812768
140	45.7681999999986	50.2000007629395	31.6733542152406
140.100006103516	45.8083999999981	50.2499961853027	31.6769971435592
140.199996948242	45.8477999999996	50.2999992370605	31.6806282204678
140.300003051758	45.8884999999973	50.3500022888184	31.6842469313614
140.400009155273	45.9305999999997	50.3999977111816	31.6878527690388
140.5	45.9683000000005	50.4500007629395	31.6914468759858
140.600006103516	46.0090999999993	50.4999961853027	31.6950281972551
140.699996948242	46.0469999999987	50.5499992370605	31.6985978675666
140.800003051758	46.0835999999981	50.6000022888184	31.7021553810231
140.900009155273	46.1210999999967	50.6499977111816	31.7057002390064
141	46.1575999999986	50.7000007629395	31.7092335646868
141.100006103516	46.1991999999991	50.7499961853027	31.7127543209638
141.199996948242	46.2345999999998	50.7999992370605	31.7162636233741
141.300003051758	46.2717999999986	50.8500022888184	31.7197609745826
141.400009155273	46.3076999999976	50.8999977111816	31.7232458844107
141.5	46.3467000000019	50.9500007629395	31.7267194570421
141.600006103516	46.3841999999968	50.9999961853027	31.7301806729229
141.699996948242	46.4208999999973	51.0499992370605	31.7336306284499
141.800003051758	46.4544999999962	51.1000022888184	31.7370688340714
141.900009155273	46.4919999999984	51.1499977111816	31.7404948085766
142	46.5277999999998	51.2000007629395	31.7439096374594
142.100006103516	46.5672999999988	51.2499961853027	31.7473123183906
142.199996948242	46.6026999999995	51.2999992370605	31.7507039294853
142.300003051758	46.6375000000007	51.3500022888184	31.7540839900767
142.400009155273	46.6735999999983	51.3999977111816	31.7574520264137
142.5	46.709899999998	51.4500007629395	31.7608091056368
142.600006103516	46.7458000000006	51.4999961853027	31.7641542423723
142.699996948242	46.7822999999989	51.5499992370605	31.767488496507
142.800003051758	46.8205000000016	51.6000022888184	31.7708113955078
142.900009155273	46.8549999999996	51.6499977111816	31.7741224736407
143	46.8895999999986	51.7000007629395	31.777422780005
143.100006103516	46.9265999999989	51.7499961853027	31.7807113458965
143.199996948242	46.9619000000021	51.7999992370605	31.7839892132843
143.300003051758	46.9951999999976	51.8500022888184	31.7872559176331
143.400009155273	47.0283999999992	51.8999977111816	31.7905110010919
143.5	47.0626999999986	51.9500007629395	31.7937554950256
143.600006103516	47.0983999999989	51.9999961853027	31.7969884471198
143.699996948242	47.135000000002	52.0499992370605	31.8002108801835
143.800003051758	47.1687999999995	52.1000022888184	31.8034223383051
143.900009155273	47.200499999999	52.1499977111816	31.8066223717821
144	47.2368999999962	52.2000007629395	31.8098119945177
144.100006103516	47.2691999999988	52.2499961853027	31.812990270284
144.199996948242	47.3031999999985	52.2999992370605	31.8161582060937
144.300003051758	47.3345000000008	52.3500022888184	31.8193153529792
144.400009155273	47.3722999999991	52.3999977111816	31.8224612684339
144.5	47.4066999999995	52.4500007629395	31.8255969492221
144.600006103516	47.4381999999969	52.4999961853027	31.8287214749576
144.699996948242	47.4699999999975	52.5499992370605	31.8318358356316
144.800003051758	47.5036	52.6000022888184	31.8349395898789
144.900009155273	47.5347999999976	52.6499977111816	31.8380323026863
145	47.5666000000019	52.7000007629395	31.841114953972
145.100006103516	47.5988999999972	52.7499961853027	31.8441866389261
145.199996948242	47.6297000000013	52.7999992370605	31.847248330809
145.300003051758	47.6610999999975	52.8500022888184	31.8502995957324
145.400009155273	47.6935999999987	52.8999977111816	31.8533400060526
145.5	47.7243999999992	52.9500007629395	31.8563705251293
145.600006103516	47.7583000000013	52.9999961853027	31.8593902634686
145.699996948242	47.7916999999979	53.0499992370605	31.8624001778865
145.800003051758	47.8244000000013	53.1000022888184	31.8653998418476
145.900009155273	47.8581000000013	53.1499977111816	31.8683888349563
146	47.8899999999994	53.2000007629395	31.8713681042975
146.100006103516	47.9187999999995	53.2499961853027	31.8743367754369
146.199996948242	47.9484999999986	53.2999992370605	31.8772957890277
146.300003051758	47.9771000000001	53.3500022888184	31.8802447257664
146.400009155273	48.0077999999994	53.3999977111816	31.8831831723862
146.5	48.0362999999998	53.4500007629395	31.8861120599759
146.600006103516	48.0705999999991	53.4999961853027	31.8890305271983
146.699996948242	48.1006000000016	53.5499992370605	31.8919394949852
146.800003051758	48.1326000000008	53.6000022888184	31.8948385556541
146.900009155273	48.1638000000021	53.6499977111816	31.8977273028773
147	48.191899999998	53.7000007629395	31.9006066519437
147.100006103516	48.2222000000002	53.7499961853027	31.9034757577126
147.199996948242	48.2498999999989	53.7999992370605	31.9063355292544
147.300003051758	48.2796999999991	53.8500022888184	31.9091855612923
147.400009155273	48.3102999999974	53.8999977111816	31.912025454383
147.5	48.3405999999995	53.9500007629395	31.9148561083489
147.600006103516	48.372800000001	53.9999961853027	31.9176766923557
147.699996948242	48.4054999999971	54.0499992370605	31.9204881001138
147.800003051758	48.4369999999981	54.1000022888184	31.923289933215
147.900009155273	48.4686000000002	54.1499977111816	31.9260817989866
148	48.4955999999984	54.2000007629395	31.9288645820494
148.100006103516	48.5234999999993	54.2499961853027	31.9316374656363
148.199996948242	48.5504999999976	54.2999992370605	31.9344013283609
148.300003051758	48.5795999999973	54.3500022888184	31.9371557785706
148.400009155273	48.6092999999964	54.3999977111816	31.9399004302517
148.5	48.6382999999987	54.4500007629395	31.9426361530841
148.600006103516	48.6702000000005	54.4999961853027	31.9453621441331
148.699996948242	48.6987000000008	54.5499992370605	31.9480792671742
148.800003051758	48.7237999999998	54.6000022888184	31.9507871371996
148.900009155273	48.751599999996	54.6499977111816	31.9534853747451
149	48.7800999999999	54.7000007629395	31.9561748348063
149.100006103516	48.8053	54.7499961853027	31.9588547280498
149.199996948242	48.8274999999994	54.7999992370605	31.9615259036684
149.300003051758	48.8520999999964	54.8500022888184	31.9641879831897
149.400009155273	48.8811999999998	54.8999977111816	31.9668405935917
149.5	48.9098999999987	54.9500007629395	31.9694845754382
149.600006103516	48.9372000000003	54.9999961853027	31.9721191448073
149.699996948242	48.9628000000012	55.0499992370605	31.9747451404863
149.800003051758	48.9861999999994	55.1000022888184	31.9773621928479
149.900009155273	49.0113999999994	55.1499977111816	31.9799699350981
150	49.0361999999986	55.2000007629395	31.9825691934974
150.100006103516	49.059699999998	55.2499961853027	31.985159205124
150.199996948242	49.0861999999979	55.2999992370605	31.9877407906247
150.300003051758	49.1112999999968	55.3500022888184	31.9903135841533
150.400009155273	49.1391999999978	55.3999977111816	31.992877225129
150.5	49.160399999997	55.4500007629395	31.9954325258497
150.600006103516	49.1843000000008	55.4999961853027	31.9979787363071
150.699996948242	49.2101000000002	55.5499992370605	32.0005166632813
150.800003051758	49.2378999999964	55.6000022888184	32.003045947125
150.900009155273	49.2610999999997	55.6499977111816	32.0055662333682
151	49.2851999999984	55.7000007629395	32.0080783205847
151.100006103516	49.3099000000002	55.7499961853027	32.0105814714634
151.199996948242	49.3348000000005	55.7999992370605	32.0130764791547
151.300003051758	49.3594000000012	55.8500022888184	32.0155629901082
151.400009155273	49.3850999999995	55.8999977111816	32.0180406558631
151.5	49.4120000000003	55.9500007629395	32.0205102615042
151.600006103516	49.4412000000011	55.9999961853027	32.0229710822051
151.699996948242	49.463200000002	56.0499992370605	32.02542389772
151.800003051758	49.4899000000005	56.1000022888184	32.0278683604945
151.900009155273	49.5123999999996	56.1499977111816	32.030304127978
152	49.5372999999963	56.2000007629395	32.0327319719976
152.100006103516	49.5606000000007	56.2499961853027	32.0351511800026
152.199996948242	49.5847999999969	56.2999992370605	32.0375625185809
152.300003051758	49.6058999999987	56.3500022888184	32.0399656460752
152.400009155273	49.6296000000002	56.3999977111816	32.0423602257477
152.5	49.6534999999967	56.4500007629395	32.0447470142236
152.600006103516	49.6757999999973	56.4999961853027	32.0471253052962
152.699996948242	49.6965999999993	56.5499992370605	32.0494958591095
152.800003051758	49.7234999999964	56.6000022888184	32.05185833971
152.900009155273	49.7430999999997	56.6499977111816	32.0542124159783
153	49.7661000000007	56.7000007629395	32.0565588337956
153.100006103516	49.7914999999994	56.7499961853027	32.0588969044466
153.199996948242	49.8137999999999	56.7999992370605	32.0612273687434
153.300003051758	49.8400000000001	56.8500022888184	32.0635498964196
153.400009155273	49.8618999999999	56.8999977111816	32.0658641619613
153.5	49.8811999999998	56.9500007629395	32.0681708986418
153.600006103516	49.9000000000015	56.9999961853027	32.0704694293993
153.699996948242	49.9196000000011	57.0499992370605	32.0727604825246
153.800003051758	49.9398999999976	57.1000022888184	32.0750437333435
153.900009155273	49.9628999999986	57.1499977111816	32.0773188618541
154	49.9859999999971	57.2000007629395	32.0795865889372
154.100006103516	50.0085999999974	57.2499961853027	32.0818462489886
154.199996948242	50.0321000000004	57.2999992370605	32.0840985579914
154.300003051758	50.0525999999991	57.3500022888184	32.0863431967705
154.400009155273	50.0744999999988	57.3999977111816	32.0885798507449
154.5	50.0951999999961	57.4500007629395	32.0908092286138
154.600006103516	50.1156999999985	57.4999961853027	32.0930306760388
154.699996948242	50.1358999999975	57.5499992370605	32.0952448969052
154.800003051758	50.1585000000014	57.6000022888184	32.0974515774462
154.900009155273	50.182499999999	57.6499977111816	32.0996504084111
155	50.2046000000009	57.7000007629395	32.1018420865261
155.100006103516	50.2286999999997	57.7499961853027	32.1040259685297
155.199996948242	50.2528999999959	57.7999992370605	32.1062027464164
155.300003051758	50.2743999999984	57.8500022888184	32.1083721117376
155.400009155273	50.2959999999985	57.8999977111816	32.1105337604852
155.5	50.3169999999991	57.9500007629395	32.1126883732153
155.600006103516	50.3372999999992	57.9999961853027	32.1148353195302
155.699996948242	50.3583999999973	58.0499992370605	32.1169752812447
155.800003051758	50.3797000000013	58.1000022888184	32.1191079550784
155.900009155273	50.3997000000018	58.1499977111816	32.1212330421149
156	50.4216000000015	58.2000007629395	32.1233512156742
156.100006103516	50.4442999999992	58.2499961853027	32.125461854028
156.199996948242	50.4650999999976	58.2999992370605	32.1275656259201
156.300003051758	50.4840999999979	58.3500022888184	32.129662233203
156.400009155273	50.5036	58.3999977111816	32.1317513820191
156.5	50.5240999999987	58.4500007629395	32.1338337343064
156.600006103516	50.544799999996	58.4999961853027	32.1359086788551
156.699996948242	50.5648999999976	58.5499992370605	32.1379768731046
156.800003051758	50.5891000000011	58.6000022888184	32.1400380239546
156.900009155273	50.6144999999997	58.6499977111816	32.1420918425224
157	50.6389000000017	58.7000007629395	32.1441389795573
157.100006103516	50.6587999999974	58.7499961853027	32.1461788341919
157.199996948242	50.6777999999977	58.7999992370605	32.1482120527537
157.300003051758	50.6981999999989	58.8500022888184	32.1502383471057
157.400009155273	50.7177000000011	58.8999977111816	32.1522574332574
157.5	50.7367000000013	58.9500007629395	32.1542699509604
157.600006103516	50.7552999999971	58.9999961853027	32.1562753095161
157.699996948242	50.7698999999993	59.0499992370605	32.1582741443296
157.800003051758	50.7916000000005	59.1000022888184	32.1602661721449
157.900009155273	50.810300000001	59.1499977111816	32.1622511137826
158	50.8280999999988	59.2000007629395	32.164229598184
158.100006103516	50.8489000000009	59.2499961853027	32.1662010446492
158.199996948242	50.8690999999963	59.2999992370605	32.1681660778477
158.300003051758	50.8895999999986	59.3500022888184	32.1701244193232
158.400009155273	50.9093999999968	59.3999977111816	32.1720757937828
158.5	50.9292999999961	59.4500007629395	32.1740208168932
158.600006103516	50.9497999999985	59.4999961853027	32.1759589206761
158.699996948242	50.9686000000002	59.5499992370605	32.1778907192053
158.800003051758	50.9860000000008	59.6000022888184	32.1798159387022
158.900009155273	51.002199999999	59.6499977111816	32.1817343093274
159	51.0263000000014	59.7000007629395	32.1836464389051
159.100006103516	51.0463999999993	59.7499961853027	32.1855517661859
159.199996948242	51.0648000000001	59.7999992370605	32.1874508948632
159.300003051758	51.0829000000012	59.8500022888184	32.189343555793
159.400009155273	51.0999999999985	59.8999977111816	32.1912294837044
159.5	51.1189999999988	59.9500007629395	32.1931092761477
159.600006103516	51.1417000000001	59.9999961853027	32.1949823813704
159.699996948242	51.1631999999991	60.0499992370605	32.1949823813704
159.800003051758	51.1808999999994	60.1000022888184	32.1114704684598
159.900009155273	51.1994000000013	60.1499977111816	32.0281875605319
160	51.2176999999974	60.2000007629395	31.9451079351154
160.100006103516	51.2376000000004	60.2499961853027	31.8622567415134
160.199996948242	51.2569000000003	60.2999992370605	31.7796079396098
[truncated: 15,551 more rows]
