# Supplementary material for: The molecular basis for SARS-CoV-2 binding to dog ACE2
Source: Nat Commun. 2021 Jul 7;12:4195. doi: 10.1038/s41467-021-24326-y (PMC8263772; doi:10.1038/s41467-021-24326-y)
Supplement: Supplementary file 4 — Source Data [file 41467_2021_24326_MOESM4_ESM.zip › Source Data/Fig4/Fig4B dACE2 RBD-K417N.txt]

Run 1; Ch 7; Cy 6; RefSub; 1 nCoV-RBD K417N; conc=125 250 500 1000 2000 _X	Run 1; Ch 7; Cy 6; RefSub; 1 nCoV-RBD K417N; conc=125 250 500 1000 2000 _Y	Run 1; Ch 7; Cy 6; RefSub; 1 nCoV-RBD K417N; conc=125 250 500 1000 2000 fitted curve_X	Run 1; Ch 7; Cy 6; RefSub; 1 nCoV-RBD K417N; conc=125 250 500 1000 2000 fitted curve_Y
-39.5	0.110199999999168	-39.5	0
-39.3999977111816	-1.60290000000168	-39.4500007629395	0
-39.2999992370605	-1.78590000000258	-39.4000015258789	0
-39.1999969482422	-0.819400000003952	-39.3499984741211	0
-39.0999984741211	-0.810400000002119	-39.2999992370605	0
-39	-0.65400000000227	-39.25	0
-38.8999977111816	0.21849999999904	-39.2000007629395	0
-38.7999992370605	0.0375999999960186	-39.1500015258789	0
-38.6999969482422	0.109300000000076	-39.0999984741211	0
-38.5999984741211	0.184299999997165	-39.0499992370605	0
-38.5	0.189899999997579	-39	0
-38.3999977111816	0.20049999999901	-38.9500007629395	0
-38.2999992370605	0.162899999999354	-38.9000015258789	0
-38.1999969482422	0.286599999999453	-38.8499984741211	0
-38.0999984741211	0.272699999997712	-38.7999992370605	0
-38	0.334399999996094	-38.75	0
-37.8999977111816	0.438799999999901	-38.7000007629395	0
-37.7999992370605	0.639599999998609	-38.6500015258789	0
-37.6999969482422	0.737099999998463	-38.5999984741211	0
-37.5999984741211	0.768499999998312	-38.5499992370605	0
-37.5	0.398499999999331	-38.5	0
-37.3999977111816	0.275300000001153	-38.4500007629395	0
-37.2999992370605	0.151499999999942	-38.4000015258789	0
-37.1999969482422	0.0428999999967346	-38.3499984741211	0
-37.0999984741211	-0.0628000000033353	-38.2999992370605	0
-37	-0.0966000000044005	-38.25	0
-36.8999977111816	-0.066900000001624	-38.2000007629395	0
-36.7999992370605	-0.114300000001094	-38.1500015258789	0
-36.6999969482422	-0.17710000000443	-38.0999984741211	0
-36.5999984741211	-0.186600000000908	-38.0499992370605	0
-36.5	-0.212200000001758	-38	0
-36.3999977111816	-0.207300000001851	-37.9500007629395	0
-36.2999992370605	-0.22190000000046	-37.9000015258789	0
-36.1999969482422	-0.229800000000978	-37.8499984741211	0
-36.0999984741211	-0.228299999998853	-37.7999992370605	0
-36	-0.244399999999587	-37.75	0
-35.8999977111816	-0.26299999999901	-37.7000007629395	0
-35.7999992370605	-0.290500000002794	-37.6500015258789	0
-35.6999969482422	-0.311799999999494	-37.5999984741211	0
-35.5999984741211	-0.324500000002445	-37.5499992370605	0
-35.5	-0.338999999999942	-37.5	0
-35.3999977111816	-0.354800000000978	-37.4500007629395	0
-35.2999992370605	-0.368300000001909	-37.4000015258789	0
-35.1999969482422	-0.391600000002654	-37.3499984741211	0
-35.0999984741211	-0.408900000002177	-37.2999992370605	0
-35	-0.417900000004011	-37.25	0
-34.8999977111816	-0.430200000002515	-37.2000007629395	0
-34.7999992370605	-0.446100000001024	-37.1500015258789	0
-34.6999969482422	-0.465100000001257	-37.0999984741211	0
-34.5999984741211	-0.482300000003306	-37.0499992370605	0
-34.5	-0.497200000001612	-37	0
-34.3999977111816	-0.510000000002037	-36.9500007629395	0
-34.2999992370605	-0.524499999999534	-36.9000015258789	0
-34.1999969482422	-0.532200000001467	-36.8499984741211	0
-34.0999984741211	-0.542200000003504	-36.7999992370605	0
-34	-0.551699999999983	-36.75	0
-33.8999977111816	-0.569000000003143	-36.7000007629395	0
-33.7999992370605	-0.581600000001345	-36.6500015258789	0
-33.6999969482422	-0.598300000001473	-36.5999984741211	0
-33.5999984741211	-0.615100000002712	-36.5499992370605	0
-33.5	-0.62930000000415	-36.5	0
-33.3999977111816	-0.643800000001647	-36.4500007629395	0
-33.2999992370605	-0.658400000000256	-36.4000015258789	0
-33.1999969482422	-0.667499999999563	-36.3499984741211	0
-33.0999984741211	-0.677999999999884	-36.2999992370605	0
-33	-0.691200000001118	-36.25	0
-32.8999977111816	-0.70140000000174	-36.2000007629395	0
-32.7999992370605	-0.715800000001764	-36.1500015258789	0
-32.6999969482422	-0.726900000001478	-36.0999984741211	0
-32.5999984741211	-0.741100000002916	-36.0499992370605	0
-32.5	-0.751300000003539	-36	0
-32.3999977111816	-0.765200000001641	-35.9500007629395	0
-32.2999992370605	-0.775600000004488	-35.9000015258789	0
-32.1999969482422	-0.78150000000096	-35.8499984741211	0
-32.0999984741211	-0.78610000000117	-35.7999992370605	0
-31.9999980926514	-0.794800000003306	-35.75	0
-31.8999977111816	-0.803100000000995	-35.7000007629395	0
-31.7999992370605	-0.81079999999929	-35.6500015258789	0
-31.6999988555908	-0.816299999998591	-35.5999984741211	0
-31.5999984741211	-0.824899999999616	-35.5499992370605	0
-31.4999980926514	-0.831700000002456	-35.5	0
-31.3999977111816	-0.841200000002573	-35.4500007629395	0
-31.2999992370605	-0.851999999998952	-35.4000015258789	0
-31.1999988555908	-0.861300000004121	-35.3499984741211	0
-31.0999984741211	-0.867200000000594	-35.2999992370605	0
-30.9999980926514	-0.871299999998882	-35.25	0
-30.8999977111816	-0.876100000001315	-35.2000007629395	0
-30.7999992370605	-0.883099999999104	-35.1500015258789	0
-30.6999988555908	-0.886900000004971	-35.0999984741211	0
-30.5999984741211	-0.891400000000431	-35.0499992370605	0
-30.4999980926514	-0.893400000000838	-35	0
-30.3999977111816	-0.900000000005093	-34.9500007629395	0
-30.2999992370605	-0.900400000002264	-34.9000015258789	0
-30.1999988555908	-0.902600000001257	-34.8499984741211	0
-30.0999984741211	-0.908000000003085	-34.7999992370605	0
-29.9999980926514	-0.907000000002881	-34.75	0
-29.8999977111816	-0.907100000000355	-34.7000007629395	0
-29.7999992370605	-0.903800000000047	-34.6500015258789	0
-29.6999988555908	-0.90570000000298	-34.5999984741211	0
-29.5999984741211	-0.907700000003388	-34.5499992370605	0
-29.4999980926514	-0.905500000004395	-34.5	0
-29.3999977111816	-0.903800000003685	-34.4500007629395	0
-29.2999992370605	-0.899600000004284	-34.4000015258789	0
-29.1999988555908	-0.896800000002258	-34.3499984741211	0
-29.0999984741211	-0.897400000001653	-34.2999992370605	0
-28.9999980926514	-0.895199999999022	-34.25	0
-28.8999977111816	-0.895899999999529	-34.2000007629395	0
-28.7999992370605	-0.896200000002864	-34.1500015258789	0
-28.6999988555908	-0.892899999998917	-34.0999984741211	0
-28.5999984741211	-0.885900000001129	-34.0499992370605	0
-28.4999980926514	-0.877899999999499	-34	0
-28.3999977111816	-0.869000000002416	-33.9500007629395	0
-28.2999992370605	-0.865000000001601	-33.9000015258789	0
-28.1999988555908	-0.860300000003917	-33.8499984741211	0
-28.0999984741211	-0.855900000002293	-33.7999992370605	0
-27.9999980926514	-0.851900000001478	-33.75	0
-27.8999977111816	-0.845000000001164	-33.7000007629395	0
-27.7999992370605	-0.842100000001665	-33.6500015258789	0
-27.6999988555908	-0.837100000000646	-33.5999984741211	0
-27.5999984741211	-0.830700000002253	-33.5499992370605	0
-27.4999980926514	-0.825700000001234	-33.5	0
-27.3999977111816	-0.820599999999104	-33.4500007629395	0
-27.2999992370605	-0.816999999999098	-33.4000015258789	0
-27.1999988555908	-0.812300000001414	-33.3499984741211	0
-27.0999984741211	-0.806500000002416	-33.2999992370605	0
-26.9999980926514	-0.804800000001705	-33.25	0
-26.8999977111816	-0.802100000000792	-33.2000007629395	0
-26.7999992370605	-0.796900000001187	-33.1500015258789	0
-26.6999988555908	-0.791000000001077	-33.0999984741211	0
-26.5999984741211	-0.784200000001874	-33.0499992370605	0
-26.4999980926514	-0.77900000000227	-33	0
-26.3999977111816	-0.773000000001048	-32.9500007629395	0
-26.2999992370605	-0.765699999999924	-32.9000015258789	0
-26.1999988555908	-0.76220000000103	-32.8499984741211	0
-26.0999984741211	-0.75720000000365	-32.7999992370605	0
-25.9999980926514	-0.752199999998993	-32.75	0
-25.8999977111816	-0.746900000001915	-32.7000007629395	0
-25.7999992370605	-0.740300000001298	-32.6500015258789	0
-25.6999988555908	-0.733200000002398	-32.5999984741211	0
-25.5999984741211	-0.727399999999761	-32.5499992370605	0
-25.4999980926514	-0.721500000003289	-32.5	0
-25.3999977111816	-0.719600000003993	-32.4500007629395	0
-25.2999992370605	-0.711900000002061	-32.4000015258789	0
-25.1999988555908	-0.705600000001141	-32.3499984741211	0
-25.0999984741211	-0.703100000002451	-32.2999992370605	0
-24.9999980926514	-0.699900000003254	-32.25	0
-24.8999977111816	-0.695600000002742	-32.2000007629395	0
-24.7999992370605	-0.69090000000142	-32.1500015258789	0
-24.6999988555908	-0.682900000003428	-32.0999984741211	0
-24.5999984741211	-0.679100000001199	-32.0499992370605	0
-24.4999980926514	-0.677300000003015	-32	0
-24.3999977111816	-0.672800000000279	-31.9500007629395	0
-24.2999992370605	-0.666400000001886	-31.8999996185303	0
-24.1999988555908	-0.661500000001979	-31.8500003814697	0
-24.0999984741211	-0.663100000001577	-31.7999992370605	0
-23.9999980926514	-0.658300000002782	-31.75	0
-23.8999977111816	-0.655400000003283	-31.7000007629395	0
-23.7999992370605	-0.65060000000085	-31.6499996185303	0
-23.6999988555908	-0.646100000001752	-31.6000003814697	0
-23.5999984741211	-0.641100000000733	-31.5499992370605	0
-23.4999980926514	-0.635999999998603	-31.5	0
-23.3999977111816	-0.629899999999907	-31.4500007629395	0
-23.2999992370605	-0.629800000002433	-31.3999996185303	0
-23.1999988555908	-0.624800000001414	-31.3499984741211	0
-23.0999984741211	-0.617399999999179	-31.2999992370605	0
-22.9999980926514	-0.613300000000891	-31.25	0
-22.8999977111816	-0.60740000000078	-31.2000007629395	0
-22.7999992370605	-0.607599999999366	-31.1499996185303	0
-22.6999988555908	-0.604600000002392	-31.0999984741211	0
-22.5999984741211	-0.603299999998853	-31.0499992370605	0
-22.4999980926514	-0.607299999999668	-31	0
-22.3999977111816	-0.617500000000291	-30.9500007629395	0
-22.2999992370605	-0.62250000000131	-30.8999996185303	0
-22.1999988555908	-0.614100000002509	-30.8499984741211	0
-22.0999984741211	-0.612400000001799	-30.7999992370605	0
-21.9999980926514	-0.602699999999459	-30.75	0
-21.8999977111816	-0.594600000000355	-30.7000007629395	0
-21.7999992370605	-0.586600000002363	-30.6499996185303	0
-21.6999988555908	-0.569100000000617	-30.5999984741211	0
-21.5999984741211	-0.546200000000681	-30.5499992370605	0
-21.4999980926514	-0.529400000003079	-30.5	0
-21.3999977111816	-0.510699999998906	-30.4500007629395	0
-21.2999992370605	-0.497400000003836	-30.3999996185303	0
-21.1999988555908	-0.486100000001898	-30.3499984741211	0
-21.0999984741211	-0.474999999998545	-30.2999992370605	0
-20.9999980926514	-0.465100000001257	-30.25	0
-20.8999977111816	-0.454500000003463	-30.2000007629395	0
-20.7999992370605	-0.441100000003644	-30.1499996185303	0
-20.6999988555908	-0.429700000000594	-30.0999984741211	0
-20.5999984741211	-0.417600000000675	-30.0499992370605	0
-20.4999980926514	-0.412700000000768	-30	0
-20.3999977111816	-0.405699999999342	-29.9500007629395	0
-20.2999992370605	-0.393300000003364	-29.8999996185303	0
-20.1999988555908	-0.374100000004546	-29.8499984741211	0
-20.0999984741211	-0.359900000003108	-29.7999992370605	0
-19.9999980926514	-0.346000000001368	-29.75	0
-19.8999977111816	-0.335500000001048	-29.7000007629395	0
-19.7999992370605	-0.324000000000524	-29.6499996185303	0
-19.6999988555908	-0.316100000003644	-29.5999984741211	0
-19.5999984741211	-0.313500000000204	-29.5499992370605	0
-19.4999980926514	-0.306300000000192	-29.5	0
-19.3999977111816	-0.298000000002503	-29.4500007629395	0
-19.2999992370605	-0.287300000003597	-29.3999996185303	0
-19.1999988555908	-0.279800000003888	-29.3499984741211	0
-19.0999984741211	-0.265500000001339	-29.2999992370605	0
-18.9999980926514	-0.252599999999802	-29.25	0
-18.8999977111816	-0.253000000000611	-29.2000007629395	0
-18.7999992370605	-0.247400000000198	-29.1499996185303	0
-18.6999988555908	-0.244100000003527	-29.0999984741211	0
-18.5999984741211	-0.239500000003318	-29.0499992370605	0
-18.4999980926514	-0.240200000003824	-29	0
-18.3999977111816	-0.245500000000902	-28.9500007629395	0
-18.2999992370605	-0.240000000001601	-28.8999996185303	0
-18.1999988555908	-0.232000000003609	-28.8499984741211	0
-18.0999984741211	-0.238100000002305	-28.7999992370605	0
-17.9999980926514	-0.258200000000215	-28.75	0
-17.8999977111816	-0.283100000004197	-28.7000007629395	0
-17.7999992370605	-0.297000000002299	-28.6499996185303	0
-17.6999988555908	-0.299900000001799	-28.5999984741211	0
-17.5999984741211	-0.301699999999983	-28.5499992370605	0
-17.4999980926514	-0.309300000000803	-28.5	0
-17.3999977111816	-0.317700000003242	-28.4500007629395	0
-17.2999992370605	-0.327600000004168	-28.3999996185303	0
-17.1999988555908	-0.344100000002072	-28.3499984741211	0
-17.0999984741211	-0.358100000001286	-28.2999992370605	0
-16.9999980926514	-0.367799999999988	-28.25	0
-16.8999977111816	-0.368099999999686	-28.2000007629395	0
-16.7999992370605	-0.362099999998463	-28.1499996185303	0
-16.6999988555908	-0.348900000000867	-28.0999984741211	0
-16.5999984741211	-0.343600000000151	-28.0499992370605	0
-16.4999980926514	-0.345600000004197	-28	0
-16.3999977111816	-0.355800000001182	-27.9500007629395	0
-16.2999992370605	-0.376500000002125	-27.8999996185303	0
-16.1999988555908	-0.396499999998923	-27.8499984741211	0
-16.0999984741211	-0.419300000001385	-27.7999992370605	0
-15.9999980926514	-0.441500000004453	-27.75	0
-15.8999977111816	-0.465899999999237	-27.7000007629395	0
-15.7999992370605	-0.480299999999261	-27.6499996185303	0
-15.6999988555908	-0.490300000001298	-27.5999984741211	0
-15.5999984741211	-0.498999999999796	-27.5499992370605	0
-15.4999980926514	-0.499800000001414	-27.5	0
-15.3999977111816	-0.505000000001019	-27.4500007629395	0
-15.2999992370605	-0.515400000000227	-27.3999996185303	0
-15.1999988555908	-0.517299999999523	-27.3499984741211	0
-15.0999984741211	-0.509300000001531	-27.2999992370605	0
-14.9999980926514	-0.50170000000071	-27.25	0
-14.8999977111816	-0.473100000002887	-27.2000007629395	0
-14.7999992370605	-0.438500000000204	-27.1499996185303	0
-14.6999988555908	-0.40599999999904	-27.0999984741211	0
-14.5999984741211	-0.377000000000407	-27.0499992370605	0
-14.4999980926514	-0.365900000000693	-27	0
-14.3999977111816	-0.340100000004895	-26.9500007629395	0
-14.2999992370605	-0.318500000001222	-26.8999996185303	0
-14.1999988555908	-0.301800000001094	-26.8499984741211	0
-14.0999984741211	-0.296700000002602	-26.7999992370605	0
-13.9999980926514	-0.286300000003394	-26.75	0
-13.8999977111816	-0.277200000000448	-26.7000007629395	0
-13.7999992370605	-0.26680000000124	-26.6499996185303	0
-13.6999988555908	-0.257000000001426	-26.5999984741211	0
-13.5999984741211	-0.249100000000908	-26.5499992370605	0
-13.4999980926514	-0.241000000001804	-26.5	0
-13.3999977111816	-0.231900000002497	-26.4500007629395	0
-13.2999992370605	-0.218300000004092	-26.3999996185303	0
-13.1999988555908	-0.203400000002148	-26.3499984741211	0
-13.0999984741211	-0.195999999999913	-26.2999992370605	0
-12.9999980926514	-0.194300000002841	-26.25	0
-12.8999977111816	-0.191000000002532	-26.2000007629395	0
-12.7999992370605	-0.178400000004331	-26.1499996185303	0
-12.6999988555908	-0.168200000003708	-26.0999984741211	0
-12.5999984741211	-0.152200000000448	-26.0499992370605	0
-12.4999980926514	-0.141100000000733	-26	0
-12.3999977111816	-0.122700000003533	-25.9500007629395	0
-12.2999992370605	-0.10740000000078	-25.8999996185303	0
-12.1999988555908	-0.0892999999996391	-25.8499984741211	0
-12.0999984741211	-0.0668000000041502	-25.7999992370605	0
-11.9999980926514	-0.0453000000015891	-25.75	0
-11.8999977111816	-0.0328000000044995	-25.7000007629395	0
-11.7999992370605	-0.020700000000943	-25.6499996185303	0
-11.6999988555908	-0.00950000000011642	-25.5999984741211	0
-11.5999984741211	0.00409999999828869	-25.5499992370605	0
-11.4999980926514	0.0200000000004366	-25.5	0
-11.3999977111816	0.0282999999981257	-25.4500007629395	0
-11.2999992370605	0.0349999999962165	-25.3999996185303	0
-11.1999988555908	0.0403999999980442	-25.3499984741211	0
-11.0999984741211	0.0530999999973574	-25.2999992370605	0
-10.9999980926514	0.0632999999979802	-25.25	0
-10.8999977111816	0.064699999998993	-25.2000007629395	0
-10.7999992370605	0.0676999999996042	-25.1499996185303	0
-10.6999988555908	0.0748999999996158	-25.0999984741211	0
-10.5999984741211	0.0826999999953841	-25.0499992370605	0
-10.4999980926514	0.0876999999964028	-25	0
-10.3999977111816	0.0933999999979278	-24.9500007629395	0
-10.2999992370605	0.0995000000002619	-24.8999996185303	0
-10.1999988555908	0.104999999999563	-24.8499984741211	0
-10.0999984741211	0.111999999997352	-24.7999992370605	0
-9.99999809265137	0.119099999999889	-24.75	0
-9.89999771118164	0.131600000000617	-24.7000007629395	0
-9.79999923706055	0.138299999998708	-24.6499996185303	0
-9.69999885559082	0.146099999998114	-24.5999984741211	0
-9.59999847412109	0.149999999997817	-24.5499992370605	0
-9.49999809265137	0.157299999998941	-24.5	0
-9.39999771118164	0.164199999999255	-24.4500007629395	0
-9.29999923706055	0.170099999999366	-24.3999996185303	0
-9.19999885559082	0.175199999997858	-24.3499984741211	0
-9.09999847412109	0.181999999997061	-24.2999992370605	0
-8.99999809265137	0.186899999996967	-24.25	0
-8.89999771118164	0.190299999998388	-24.2000007629395	0
-8.79999923706055	0.193799999997282	-24.1499996185303	0
-8.69999885559082	0.201199999999517	-24.0999984741211	0
-8.59999847412109	0.207099999999627	-24.0499992370605	0
-8.49999809265137	0.2058999999972	-24	0
-8.39999771118164	0.200300000000425	-23.9500007629395	0
-8.29999923706055	0.194400000000314	-23.8999996185303	0
-8.19999885559082	0.1875	-23.8499984741211	0
-8.09999847412109	0.177199999998265	-23.7999992370605	0
-7.99999809265137	0.170199999996839	-23.75	0
-7.89999771118164	0.162999999996828	-23.7000007629395	0
-7.79999923706055	0.15480000000025	-23.6499996185303	0
-7.69999885559082	0.150499999999738	-23.5999984741211	0
-7.59999847412109	0.145199999999022	-23.5499992370605	0
-7.5	0.140399999996589	-23.5	0
-7.39999771118164	0.134500000000116	-23.4499988555908	0
-7.29999923706055	0.129899999996269	-23.3999996185303	0
-7.19999694824219	0.121499999997468	-23.3500003814697	0
-7.09999847412109	0.118699999995442	-23.2999992370605	0
-7	0.118099999999686	-23.25	0
-6.89999771118164	0.11620000000039	-23.1999988555908	0
-6.79999923706055	0.112099999998463	-23.1499996185303	0
-6.69999694824219	0.109499999998661	-23.1000003814697	0
-6.59999847412109	0.105399999996735	-23.0499992370605	0
-6.5	0.0984999999964202	-23	0
-6.39999771118164	0.0923000000002503	-22.9499988555908	0
-6.29999923706055	0.0850999999966007	-22.8999996185303	0
-6.19999694824219	0.080999999998312	-22.8500003814697	0
-6.09999847412109	0.0707999999976892	-22.7999992370605	0
-6	0.0631999999968684	-22.75	0
-5.89999771118164	0.0546999999969557	-22.6999988555908	0
-5.79999923706055	0.0484999999971478	-22.6499996185303	0
-5.69999694824219	0.0489999999990687	-22.6000003814697	0
-5.59999847412109	0.041799999999057	-22.5499992370605	0
-5.5	0.0343999999968219	-22.5	0
-5.39999771118164	0.0247999999992317	-22.4499988555908	0
-5.29999923706055	0.0123999999996158	-22.3999996185303	0
-5.19999694824219	0.0088999999970838	-22.3500003814697	0
-5.09999847412109	0.00179999999818392	-22.2999992370605	0
-5	-0.0051000000021304	-22.25	0
-4.89999771118164	-0.0149000000019441	-22.1999988555908	0
-4.79999923706055	-0.0227000000013504	-22.1499996185303	0
-4.69999694824219	-0.0297000000027765	-22.1000003814697	0
-4.59999847412109	-0.0314000000034866	-22.0499992370605	0
-4.5	-0.0292000000008557	-22	0
-4.39999771118164	-0.0253999999986263	-21.9499988555908	0
-4.29999923706055	-0.0239000000001397	-21.8999996185303	0
-4.19999694824219	-0.02110000000539	-21.8500003814697	0
-4.09999847412109	-0.0193000000035681	-21.7999992370605	0
-4	-0.0173000000031607	-21.75	0
-3.89999771118164	-0.0144000000000233	-21.6999988555908	0
-3.79999923706055	-0.00780000000304426	-21.6499996185303	0
-3.69999694824219	-0.00330000000394648	-21.6000003814697	0
-3.59999847412109	-0.00059999999939464	-21.5499992370605	0
-3.5	-0.00220000000263099	-21.5	0
-3.39999771118164	-0.00340000000142027	-21.4499988555908	0
-3.29999923706055	0	-21.3999996185303	0
-3.19999694824219	-0.00250000000232831	-21.3500003814697	0
-3.09999847412109	-0.00419999999940046	-21.2999992370605	0
-3	-0.0051000000021304	-21.25	0
-2.89999771118164	-0.00430000000051223	-21.1999988555908	0
-2.79999923706055	-0.00570000000152504	-21.1499996185303	0
-2.69999694824219	-0.00290000000313739	-21.1000003814697	0
-2.59999847412109	-0.00440000000162399	-21.0499992370605	0
-2.5	-0.00700000000142609	-21	0
-2.39999771118164	-0.00420000000303844	-20.9499988555908	0
-2.29999923706055	0.000699999996868428	-20.8999996185303	0
-2.19999694824219	0.000199999998585554	-20.8500003814697	0
-2.09999847412109	0.000799999997980194	-20.7999992370605	0
-2	0.000499999998282874	-20.75	0
-1.89999771118164	-0.0118000000002212	-20.6999988555908	0
-1.79999923706055	-0.0155000000013388	-20.6499996185303	0
-1.69999694824219	-0.0221000000019558	-20.6000003814697	0
-1.59999847412109	-0.0281000000031781	-20.5499992370605	0
-1.5	-0.0282000000006519	-20.5	0
-1.39999771118164	-0.0282000000006519	-20.4499988555908	0
-1.29999923706055	-0.0282000000006519	-20.3999996185303	0
-1.19999694824219	-0.0282000000006519	-20.3500003814697	0
-1.09999847412109	-0.0256000000008498	-20.2999992370605	0
-1	-0.0084000000024389	-20.25	0
-0.899997711181641	-0.013200000001234	-20.1999988555908	0
-0.799999237060547	-0.013200000001234	-20.1499996185303	0
-0.699996948242188	-0.0084000000024389	-20.1000003814697	0
-0.599998474121094	-0.0084000000024389	-20.0499992370605	0
-0.5	-0.0084000000024389	-20	0
-0.399997711181641	0.0246000000006461	-19.9499988555908	0
-0.299999237060547	0.0246000000006461	-19.8999996185303	0
-0.199996948242188	0.0246000000006461	-19.8500003814697	0
-0.0999984741210938	0.0246000000006461	-19.7999992370605	0
0	0.0504999999975553	-19.75	0
0.100002288818359	0.0504999999975553	-19.6999988555908	0
0.200000762939453	0.0901999999987311	-19.6499996185303	0
0.300003051757813	0.13550000000032	-19.6000003814697	0
0.400001525878906	0.149899999996705	-19.5499992370605	0
0.5	0.171500000000378	-19.5	0
0.600002288818359	0.233100000001286	-19.4499988555908	0
0.700000762939453	0.278199999997014	-19.3999996185303	0
0.800003051757813	0.315699999995559	-19.3500003814697	0
0.900001525878906	0.341799999998329	-19.2999992370605	0
1	0.43489999999656	-19.25	0
1.10000228881836	1.48040000000037	-19.1999988555908	0
1.20000076293945	2.38349999999627	-19.1499996185303	0
1.30000305175781	3.29399999999805	-19.1000003814697	0
1.40000152587891	4.13129999999728	-19.0499992370605	0
1.5	5.0808999999972	-19	0
1.60000228881836	5.8985999999968	-18.9499988555908	0
1.70000076293945	6.70869999999559	-18.8999996185303	0
1.80000305175781	7.34499999999753	-18.8500003814697	0
1.90000152587891	8.03199999999924	-18.7999992370605	0
2	8.76150000000052	-18.75	0
2.10000228881836	9.28080000000045	-18.6999988555908	0
2.20000076293945	9.88289999999688	-18.6499996185303	0
2.30000305175781	10.3996000000006	-18.6000003814697	0
2.40000152587891	10.8911999999982	-18.5499992370605	0
2.5	11.3483999999989	-18.5	0
2.60000228881836	11.7729999999974	-18.4499988555908	0
2.70000076293945	12.2294999999976	-18.3999996185303	0
2.80000305175781	12.5222999999969	-18.3500003814697	0
2.90000152587891	12.834899999998	-18.2999992370605	0
3	13.1123999999982	-18.25	0
3.10000228881836	13.3711999999978	-18.1999988555908	0
3.20000076293945	13.6386999999959	-18.1499996185303	0
3.30000305175781	13.8513999999996	-18.1000003814697	0
3.40000152587891	14.1035999999986	-18.0499992370605	0
3.5	14.2806999999993	-18	0
3.60000228881836	14.4848999999995	-17.9499988555908	0
3.70000076293945	14.6769999999997	-17.8999996185303	0
3.80000305175781	14.8641999999963	-17.8500003814697	0
3.90000152587891	15.0418999999965	-17.7999992370605	0
4	15.2069999999985	-17.75	0
4.10000228881836	15.3579999999965	-17.6999988555908	0
4.20000076293945	15.498599999999	-17.6499996185303	0
4.30000305175781	15.6519999999982	-17.6000003814697	0
4.40000152587891	15.7937999999995	-17.5499992370605	0
4.5	15.9384999999966	-17.5	0
4.60000228881836	16.0591999999997	-17.4499988555908	0
4.70000076293945	16.1771999999983	-17.3999996185303	0
4.80000305175781	16.3005999999987	-17.3500003814697	0
4.90000152587891	16.413999999997	-17.2999992370605	0
5	16.5312999999951	-17.25	0
5.10000228881836	16.6313999999984	-17.1999988555908	0
5.20000076293945	16.7440999999963	-17.1499996185303	0
5.30000305175781	16.8578999999991	-17.1000003814697	0
5.40000152587891	16.9588999999978	-17.0499992370605	0
5.5	17.0673999999999	-17	0
5.60000228881836	17.1611999999986	-16.9499988555908	0
5.70000076293945	17.2569999999978	-16.8999996185303	0
5.80000305175781	17.3469999999979	-16.8500003814697	0
5.90000152587891	17.4361999999965	-16.7999992370605	0
6	17.5359999999964	-16.75	0
6.10000228881836	17.6178999999975	-16.6999988555908	0
6.20000076293945	17.7030999999988	-16.6499996185303	0
6.30000305175781	17.7924999999996	-16.6000003814697	0
6.40000152587891	17.8754999999983	-16.5499992370605	0
6.5	17.9564999999966	-16.5	0
6.60000228881836	18.0354999999981	-16.4499988555908	0
6.70000076293945	18.1168999999973	-16.3999996185303	0
6.80000305175781	18.1975999999959	-16.3500003814697	0
6.90000152587891	18.2746000000006	-16.2999992370605	0
7	18.3397999999979	-16.25	0
7.10000228881836	18.406500000001	-16.1999988555908	0
7.20000076293945	18.4717999999957	-16.1499996185303	0
7.30000305175781	18.5393999999978	-16.1000003814697	0
7.40000152587891	18.6125999999967	-16.0499992370605	0
7.5	18.6699000000008	-16	0
7.60000228881836	18.7328999999954	-15.9499988555908	0
7.70000076293945	18.7935999999972	-15.8999996185303	0
7.80000305175781	18.8587999999982	-15.8500003814697	0
7.90000152587891	18.925299999999	-15.7999992370605	0
8	18.9871999999959	-15.75	0
8.10000228881836	19.0477999999966	-15.6999988555908	0
8.20000076293945	19.1049999999959	-15.6499996185303	0
8.30000305175781	19.1610000000001	-15.6000003814697	0
8.40000152587891	19.2160999999978	-15.5499992370605	0
8.5	19.2727999999952	-15.5	0
8.60000228881836	19.3337999999967	-15.4499988555908	0
8.70000076293945	19.3968999999997	-15.3999996185303	0
8.80000305175781	19.4586999999956	-15.3500003814697	0
8.90000152587891	19.5166999999965	-15.2999992370605	0
9	19.5701999999983	-15.25	0
9.10000228881836	19.6201000000001	-15.1999988555908	0
9.20000076293945	19.6717999999964	-15.1499996185303	0
9.30000305175781	19.7255999999979	-15.1000003814697	0
9.40000152587891	19.7783999999992	-15.0499992370605	0
9.5	19.8321999999971	-15	0
9.60000228881836	19.882999999998	-14.9499988555908	0
9.70000076293945	19.9347999999991	-14.8999996185303	0
9.80000305175781	19.9883999999984	-14.8500003814697	0
9.90000152587891	20.0419999999976	-14.7999992370605	0
10	20.0908999999956	-14.75	0
10.1000022888184	20.1347999999998	-14.6999988555908	0
10.2000007629395	20.1834999999955	-14.6499996185303	0
10.3000030517578	20.2321999999949	-14.6000003814697	0
10.4000015258789	20.2830999999969	-14.5499992370605	0
10.5	20.3313000000016	-14.5	0
10.6000022888184	20.3767000000007	-14.4499988555908	0
10.7000007629395	20.4225999999981	-14.3999996185303	0
10.8000030517578	20.4696999999978	-14.3500003814697	0
10.9000015258789	20.5197999999982	-14.2999992370605	0
11	20.564699999999	-14.25	0
11.1000022888184	20.6078999999954	-14.1999988555908	0
11.2000007629395	20.6500999999989	-14.1499996185303	0
11.3000030517578	20.6958999999988	-14.1000003814697	0
11.4000015258789	20.7397999999957	-14.0499992370605	0
11.5	20.7837999999974	-14	0
11.6000022888184	20.8305999999975	-13.9499988555908	0
11.7000007629395	20.8715999999986	-13.8999996185303	0
11.8000030517578	20.9128999999994	-13.8500003814697	0
11.9000015258789	20.9510999999984	-13.7999992370605	0
12	20.9897999999957	-13.75	0
12.1000022888184	21.0248999999967	-13.6999988555908	0
12.2000007629395	21.0635999999977	-13.6499996185303	0
12.3000030517578	21.0996999999988	-13.6000003814697	0
12.4000015258789	21.1404999999977	-13.5499992370605	0
12.5	21.1799999999967	-13.5	0
12.6000022888184	21.2194999999992	-13.4499988555908	0
12.7000007629395	21.2614999999969	-13.3999996185303	0
12.8000030517578	21.2986999999994	-13.3500003814697	0
12.9000015258789	21.3353999999999	-13.2999992370605	0
13	21.3726999999963	-13.25	0
13.1000022888184	21.4087999999974	-13.1999988555908	0
13.2000007629395	21.4442999999992	-13.1499996185303	0
13.3000030517578	21.477299999995	-13.1000003814697	0
13.4000015258789	21.5089999999982	-13.0499992370605	0
13.5	21.5440999999992	-13	0
13.6000022888184	21.5796999999984	-12.9499988555908	0
13.7000007629395	21.6166999999987	-12.8999996185303	0
13.8000030517578	21.6525999999976	-12.8500003814697	0
13.9000015258789	21.6892999999982	-12.7999992370605	0
14	21.7252999999982	-12.75	0
14.1000022888184	21.7614999999969	-12.6999988555908	0
14.2000007629395	21.7956999999988	-12.6499996185303	0
14.3000030517578	21.8308999999972	-12.6000003814697	0
14.4000015258789	21.8659999999982	-12.5499992370605	0
14.5	21.8999999999978	-12.5	0
14.6000022888184	21.9336999999978	-12.4499988555908	0
14.7000007629395	21.9674000000014	-12.3999996185303	0
14.8000030517578	21.9964	-12.3500003814697	0
14.9000015258789	22.0279999999984	-12.2999992370605	0
15	22.0606999999982	-12.25	0
15.1000022888184	22.0929999999971	-12.1999988555908	0
15.2000007629395	22.1254999999983	-12.1499996185303	0
15.3000030517578	22.1549000000014	-12.1000003814697	0
15.4000015258789	22.1848999999966	-12.0499992370605	0
15.5	22.2161999999953	-12	0
15.6000022888184	22.245799999997	-11.9499988555908	0
15.7000007629395	22.2762999999977	-11.8999996185303	0
15.8000030517578	22.3097999999991	-11.8500003814697	0
15.9000015258789	22.3403999999973	-11.7999992370605	0
16	22.3718000000008	-11.75	0
16.1000022888184	22.4061000000002	-11.6999988555908	0
16.2000007629395	22.4359000000004	-11.6499996185303	0
16.3000030517578	22.4643999999971	-11.6000003814697	0
16.4000015258789	22.4951999999976	-11.5499992370605	0
16.5	22.5244999999995	-11.5	0
16.6000022888184	22.5515999999989	-11.4499988555908	0
16.7000007629395	22.5796999999984	-11.3999996185303	0
16.8000030517578	22.6093000000001	-11.3500003814697	0
16.9000015258789	22.6404000000002	-11.2999992370605	0
17	22.6676000000007	-11.25	0
17.1000022888184	22.699099999998	-11.1999988555908	0
17.2000007629395	22.7265999999981	-11.1499996185303	0
17.3000030517578	22.7538999999961	-11.1000003814697	0
17.4000015258789	22.7871999999988	-11.0499992370605	0
17.5	22.8181999999979	-11	0
17.6000022888184	22.8433000000005	-10.9499988555908	0
17.7000007629395	22.8725999999988	-10.8999996185303	0
17.8000030517578	22.8981999999996	-10.8500003814697	0
17.9000015258789	22.9228000000003	-10.7999992370605	0
18	22.9519	-10.75	0
18.1000022888184	22.9797999999973	-10.6999988555908	0
18.2000007629395	23.0050999999985	-10.6499996185303	0
18.3000030517578	23.0342999999993	-10.6000003814697	0
18.4000015258789	23.0622999999978	-10.5499992370605	0
18.5	23.0900999999976	-10.5	0
18.6000022888184	23.116399999999	-10.4499988555908	0
18.7000007629395	23.1379999999954	-10.3999996185303	0
18.8000030517578	23.1628999999994	-10.3500003814697	0
18.9000015258789	23.1898000000001	-10.2999992370605	0
19	23.2171999999991	-10.25	0
19.1000022888184	23.2438999999977	-10.1999988555908	0
19.2000007629395	23.2714999999989	-10.1499996185303	0
19.3000030517578	23.299799999997	-10.1000003814697	0
19.4000015258789	23.3252999999968	-10.0499992370605	0
19.5	23.3546999999999	-10	0
19.6000022888184	23.3792999999969	-9.94999885559082	0
19.7000007629395	23.402900000001	-9.89999961853027	0
19.8000030517578	23.4265999999989	-9.85000038146973	0
19.9000015258789	23.4478999999956	-9.79999923706055	0
20	23.4700999999986	-9.75	0
20.1000022888184	23.4953999999998	-9.69999885559082	0
20.2000007629395	23.5192999999963	-9.64999961853027	0
20.3000030517578	23.5427999999956	-9.60000038146973	0
20.4000015258789	23.5647999999965	-9.54999923706055	0
20.5	23.5897000000004	-9.5	0
20.6000022888184	23.6126000000004	-9.44999885559082	0
20.7000007629395	23.6334999999999	-9.39999961853027	0
20.8000030517578	23.656799999997	-9.35000038146973	0
20.9000015258789	23.6826999999976	-9.29999923706055	0
21	23.7065999999977	-9.25	0
21.1000022888184	23.7290999999968	-9.19999885559082	0
21.2000007629395	23.7508000000016	-9.14999961853027	0
21.3000030517578	23.7721999999994	-9.10000038146973	0
21.4000015258789	23.7953999999991	-9.04999923706055	0
21.5	23.8168000000005	-9	0
21.6000022888184	23.8378999999986	-8.94999885559082	0
21.7000007629395	23.8588999999956	-8.89999961853027	0
21.8000030517578	23.8799999999974	-8.85000038146973	0
21.9000015258789	23.8993999999984	-8.79999923706055	0
22	23.9205000000002	-8.75	0
22.1000022888184	23.9388999999974	-8.69999885559082	0
22.2000007629395	23.9616999999962	-8.64999961853027	0
22.3000030517578	23.986399999998	-8.60000038146973	0
22.4000015258789	24.0080999999955	-8.54999923706055	0
22.5	24.0292999999983	-8.5	0
22.6000022888184	24.0503999999964	-8.44999885559082	0
22.7000007629395	24.0730999999978	-8.39999961853027	0
22.8000030517578	24.0957999999955	-8.35000038146973	0
22.9000015258789	24.1152000000002	-8.29999923706055	0
23	24.1369999999988	-8.25	0
23.1000022888184	24.1573999999964	-8.19999885559082	0
23.2000007629395	24.177499999998	-8.14999961853027	0
23.3000030517578	24.1981999999989	-8.10000038146973	0
23.4000015258789	24.2173000000003	-8.04999923706055	0
23.5	24.2344999999987	-8	0
23.6000022888184	24.2533999999978	-7.94999885559082	0
23.7000007629395	24.2754999999961	-7.89999961853027	0
23.8000030517578	24.2940999999992	-7.85000038146973	0
23.9000015258789	24.3114999999998	-7.79999923706055	0
24	24.3307999999997	-7.75	0
24.1000022888184	24.3508999999976	-7.69999885559082	0
24.2000007629395	24.3703999999962	-7.64999961853027	0
24.3000030517578	24.3906999999963	-7.60000038146973	0
24.4000015258789	24.4074999999975	-7.54999923706055	0
24.5	24.4274000000005	-7.5	0
24.5999984741211	24.4452999999958	-7.45000076293945	0
24.7000045776367	24.467099999998	-7.39999771118164	0
24.8000030517578	24.4873999999982	-7.34999847412109	0
24.9000015258789	24.5082999999977	-7.29999923706055	0
25	24.5244999999995	-7.25	0
25.0999984741211	24.542599999997	-7.20000076293945	0
25.2000045776367	24.5617999999995	-7.14999771118164	0
25.3000030517578	24.5819999999985	-7.09999847412109	0
25.4000015258789	24.6018999999978	-7.04999923706055	0
25.5	24.6208000000006	-7	0
25.5999984741211	24.6392999999953	-6.95000076293945	0
25.7000045776367	24.6577999999972	-6.89999771118164	0
25.8000030517578	24.674799999997	-6.84999847412109	0
25.9000015258789	24.6915999999983	-6.79999923706055	0
26	24.7110999999968	-6.75	0
26.0999984741211	24.7285999999986	-6.70000076293945	0
26.2000045776367	24.7437999999966	-6.64999771118164	0
26.3000030517578	24.7602999999981	-6.59999847412109	0
26.4000015258789	24.7786999999953	-6.54999923706055	0
26.5	24.796699999999	-6.5	0
26.5999984741211	24.8142999999982	-6.45000076293945	0
26.7000045776367	24.8297999999959	-6.39999771118164	0
26.8000030517578	24.8487999999961	-6.34999847412109	0
26.9000015258789	24.8678999999975	-6.29999923706055	0
27	24.885199999997	-6.25	0
27.0999984741211	24.9000999999989	-6.20000076293945	0
27.2000045776367	24.918399999995	-6.14999771118164	0
27.3000030517578	24.9373999999989	-6.09999847412109	0
27.4000015258789	24.9531999999999	-6.04999923706055	0
27.5	24.9690999999984	-6	0
27.5999984741211	24.987000000001	-5.95000076293945	0
27.7000045776367	25.0068999999967	-5.89999771118164	0
27.8000030517578	25.0236999999979	-5.84999847412109	0
27.9000015258789	25.0365999999995	-5.79999923706055	0
28	25.0529999999962	-5.75	0
28.0999984741211	25.071299999996	-5.70000076293945	0
28.2000045776367	25.0877	-5.64999771118164	0
28.3000030517578	25.1039999999994	-5.59999847412109	0
28.4000015258789	25.1203999999998	-5.54999923706055	0
28.5	25.1366000000016	-5.5	0
28.5999984741211	25.1522999999979	-5.45000076293945	0
28.7000045776367	25.1689999999981	-5.39999771118164	0
28.8000030517578	25.1833999999981	-5.34999847412109	0
28.9000015258789	25.1970999999976	-5.29999923706055	0
29	25.2125000000015	-5.25	0
29.0999984741211	25.2282999999989	-5.20000076293945	0
29.2000045776367	25.2440999999963	-5.14999771118164	0
29.3000030517578	25.2583999999988	-5.09999847412109	0
29.4000015258789	25.2723000000005	-5.04999923706055	0
29.5	25.2880000000005	-5	0
29.5999984741211	25.3045999999995	-4.95000076293945	0
29.7000045776367	25.3250999999982	-4.89999771118164	0
29.8000030517578	25.3408999999992	-4.84999847412109	0
29.9000015258789	25.3588999999993	-4.79999923706055	0
30	25.3774999999987	-4.75	0
30.0999984741211	25.3931000000011	-4.70000076293945	0
30.2000045776367	25.4074999999975	-4.64999771118164	0
30.3000030517578	25.4256999999998	-4.59999847412109	0
30.4000015258789	25.4398999999976	-4.54999923706055	0
30.5	25.4587999999967	-4.5	0
30.5999984741211	25.4763999999996	-4.45000076293945	0
30.7000045776367	25.4937999999966	-4.39999771118164	0
30.8000030517578	25.5074999999997	-4.34999847412109	0
30.9000015258789	25.520999999997	-4.29999923706055	0
31	25.5377000000008	-4.25	0
31.0999984741211	25.5549999999967	-4.20000076293945	0
31.2000045776367	25.5695999999989	-4.14999771118164	0
31.3000030517578	25.5849999999991	-4.09999847412109	0
31.4000015258789	25.5975999999973	-4.04999923706055	0
31.5	25.6090000000004	-4	0
31.5999984741211	25.6239999999962	-3.95000076293945	0
31.7000045776367	25.6360999999961	-3.89999771118164	0
31.8000030517578	25.6499999999978	-3.84999847412109	0
31.9000015258789	25.6669999999976	-3.79999923706055	0
32	25.6819999999971	-3.75	0
32.0999984741211	25.6949999999961	-3.70000076293945	0
32.2000045776367	25.7102000000014	-3.64999771118164	0
32.3000030517578	25.7265999999981	-3.59999847412109	0
32.4000015258789	25.7389999999978	-3.54999923706055	0
32.5	25.7526999999973	-3.5	0
32.5999984741211	25.7664000000004	-3.45000076293945	0
32.7000045776367	25.779599999998	-3.39999771118164	0
32.8000030517578	25.7950999999994	-3.34999847412109	0
32.9000015258789	25.8072999999968	-3.29999923706055	0
33	25.8186999999998	-3.25	0
33.0999984741211	25.8328999999976	-3.20000076293945	0
33.2000045776367	25.8488999999972	-3.14999771118164	0
33.3000030517578	25.8620999999985	-3.09999847412109	0
33.4000015258789	25.8734000000004	-3.04999923706055	0
33.5	25.8898999999983	-3	0
33.5999984741211	25.9049999999988	-2.95000076293945	0
33.7000045776367	25.9174999999996	-2.89999771118164	0
33.8000030517578	25.9319999999971	-2.84999847412109	0
33.9000015258789	25.9457999999977	-2.79999923706055	0
34	25.9608999999982	-2.75	0
34.0999984741211	25.9740999999995	-2.70000076293945	0
34.2000045776367	25.9850000000006	-2.64999771118164	0
34.3000030517578	25.9970999999969	-2.59999847412109	0
34.4000015258789	26.0090999999993	-2.54999923706055	0
34.5	26.0207000000009	-2.5	0
34.5999984741211	26.0322999999989	-2.45000076293945	0
34.7000045776367	26.0450999999994	-2.39999771118164	0
34.8000030517578	26.0584999999992	-2.34999847412109	0
34.9000015258789	26.0705999999955	-2.29999923706055	0
35	26.0824999999968	-2.25	0
35.0999984741211	26.0957999999991	-2.20000076293945	0
35.2000045776367	26.1093000000001	-2.14999771118164	0
35.3000030517578	26.1208000000006	-2.09999847412109	0
35.4000015258789	26.1358999999975	-2.04999923706055	0
35.5	26.1500999999989	-2	0
35.5999984741211	26.1618999999992	-1.95000076293945	0
35.7000045776367	26.1741999999977	-1.89999771118164	0
35.8000030517578	26.1849999999977	-1.84999847412109	0
35.9000015258789	26.1981999999989	-1.79999923706055	0
36	26.2093999999997	-1.75	0
36.0999984741211	26.2222000000002	-1.70000076293945	0
36.2000045776367	26.2330000000002	-1.64999771118164	0
36.3000030517578	26.2438999999977	-1.59999847412109	0
36.4000015258789	26.2556999999979	-1.54999923706055	0
36.5	26.2674999999981	-1.5	0
36.5999984741211	26.2759000000005	-1.45000076293945	0
36.7000045776367	26.2868000000017	-1.39999771118164	0
36.8000030517578	26.2968000000001	-1.34999847412109	0
36.9000015258789	26.3064999999951	-1.29999923706055	0
37	26.3185999999987	-1.25	0
37.0999984741211	26.3282999999974	-1.20000076293945	0
37.2000045776367	26.3380999999972	-1.14999771118164	0
37.3000030517578	26.3498	-1.09999847412109	0
37.4000015258789	26.3611999999994	-1.04999923706055	0
37.5	26.3754000000008	-1	0
37.5999984741211	26.387999999999	-0.950000762939453	0
37.7000045776367	26.4012999999977	-0.899997711181641	0
37.8000030517578	26.4131999999991	-0.849998474121094	0
37.9000015258789	26.4255999999987	-0.799999237060547	0
38	26.4387999999963	-0.75	0
38.0999984741211	26.450499999999	-0.700000762939453	0
38.2000045776367	26.4614999999976	-0.649997711181641	0
38.3000030517578	26.4740999999958	-0.599998474121094	0
38.4000015258789	26.4860999999983	-0.549999237060547	0
38.5	26.5014999999985	-0.5	0
38.5999984741211	26.5150999999969	-0.450000762939453	0
38.7000045776367	26.5280999999959	-0.399997711181641	0
38.8000030517578	26.5409999999974	-0.349998474121094	0
38.9000015258789	26.5537999999979	-0.299999237060547	0
39	26.5650999999998	-0.25	0
39.0999984741211	26.5789999999979	-0.200000762939453	0
39.2000045776367	26.5897999999979	-0.149997711181641	0
39.3000030517578	26.6002000000008	-0.0999984741210938	0
39.4000015258789	26.6116999999977	-0.0499992370605469	0
39.5	26.6254999999946	0	0
39.5999984741211	26.636599999998	0.0499992370605469	0
39.7000045776367	26.6497999999992	0.100002288818359	0.131262992318285
39.8000030517578	26.6640000000007	0.150001525878906	0.261558923309857
39.9000015258789	26.6718999999975	0.200000762939453	0.390904831886892
40	26.684699999998	0.25	0.519307642614941
40.0999984741211	26.6987999999983	0.299999237060547	0.646774230786469
40.2000045776367	26.7121999999981	0.350002288818359	0.773321042654227
40.3000030517578	26.7244999999966	0.400001525878906	0.89893554585233
40.4000015258789	26.7379000000001	0.450000762939453	1.02363415480629
40.5	26.7500999999975	0.5	1.14742354694114
40.5999984741211	26.7633999999998	0.549999237060547	1.27031035239436
40.7000045776367	26.7744999999959	0.600002288818359	1.3923104234923
40.8000030517578	26.784599999999	0.650001525878906	1.51341168290754
40.9000015258789	26.7956999999988	0.700000762939453	1.63362994992172
41	26.8092999999972	0.75	1.75297167248805
41.0999984741211	26.8235999999997	0.799999237060547	1.87144323583224
41.2000045776367	26.8328000000001	0.850002288818359	1.98905993007352
41.3000030517578	26.8480999999956	0.900001525878906	2.10581010933392
41.4000015258789	26.8570999999974	0.950000762939453	2.22170903014204
41.5	26.8664999999964	1	2.33676290112117
41.5999984741211	26.8783999999978	1.04999923706055	2.45097788162841
41.7000045776367	26.8911999999982	1.10000228881836	2.56436870993457
41.8000030517578	26.9016999999985	1.15000152587891	2.67692416687313
41.9000015258789	26.9114999999983	1.20000076293945	2.78865895624529
42	26.9190999999992	1.25	2.89957905631535
42.0999984741211	26.9293999999973	1.29999923706055	3.00969039814194
42.2000045776367	26.9400999999998	1.35000228881836	3.11900718583299
42.3000030517578	26.9498999999996	1.40000152587891	3.22751860961559
42.4000015258789	26.9603999999963	1.45000076293945	3.33523883735442
42.5	26.9697999999989	1.5	3.44217363758831
42.5999984741211	26.9807000000001	1.54999923706055	3.54832874542618
42.7000045776367	26.9944999999971	1.60000228881836	3.65371785224123
42.8000030517578	27.0037999999986	1.65000152587891	3.75833052248629
42.9000015258789	27.0133999999998	1.70000076293945	3.862180431674
43	27.026799999996	1.75	3.96527313966312
43.0999984741211	27.0376999999971	1.79999923706055	4.06761416757812
43.2000045776367	27.0531999999985	1.85000228881836	4.16921672197517
43.3000030517578	27.0686999999962	1.90000152587891	4.27007073870908
43.4000015258789	27.0786999999982	1.95000076293945	4.37018939850784
43.5	27.0888999999988	2	4.46957807108636
43.5999984741211	27.0976999999984	2.04999923706055	4.568242074337
43.7000045776367	27.1084999999948	2.10000228881836	4.66619413486955
43.8000030517578	27.1201000000001	2.15000152587891	4.76342454825215
43.9000015258789	27.1352000000006	2.20000076293945	4.85994602804431
44	27.1471999999994	2.25	4.95576375233076
44.0999984741211	27.1599999999999	2.29999923706055	5.05088284157995
44.2000045776367	27.1719999999987	2.35000228881836	5.14531556355668
44.3000030517578	27.1836999999978	2.40000152587891	5.23905256112693
44.4000015258789	27.1955999999991	2.45000076293945	5.33210609871769
44.5	27.2037999999993	2.5	5.42448115865095
44.5999984741211	27.2132999999994	2.54999923706055	5.51618268118616
44.7000045776367	27.2216999999982	2.60000228881836	5.6072224950736
44.8000030517578	27.2324999999983	2.65000152587891	5.69759158236004
44.9000015258789	27.2423999999992	2.70000076293945	5.78730176387637
45	27.254399999998	2.75	5.87635783905692
45.0999984741211	27.2675999999992	2.79999923706055	5.96476457749687
45.2000045776367	27.2762000000002	2.85000228881836	6.05253338603898
45.3000030517578	27.2843999999968	2.90000152587891	6.13965557397969
45.4000015258789	27.2963999999993	2.95000076293945	6.22614252471316
45.5	27.3097999999991	3	6.31199887277674
45.5999984741211	27.3186999999998	3.04999923706055	6.39722921722566
45.7000045776367	27.3291999999965	3.10000228881836	6.48184455552244
45.8000030517578	27.338499999998	3.15000152587891	6.56583650784167
45.9000015258789	27.3489999999983	3.20000076293945	6.64921604856561
46	27.3597000000009	3.25	6.73198764523259
46.0999984741211	27.3687999999966	3.29999923706055	6.81415573064076
46.2000045776367	27.3770000000004	3.35000228881836	6.89573090573213
46.3000030517578	27.3852999999981	3.40000152587891	6.97670509231023
46.4000015258789	27.3921999999984	3.45000076293945	7.05708887267505
46.5	27.4018999999971	3.5	7.13688655128606
46.5999984741211	27.4120999999977	3.54999923706055	7.21610240107927
46.7000045776367	27.4187999999995	3.60000228881836	7.29474664149051
46.8000030517578	27.4298999999992	3.65000152587891	7.3728114899465
46.9000015258789	27.4426999999996	3.70000076293945	7.45030714691875
47	27.4506000000001	3.75	7.52723776210752
47.0999984741211	27.4583999999959	3.79999923706055	7.60360745535605
47.2000045776367	27.4664999999986	3.85000228881836	7.67942607935127
47.3000030517578	27.4772000000012	3.90000152587891	7.75468612576622
47.4000015258789	27.4849999999969	3.95000076293945	7.82939742989325
47.5	27.4966999999961	4	7.90356399213206
47.5999984741211	27.5108	4.04999923706055	7.97718978353294
47.7000045776367	27.5180999999975	4.10000228881836	8.05028430195095
47.8000030517578	27.5251999999964	4.15000152587891	8.12284030794065
47.9000015258789	27.5330999999969	4.20000076293945	8.19486728248568
48	27.5442000000003	4.25	8.26636908128008
48.0999984741211	27.557499999999	4.29999923706055	8.33734956173262
48.2000045776367	27.5695999999989	4.35000228881836	8.40781786096041
48.3000030517578	27.5828999999976	4.40000152587891	8.47776699968995
48.4000015258789	27.5946000000004	4.45000076293945	8.54720611910421
48.5	27.605099999997	4.5	8.61613893732428
48.5999984741211	27.6188999999977	4.54999923706055	8.68456914528459
48.7000045776367	27.6298999999963	4.60000228881836	8.75250557081781
48.8000030517578	27.6388999999981	4.65000152587891	8.81994148568467
48.9000015258789	27.6498999999967	4.70000076293945	8.8868857022915
49	27.6604000000007	4.75	8.95334180486594
49.0999984741211	27.6691999999966	4.79999923706055	9.0193133514699
49.2000045776367	27.6797000000006	4.85000228881836	9.08480885254836
49.3000030517578	27.6874999999964	4.90000152587891	9.14982182208611
49.4000015258789	27.694099999997	4.95000076293945	9.21436076786408
49.5	27.7013999999981	5	9.27842913691664
49.5999984741211	27.7121999999981	5.04999923706055	9.34203036021695
49.7000045776367	27.7245000000003	5.10000228881836	9.40517264332859
49.8000030517578	27.7317999999977	5.15000152587891	9.46784973371494
49.9000015258789	27.7397999999994	5.20000076293945	9.53006982303744
50	27.7455999999984	5.25	9.5918362439633
50.0999984741211	27.7527999999984	5.29999923706055	9.65315230509878
50.2000045776367	27.7585999999974	5.35000228881836	9.71402591822809
50.3000030517578	27.7664999999979	5.40000152587891	9.77445105665073
50.4000015258789	27.7751999999964	5.45000076293945	9.83443561904221
50.5	27.7827999999972	5.5	9.89398281982329
50.5999984741211	27.7924999999959	5.54999923706055	9.95309584701323
50.7000045776367	27.8011999999981	5.60000228881836	10.0117823055292
50.8000030517578	27.8113999999987	5.65000152587891	10.0700364014272
50.9000015258789	27.8243999999977	5.70000076293945	10.1278657487747
51	27.8329999999987	5.75	10.1852734455284
51.0999984741211	27.839899999999	5.79999923706055	10.242262567272
51.2000045776367	27.8492000000006	5.85000228881836	10.2988404679193
51.3000030517578	27.8572999999997	5.90000152587891	10.3550015464905
51.4000015258789	27.8679999999986	5.95000076293945	10.410753144681
51.5	27.875799999998	6	10.4660982494344
51.5999984741211	27.883799999996	6.04999923706055	10.5210397986101
51.7000045776367	27.895999999997	6.10000228881836	10.5755848993207
51.8000030517578	27.9057999999968	6.15000152587891	10.6297281505197
51.9000015258789	27.9154999999992	6.20000076293945	10.6834766286135
52	27.9213000000018	6.25	10.7368332125017
52.0999984741211	27.9297999999981	6.29999923706055	10.7898007601986
52.2000045776367	27.9385000000002	6.35000228881836	10.8423861060415
52.3000030517578	27.951299999997	6.40000152587891	10.894584043566
52.4000015258789	27.9608999999982	6.45000076293945	10.946401395546
52.5	27.9736999999986	6.5	10.9978409234878
52.5999984741211	27.9839999999967	6.54999923706055	11.0489053904482
52.7000045776367	27.9930999999997	6.60000228881836	11.09960138521
52.8000030517578	28.0019999999968	6.65000152587891	11.1499238876419
52.9000015258789	28.0119000000013	6.70000076293945	11.1998794745745
53	28.0200999999979	6.75	11.2494708215517
53.0999984741211	28.0308999999979	6.79999923706055	11.2987005847218
53.2000045776367	28.0424999999996	6.85000228881836	11.3475751159755
53.3000030517578	28.052499999998	6.90000152587891	11.3960895761119
53.4000015258789	28.0610999999953	6.95000076293945	11.4442502971263
53.5	28.0685999999951	7	11.4920598621573
53.5999984741211	28.0741999999991	7.04999923706055	11.5395208329545
53.7000045776367	28.0794999999962	7.10000228881836	11.5866393329285
53.8000030517578	28.0893999999971	7.15000152587891	11.6334106964698
53.9000015258789	28.0999999999985	7.20000076293945	11.6798410366355
54	28.1094999999987	7.25	11.7259328405795
54.0999984741211	28.1178999999975	7.29999923706055	11.7716885775132
54.2000045776367	28.1225999999988	7.35000228881836	11.8171141516793
54.3000030517578	28.1288999999997	7.40000152587891	11.8622050547742
54.4000015258789	28.1355000000003	7.45000076293945	11.9069671828312
54.5	28.1421999999984	7.5	11.9514029361772
54.5999984741211	28.1506999999947	7.54999923706055	11.9955146948907
54.7000045776367	28.1549999999988	7.60000228881836	12.0393081506032
54.8000030517578	28.1624000000011	7.65000152587891	12.0827789673262
54.9000015258789	28.1727999999966	7.70000076293945	12.1259328271571
55	28.1822999999968	7.75	12.1687720422092
55.0999984741211	28.1925999999985	7.79999923706055	12.2112989079678
55.2000045776367	28.1994999999988	7.85000228881836	12.2535189010484
55.3000030517578	28.2061999999969	7.90000152587891	12.2954278412201
55.4000015258789	28.215699999997	7.95000076293945	12.3370312105638
55.5	28.2225999999973	8	12.3783312374525
55.5999984741211	28.232299999996	8.04999923706055	12.419330134128
55.7000045776367	28.2387999999992	8.10000228881836	12.4600331906944
55.8000030517578	28.2469999999994	8.15000152587891	12.5004363772577
55.9000015258789	28.2572	8.20000076293945	12.5405449750539
56	28.2662999999993	8.25	12.5803611331419
56.0999984741211	28.2744999999959	8.29999923706055	12.6198869765656
56.2000045776367	28.2847000000002	8.35000228881836	12.6591276027074
56.3000030517578	28.2942999999977	8.40000152587891	12.6980791311134
56.4000015258789	28.3043999999973	8.45000076293945	12.7367466526199
56.5	28.3146000000015	8.5	12.7751322383322
56.5999984741211	28.3234999999986	8.54999923706055	12.8132379443557
56.7000045776367	28.332099999996	8.60000228881836	12.8510686874533
56.8000030517578	28.3385999999991	8.65000152587891	12.8886207220711
56.9000015258789	28.3435999999965	8.70000076293945	12.9258989567139
57	28.3479999999981	8.75	12.96290538326
57.0999984741211	28.3498	8.79999923706055	12.9996419799465
57.2000045776367	28.3563999999969	8.85000228881836	13.0361134913427
57.3000030517578	28.3656999999985	8.90000152587891	13.0723163059982
57.4000015258789	28.3745999999992	8.95000076293945	13.1082551555268
57.5	28.3791999999958	9	13.143931964919
57.5999984741211	28.3880999999965	9.04999923706055	13.1793486452376
57.7000045776367	28.3970999999983	9.10000228881836	13.2145097663487
57.8000030517578	28.4013999999988	9.15000152587891	13.249411847096
57.9000015258789	28.4069000000018	9.20000076293945	13.284059445881
58	28.4169999999976	9.25	13.3184544133528
58.0999984741211	28.4207999999999	9.29999923706055	13.3525985966177
58.2000045776367	28.4255999999987	9.35000228881836	13.3864964009828
58.3000030517578	28.4304999999986	9.40000152587891	13.4201444699531
58.4000015258789	28.4386999999988	9.45000076293945	13.4535472013706
58.5	28.4475999999959	9.5	13.4867063845342
58.5999984741211	28.4532999999974	9.54999923706055	13.519623795824
58.7000045776367	28.4619999999959	9.60000228881836	13.5523036828247
58.8000030517578	28.4710999999988	9.65000152587891	13.5847428073991
58.9000015258789	28.4802999999993	9.70000076293945	13.6169454024586
59	28.4802999999993	9.75	13.6489131985016
59.0999984741211	28.4868999999999	9.79999923706055	13.6806479077104
59.2000045776367	28.4868999999999	9.85000228881836	13.7121536246302
59.3000030517578	28.4868999999999	9.90000152587891	13.7434272297517
59.4000015258789	28.4896999999983	9.95000076293945	13.7744728107136
59.5	28.4896999999983	10	13.8052920307077
59.5999984741211	28.4896999999983	10.0499992370605	13.8358865409363
59.7000045776367	28.4868999999999	10.1000022888184	13.8662602875891
59.8000030517578	28.4868999999999	10.1500015258789	13.8964102548021
59.9000015258789	28.4868999999999	10.2000007629395	13.9263403894084
60	28.4868999999999	10.25	13.956052294449
60.0999984741211	28.4868999999999	10.2999992370605	13.9855475613491
60.2000045776367	28.4868999999999	10.3500022888184	14.0148299957858
60.3000030517578	28.4868999999999	10.4000015258789	14.0438966984674
60.4000015258789	28.4868999999999	10.4500007629395	14.0727514686665
60.5	28.4868999999999	10.5	14.1013958523039
60.5999984741211	28.4802999999993	10.5499992370605	14.1298313833564
60.7000045776367	28.4725999999973	10.6000022888184	14.158061721701
60.8000030517578	28.4294999999984	10.6500015258789	14.1860840782887
60.9000015258789	28.3922999999959	10.7000007629395	14.2139021155208
61	28.2548999999999	10.75	14.2415173233562
61.0999984741211	28.1887999999963	10.7999992370605	14.268931180963
61.2000045776367	27.5159999999996	10.8500022888184	14.2961472255138
61.3000030517578	26.7645999999986	10.9000015258789	14.323162762372
61.4000015258789	25.8681999999972	10.9500007629395	14.3499813227711
61.5	25.0761999999959	11	14.3766043436141
61.5999984741211	24.3997999999992	11.0499992370605	14.4030332418016
61.7000045776367	23.8268999999964	11.1000022888184	14.4292714331998
61.8000030517578	23.0756000000001	11.1500015258789	14.4553163197065
61.9000015258789	22.6582999999991	11.2000007629395	14.4811713053213
62	22.0347000000002	11.25	14.5068377749143
62.0999984741211	21.5418999999965	11.2999992370605	14.5323171033365
62.2000045776367	21.0622999999978	11.3500022888184	14.5576125782251
62.3000030517578	20.6087999999982	11.4000015258789	14.5827216951832
62.4000015258789	20.1655999999966	11.4500007629395	14.6076477363509
62.5	19.8246999999974	11.5	14.6323920293933
62.5999984741211	19.440499999997	11.5499992370605	14.6569559035239
62.7000045776367	19.0332999999955	11.6000022888184	14.6813425286795
62.8000030517578	18.6267999999982	11.6500015258789	14.7055494901245
62.9000015258789	18.2773999999954	11.7000007629395	14.7295799517123
63	17.9134000000013	11.75	14.7534352006629
63.0999984741211	17.5675999999985	11.7999992370605	14.7771165148961
63.2000045776367	17.3090999999986	11.8500022888184	14.8006269501491
63.3000030517578	17.040399999998	11.9000015258789	14.8239641788679
63.4000015258789	16.7479999999996	11.9500007629395	14.8471312450283
63.5	16.5112999999983	12	14.8701293917203
63.5999984741211	16.2645999999986	12.0499992370605	14.8929598519724
63.7000045776367	16.0239999999976	12.1000022888184	14.9156255714271
63.8000030517578	15.7649999999994	12.1500015258789	14.9381243058128
63.9000015258789	15.5210999999981	12.2000007629395	14.9604589957881
64	15.2948999999971	12.25	14.9826308378175
64.0999984741211	15.0447999999997	12.2999992370605	15.004641019731
64.2000045776367	14.8076999999976	12.3500022888184	15.0264923817308
64.3000030517578	14.5845999999983	12.4000015258789	15.0481827551435
64.4000015258789	14.3590999999979	12.4500007629395	15.0697149756265
64.5	14.1622999999963	12.5	15.0910901981859
64.5999984741211	13.9663	12.5499992370605	15.1123095676831
64.7000045776367	13.7956999999988	12.6000022888184	15.1333758219435
64.8000030517578	13.6093999999975	12.6500015258789	15.1542868751247
64.9000015258789	13.4298999999955	12.7000007629395	15.1750454604339
65	13.2653999999966	12.75	15.1956526899752
65.0999984741211	13.0917999999983	12.7999992370605	15.216109667836
65.2000045776367	12.9473999999973	12.8500022888184	15.2364190295625
65.3000030517578	12.800299999999	12.9000015258789	15.2565787636545
65.4000015258789	12.6700999999957	12.9500007629395	15.276591507035
65.5	12.5291999999972	13	15.2964583315826
65.5999984741211	12.3948999999993	13.0499992370605	15.3161803014109
65.7000045776367	12.2667000000001	13.1000022888184	15.3357599611918
65.8000030517578	12.1466	13.1500015258789	15.3551953723311
65.9000015258789	12.0145999999986	13.2000007629395	15.3744890752227
66	11.9054999999971	13.25	15.3936421035624
66.0999984741211	11.7851999999984	13.2999992370605	15.4126554802993
66.2000045776367	11.670299999998	13.3500022888184	15.4315316570564
66.3000030517578	11.5487999999968	13.4000015258789	15.4502687671052
66.4000015258789	11.4365999999973	13.4500007629395	15.4688692593221
66.5	11.3242999999966	13.5	15.4873341299869
66.5999984741211	11.2163	13.5499992370605	15.5056643681686
66.7000045776367	11.1035999999986	13.6000022888184	15.5238623390228
66.8000030517578	11.0045999999966	13.6500015258789	15.5419262408195
66.9000015258789	10.8958999999959	13.7000007629395	15.5598584347535
67	10.7891999999993	13.75	15.5776598791834
67.0999984741211	10.6997999999985	13.7999992370605	15.5953315251756
67.2000045776367	10.5933999999979	13.8500022888184	15.6128756553679
67.3000030517578	10.4897999999957	13.9000015258789	15.6302905325428
67.4000015258789	10.4042999999983	13.9500007629395	15.6475784328059
67.5	10.3201000000008	14	15.6647402821789
67.5999984741211	10.2273999999961	14.0499992370605	15.6817769999886
67.7000045776367	10.1390999999967	14.1000022888184	15.6986907845488
67.8000030517578	10.0472999999984	14.1500015258789	15.715479961342
67.9000015258789	9.96929999999702	14.2000007629395	15.7321467232486
68	9.88269999999829	14.25	15.7486919598381
68.0999984741211	9.80289999999877	14.2999992370605	15.7651165600747
68.2000045776367	9.71929999999702	14.3500022888184	15.7814226430809
68.3000030517578	9.62749999999869	14.4000015258789	15.7976085942676
68.4000015258789	9.53700000000026	14.4500007629395	15.8136765291645
68.5	9.45219999999972	14.5	15.8296273084955
68.5999984741211	9.37259999999878	14.5499992370605	15.8454617867691
68.7000045776367	9.29709999999977	14.6000022888184	15.861182007232
68.8000030517578	9.22060000000056	14.6500015258789	15.8767864124472
68.9000015258789	9.13999999999942	14.7000007629395	15.8922770381792
69	9.06910000000062	14.75	15.9076547170435
69.0999984741211	9.00199999999677	14.7999992370605	15.9229202726535
69.2000045776367	8.92649999999776	14.8500022888184	15.9380756746234
69.3000030517578	8.8476999999948	14.9000015258789	15.9531194223403
69.4000015258789	8.78019999999742	14.9500007629395	15.9680534820897
69.5	8.74599999999919	15	15.9828786539062
69.5999984741211	8.72159999999712	15.0499992370605	15.9975957320533
69.7000045776367	8.66999999999825	15.1000022888184	16.0122066150247
69.8000030517578	8.61169999999765	15.1500015258789	16.0267098519327
69.9000015258789	8.55749999999898	15.2000007629395	16.0411073413216
70	8.5028999999995	15.25	16.0553998543029
70.0999984741211	8.46889999999985	15.2999992370605	16.0695881563998
70.2000045776367	8.32299999999668	15.3500022888184	16.0836740782701
70.3000030517578	8.25379999999859	15.4000015258789	16.0976562252356
70.4000015258789	8.16270000000077	15.4500007629395	16.1115364248712
70.5	8.0727999999981	15.5	16.1253154208061
70.5999984741211	7.97459999999774	15.5499992370605	16.1389939511292
70.7000045776367	7.97590000000127	15.6000022888184	16.1525737762087
70.8000030517578	8.02589999999691	15.6500015258789	16.1660535544306
70.9000015258789	8.07389999999941	15.7000007629395	16.1794350475429
71	8.14809999999852	15.75	16.1927189722699
71.0999984741211	8.23749999999927	15.7999992370605	16.2059060401459
71.2000045776367	8.31939999999668	15.8500022888184	16.2189979526816
71.3000030517578	8.39559999999983	15.9000015258789	16.2319934136604
71.4000015258789	8.6504999999961	15.9500007629395	16.2448941217381
71.5	8.78389999999854	16	16.2577007681219
71.5999984741211	8.79550000000017	16.0499992370605	16.2704140345888
71.7000045776367	8.72729999999865	16.1000022888184	16.2830355639237
71.8000030517578	8.62339999999676	16.1500015258789	16.2955641065222
71.9000015258789	8.53419999999824	16.2000007629395	16.3080012998362
72	8.44099999999889	16.25	16.320347810043
72.0999984741211	8.41419999999925	16.2999992370605	16.3326042985012
72.2000045776367	8.46769999999742	16.3500022888184	16.3447723466901
72.3000030517578	8.46429999999964	16.4000015258789	16.3568507499094
72.4000015258789	8.45579999999973	16.4500007629395	16.3688410869956
72.5	8.46639999999752	16.5	16.380743996753
72.5999984741211	8.46669999999722	16.5499992370605	16.3925601182541
72.7000045776367	8.49759999999878	16.6000022888184	16.4042909765199
72.8000030517578	8.47379999999976	16.6500015258789	16.4159354099746
72.9000015258789	8.61269999999786	16.7000007629395	16.4274949405473
73	8.579899999997	16.75	16.4389701874373
73.0999984741211	8.39979999999559	16.7999992370605	16.4503617653697
73.2000045776367	8.04809999999998	16.8500022888184	16.4616711442644
73.3000030517578	7.92219999999725	16.9000015258789	16.4728972044807
73.4000015258789	7.73399999999674	16.9500007629395	16.4840414104905
73.5	7.52779999999984	17	16.4951043599257
73.5999984741211	7.37569999999687	17.0499992370605	16.5060866460567
73.7000045776367	7.18759999999747	17.1000022888184	16.5169896858422
73.8000030517578	6.98179999999775	17.1500015258789	16.5278123997017
73.9000015258789	6.79609999999593	17.2000007629395	16.5385562021953
74	6.67840000000069	17.25	16.5492216688606
74.0999984741211	6.61349999999948	17.2999992370605	16.5598093710813
74.2000045776367	6.65439999999944	17.3500022888184	16.5703206750915
74.3000030517578	6.65069999999832	17.4000015258789	16.5807545379036
74.4000015258789	6.73669999999765	17.4500007629395	16.59111232326
74.5	6.74759999999878	17.5	16.6013945868712
74.5999984741211	6.77880000000005	17.5499992370605	16.611601879455
74.7000045776367	6.78389999999854	17.6000022888184	16.6217355180023
74.8000030517578	6.77509999999893	17.6500015258789	16.6317944991434
74.9000015258789	6.70669999999882	17.7000007629395	16.6417801376475
75	6.66409999999814	17.75	16.6516929684731
75.0999984741211	6.63319999999658	17.7999992370605	16.6615335227224
75.2000045776367	6.59600000000137	17.8500022888184	16.6713030683755
75.3000030517578	6.55289999999877	17.9000015258789	16.6810006375552
75.4000015258789	6.50229999999647	17.9500007629395	16.6906274988207
75.5	6.446899999999	18	16.7001841677838
75.5999984741211	6.38849999999729	18.0499992370605	16.7096711563216
75.7000045776367	6.35139999999592	18.1000022888184	16.7190896885133
75.8000030517578	6.30499999999665	18.1500015258789	16.7284388318239
75.9000015258789	6.25119999999515	18.2000007629395	16.7377198082748
76	6.19959999999628	18.25	16.7469331151112
76.0999984741211	6.14909999999509	18.2999992370605	16.7560792445585
76.2000045776367	6.10529999999926	18.3500022888184	16.7651593756897
76.3000030517578	6.05699999999706	18.4000015258789	16.7741726106447
76.4000015258789	6.00760000000082	18.4500007629395	16.7831201274225
76.5	5.95869999999923	18.5	16.7920024052701
76.5999984741211	5.90810000000056	18.5499992370605	16.8008199199658
76.7000045776367	5.85089999999764	18.6000022888184	16.8095738092357
76.8000030517578	5.80549999999857	18.6500015258789	16.8182632063818
76.9000015258789	5.74809999999707	18.7000007629395	16.8268892472248
77	5.70829999999842	18.75	16.8354523929044
77.0999984741211	5.67379999999685	18.7999992370605	16.843953100693
77.2000045776367	5.62879999999859	18.8500022888184	16.8523924687185
77.3000030517578	5.58069999999861	18.9000015258789	16.8607696613152
77.4000015258789	5.54750000000058	18.9500007629395	16.8690857733723
77.5	5.51650000000154	19	16.8773412503391
77.5999984741211	5.47680000000037	19.0499992370605	16.8855365344442
77.7000045776367	5.43409999999858	19.1000022888184	16.8936726831553
77.8000030517578	5.40849999999773	19.1500015258789	16.9017488909668
77.9000015258789	5.380799999999	19.2000007629395	16.9097662128597
78	5.34170000000086	19.25	16.9177250765543
78.0999984741211	5.31179999999949	19.2999992370605	16.925625909752
78.2000045776367	5.27460000000065	19.3500022888184	16.933469731827
78.3000030517578	5.23929999999746	19.4000015258789	16.9412557661017
78.4000015258789	5.20109999999841	19.4500007629395	16.9489850302216
78.5	5.16539999999804	19.5	16.9566579382245
78.5999984741211	5.13169999999809	19.5499992370605	16.964274901158
78.7000045776367	5.09639999999854	19.6000022888184	16.9718369018961
78.8000030517578	5.05809999999838	19.6500015258789	16.9793431913685
78.9000015258789	5.02079999999842	19.7000007629395	16.9867947486846
79	4.98539999999775	19.75	16.994191974426
79.0999984741211	4.95889999999781	19.7999992370605	17.0015352647799
79.2000045776367	4.92839999999705	19.8500022888184	17.0088255672014
79.3000030517578	4.89879999999539	19.9000015258789	17.0160621598396
79.4000015258789	4.86769999999888	19.9500007629395	17.0232459885483
79.5	4.83810000000085	20	17.0303774381718
79.5999984741211	4.80789999999615	20.0499992370605	17.0374568907779
79.7000045776367	4.77709999999934	20.1000022888184	17.0444852597127
79.8000030517578	4.75169999999707	20.1500015258789	17.0514618468946
79.9000015258789	4.72710000000006	20.2000007629395	17.0583875656509
80	4.7013999999981	20.25	17.065262786914
80.0999984741211	4.68039999999746	20.2999992370605	17.0720878789276
80.2000045776367	4.65689999999813	20.3500022888184	17.0788637223045
80.3000030517578	4.6336999999985	20.4000015258789	17.0855896461524
80.4000015258789	4.60859999999957	20.4500007629395	17.0922665296007
80.5	4.5808999999972	20.5	17.0988947303613
80.5999984741211	4.55899999999747	20.5499992370605	17.1054746035684
80.7000045776367	4.53619999999864	20.6000022888184	17.1120069958947
80.8000030517578	4.50959999999759	20.6500015258789	17.1184912620189
80.9000015258789	4.48709999999846	20.7000007629395	17.1249282494097
81	4.46949999999924	20.75	17.1313183028369
81.0999984741211	4.44599999999991	20.7999992370605	17.1376617645742
81.2000045776367	4.42379999999685	20.8500022888184	17.1439594531094
81.3000030517578	4.40729999999894	20.9000015258789	17.1502107449143
81.4000015258789	4.39219999999841	20.9500007629395	17.1564164571034
81.5	4.38149999999951	21	17.1625769221715
81.5999984741211	4.36969999999565	21.0499992370605	17.1686924681995
81.7000045776367	4.35319999999774	21.1000022888184	17.1747638852297
81.8000030517578	4.33239999999569	21.1500015258789	17.1807905722386
81.9000015258789	4.31559999999809	21.2000007629395	17.1867733168995
82	4.30309999999736	21.25	17.1927124396676
82.0999984741211	4.28540000000066	21.2999992370605	17.1986082586794
82.2000045776367	4.26899999999659	21.3500022888184	17.2044615346834
82.3000030517578	4.2484000000004	21.4000015258789	17.2102716881734
82.4000015258789	4.22959999999875	21.4500007629395	17.2160394786262
82.5	4.21279999999751	21.5	17.2217652134424
82.5999984741211	4.19809999999779	21.5499992370605	17.22744919986
82.7000045776367	4.18309999999838	21.6000022888184	17.2330921715428
82.8000030517578	4.16879999999583	21.6500015258789	17.2386935697297
82.9000015258789	4.15579999999682	21.7000007629395	17.2442541265233
83	4.1378999999979	21.75	17.2497741397802
83.0999984741211	4.12389999999868	21.7999992370605	17.2552539052046
83.2000045776367	4.10599999999977	21.8500022888184	17.2606941298805
83.3000030517578	4.0889999999963	21.9000015258789	17.2660942752184
83.4000015258789	4.07739999999831	21.9500007629395	17.2714550457849
83.5	4.06389999999737	22	17.2767767289021
83.5999984741211	4.05059999999503	22.0499992370605	17.2820596100194
83.7000045776367	4.03899999999703	22.1000022888184	17.2873043707451
83.8000030517578	4.02819999999701	22.1500015258789	17.2925104917608
83.9000015258789	4.01239999999962	22.2000007629395	17.2976786535208
84	3.99519999999757	22.25	17.3028091328788
84.0999984741211	3.98189999999886	22.2999992370605	17.3079022046902
84.2000045776367	3.96999999999753	22.3500022888184	17.3129585261623
84.3000030517578	3.95460000000094	22.4000015258789	17.3179775956712
84.4000015258789	3.94150000000081	22.4500007629395	17.3229600690832
84.5	3.92919999999867	22.5	17.3279062137732
84.5999984741211	3.91359999999986	22.5499992370605	17.3328162946561
84.7000045776367	3.898199999996	22.6000022888184	17.3376909452521
84.8000030517578	3.88619999999719	22.6500015258789	17.3425296829029
84.9000015258789	3.87119999999777	22.7000007629395	17.3473331400599
85	3.85629999999946	22.75	17.3521015740568
85.0999984741211	3.84359999999651	22.7999992370605	17.3568352403722
85.2000045776367	3.83529999999519	22.8500022888184	17.3615347490322
85.3000030517578	3.82500000000073	22.9000015258789	17.3661996343239
85.4000015258789	3.81589999999778	22.9500007629395	17.3708305065226
85.5	3.80019999999786	23	17.375427613656
85.5999984741211	3.78220000000147	23.0499992370605	17.3799912019551
85.7000045776367	3.76800000000003	23.1000022888184	17.3845218602461
85.8000030517578	3.75499999999738	23.1500015258789	17.3890191399449
85.9000015258789	3.74609999999666	23.2000007629395	17.3934836288878
86	3.73499999999694	23.25	17.3979155662668
86.0999984741211	3.72539999999935	23.2999992370605	17.4023151889336
86.2000045776367	3.71059999999852	23.3500022888184	17.4066830639503
86.3000030517578	3.7016999999978	23.4000015258789	17.4110187594596
86.4000015258789	3.6875	23.4500007629395	17.4153228421216
86.5	3.67399999999907	23.5	17.4195955424711
86.5999984741211	3.66589999999997	23.5499992370605	17.4238370893743
86.7000045776367	3.66099999999642	23.6000022888184	17.4280480301183
86.8000030517578	3.65989999999874	23.6500015258789	17.4322279477889
86.9000015258789	3.66399999999703	23.7000007629395	17.4363773887565
87	3.66309999999794	23.75	17.4404965749122
87.0999984741211	3.66129999999612	23.7999992370605	17.4445857261178
87.2000045776367	3.66149999999834	23.8500022888184	17.4486453706541
87.3000030517578	3.65599999999904	23.9000015258789	17.4526751065347
87.4000015258789	3.64589999999953	23.9500007629395	17.4566754604409
87.5	3.64269999999669	24	17.4606466466496
87.5999984741211	3.63859999999841	24.0499992370605	17.464588877888
87.7000045776367	3.6339999999982	24.1000022888184	17.4685026628363
87.8000030517578	3.63459999999759	24.1500015258789	17.4723876140157
87.9000015258789	3.63029999999708	24.2000007629395	17.4762442386998
88	3.62439999999697	24.25	17.4800727417203
88.0999984741211	3.62119999999777	24.2999992370605	17.48387332957
88.2000045776367	3.61619999999675	24.3500022888184	17.4876464925925
88.3000030517578	3.61469999999827	24.4000015258789	17.4913918571754
88.4000015258789	3.61089999999967	24.4500007629395	17.4951099128513
88.5000076293945	3.60719999999856	24.5	17.4988008588078
88.5999984741211	3.60410000000047	24.5500030517578	17.5024651713332
88.7000045776367	3.60169999999925	24.5999984741211	17.5061022111993
88.7999954223633	3.59079999999813	24.6500015258789	17.5097132834158
88.9000015258789	3.58359999999811	24.7000045776367	17.5132980245409
89.0000076293945	3.5808999999972	24.75	17.516856085831
89.0999984741211	3.57709999999861	24.8000030517578	17.5203887440754
89.2000045776367	3.5779999999977	24.8499984741211	17.5238951107301
89.2999954223633	3.57259999999587	24.9000015258789	17.527376440158
89.4000015258789	3.55899999999747	24.9500045776367	17.5308323797711
89.5000076293945	3.55479999999807	25	17.5342625969764
89.5999984741211	3.55049999999756	25.0500030517578	17.5376683225134
89.7000045776367	3.53799999999683	25.0999984741211	17.5410486995784
89.7999954223633	3.52399999999761	25.1500015258789	17.5444049410922
89.9000015258789	3.49649999999747	25.2000045776367	17.5477367092689
90.0000076293945	3.46749999999884	25.25	17.5510436799863
90.0999984741211	3.43079999999827	25.3000030517578	17.5543270399451
90.2000045776367	3.39909999999873	25.3499984741211	17.5575859633231
90.2999954223633	3.36829999999827	25.4000015258789	17.5608216196757
90.4000015258789	3.34649999999965	25.4500045776367	17.5640336835832
90.5000076293945	3.31780000000072	25.5	17.5672218428155
90.5999984741211	3.28849999999875	25.5500030517578	17.5703872417029
90.7000045776367	3.24469999999565	25.5999984741211	17.5735290748129
90.7999954223633	3.21639999999752	25.6500015258789	17.5766484720765
90.9000015258789	3.19029999999839	25.7000045776367	17.5797451228359
91.0000076293945	3.16599999999744	25.75	17.5828187257503
91.0999984741211	3.15220000000045	25.8000030517578	17.585870383672
91.2000045776367	3.1417999999976	25.8499984741211	17.5888993289358
91.2999954223633	3.14029999999912	25.9000015258789	17.591906648428
91.4000015258789	3.13179999999556	25.9500045776367	17.594892039542
91.5000076293945	3.11519999999655	26	17.5978552119133
91.5999984741211	3.09229999999661	26.0500030517578	17.6007972289317
91.7000045776367	3.05969999999797	26.0999984741211	17.6037173506869
91.7999954223633	3.0193999999974	26.1500015258789	17.6066166252028
91.9000015258789	2.98119999999835	26.2000045776367	17.6094947609452
92.0000076293945	2.93979999999647	26.25	17.612351478195
92.0999984741211	2.91960000000108	26.3000030517578	17.6151877905175
92.2000045776367	2.89999999999782	26.3499984741211	17.6180029922949
92.2999954223633	2.87809999999809	26.4000015258789	17.620798094175
92.4000015258789	2.85759999999573	26.4500045776367	17.6235728147616
92.5000076293945	2.84559999999692	26.5	17.62632688402
92.5999984741211	2.83749999999782	26.5500030517578	17.6290612901204
92.7000045776367	2.83649999999761	26.5999984741211	17.631775345169
92.7999954223633	2.84369999999763	26.6500015258789	17.6344700230157
92.9000015258789	2.86639999999534	26.7000045776367	17.6371450524621
93.0000076293945	2.8747000000003	26.75	17.6398001732708
93.0999984741211	2.8946999999971	26.8000030517578	17.6424363382137
93.2000045776367	2.91619999999602	26.8499984741211	17.6450528842249
93.2999954223633	2.93169999999736	26.9000015258789	17.6476507502894
93.4000015258789	2.94529999999941	26.9500045776367	17.6502296737899
93.5000076293945	2.94940000000133	27	17.6527893981276
93.5999984741211	2.9555999999975	27.0500030517578	17.6553308466499
93.7000045776367	2.96469999999681	27.0999984741211	17.657853379913
93.7999954223633	2.96519999999873	27.1500015258789	17.6603579029453
93.9000015258789	2.97209999999905	27.2000045776367	17.6628441635767
94.0000076293945	2.98059999999896	27.25	17.6653119198161
94.0999984741211	2.98359999999957	27.3000030517578	17.6677620570736
94.2000045776367	2.98099999999977	27.3499984741211	17.6701939589373
94.2999954223633	2.98530000000028	27.4000015258789	17.6726084979834
94.4000015258789	2.98769999999786	27.4500045776367	17.6750054311739
94.5000076293945	2.99389999999767	27.5	17.6773845252909
94.5999984741211	2.99349999999686	27.5500030517578	17.6797466340205
94.7000045776367	2.98819999999978	27.5999984741211	17.6820911631926
94.7999954223633	2.98489999999947	27.6500015258789	17.6844189520423
94.9000015258789	2.97550000000047	27.7000045776367	17.6867297644478
95.0000076293945	2.96609999999782	27.75	17.6890233779631
95.0999984741211	2.9500999999982	27.8000030517578	17.6913006154792
95.2000045776367	2.93729999999778	27.8499984741211	17.6935609040432
95.2999954223633	2.93269999999757	27.9000015258789	17.6958050546137
95.4000015258789	2.93820000000051	27.9500045776367	17.698032841259
95.5000076293945	2.94640000000072	28	17.7002440471732
95.5999984741211	2.95469999999841	28.0500030517578	17.7024394657508
95.7000045776367	2.96469999999681	28.0999984741211	17.7046185447007
95.7999954223633	2.97239999999874	28.1500015258789	17.7067820659287
95.9000015258789	2.98099999999977	28.2000045776367	17.7089298117123
96.0000076293945	2.98569999999745	28.25	17.7110615731348
96.0999984741211	2.98539999999775	28.3000030517578	17.7131781151936
96.2000045776367	2.97719999999754	28.3499984741211	17.7152789020377
96.2999954223633	2.97619999999733	28.4000015258789	17.7173646878958
96.4000015258789	2.97559999999794	28.4500045776367	17.719435264355
96.5000076293945	2.96869999999763	28.5	17.7214904298827
96.5999984741211	2.96949999999924	28.5500030517578	17.7235309218561
96.7000045776367	2.96860000000015	28.5999984741211	17.7255562269265
96.7999954223633	2.9648999999954	28.6500015258789	17.7275670717872
96.9000015258789	2.96540000000095	28.7000045776367	17.7295632540424
97.0000076293945	2.96419999999853	28.75	17.7315445794776
97.0999984741211	2.96599999999671	28.8000030517578	17.7335117590612
97.2000045776367	2.96370000000024	28.8499984741211	17.7354642979802
97.2999954223633	2.96359999999913	28.9000015258789	17.7374028969182
97.4000015258789	2.96249999999782	28.9500045776367	17.7393273608582
97.5000076293945	2.9648999999954	29	17.7412375026783
97.5999984741211	2.96569999999701	29.0500030517578	17.7431340024894
97.7000045776367	2.96569999999701	29.0999984741211	17.7450163864006
97.7999954223633	2.97019999999975	29.1500015258789	17.7468853303602
97.9000015258789	2.96979999999894	29.2000045776367	17.7487406462098
98.0000076293945	2.96819999999934	29.25	17.7505821533898
98.0999984741211	2.96900000000096	29.3000030517578	17.7524105126407
98.2000045776367	2.97089999999662	29.3499984741211	17.7542252640053
98.2999954223633	2.96870000000126	29.4000015258789	17.7560270586525
98.4000015258789	2.96889999999985	29.4500045776367	17.7578157152524
98.5000076293945	2.97129999999743	29.5	17.7595910598066
98.5999984741211	2.97229999999763	29.5500030517578	17.7613537293962
98.7000045776367	2.97509999999966	29.5999984741211	17.7631032806763
98.7999954223633	2.97499999999854	29.6500015258789	17.7648403415145
98.9000015258789	2.97659999999814	29.7000045776367	17.7665647365683
99.0000076293945	2.98140000000058	29.75	17.7682762936265
99.0999984741211	2.98540000000139	29.8000030517578	17.7699756304609
99.2000045776367	2.98689999999624	29.8499984741211	17.7716623195237
99.2999954223633	2.98459999999977	29.9000015258789	17.7733369659786
99.4000015258789	2.98530000000028	29.9500045776367	17.7749994012317
99.5000076293945	2.98759999999675	30	17.7766494634975
99.5999984741211	2.98529999999664	30.0500030517578	17.7782877448276
99.7000045776367	2.97899999999936	30.0999984741211	17.7799138330847
99.7999954223633	2.97569999999905	30.1500015258789	17.7815283117435
99.9000015258789	2.96329999999944	30.2000045776367	17.7831310183265
100.000007629395	2.94369999999617	30.25	17.7847217969252
100.099998474121	2.92749999999796	30.3000030517578	17.7863012183901
100.200004577637	2.92119999999704	30.3499984741211	17.7878688854666
100.299995422363	2.90919999999824	30.4000015258789	17.789425359257
100.400001525879	2.89969999999812	30.4500045776367	17.7909704812094
100.500007629395	2.88739999999598	30.5	17.792504103165
100.599998474121	2.88139999999839	30.5500030517578	17.7940267753563
100.700004577637	2.87429999999949	30.5999984741211	17.795538114686
100.799995422363	2.86739999999918	30.6500015258789	17.7970386634068
100.900001525879	2.86099999999715	30.7000045776367	17.7985282704555
101.000007629395	2.85369999999966	30.75	17.80000679087
101.099998474121	2.85039999999935	30.8000030517578	17.801474755157
101.200004577637	2.84579999999914	30.8499984741211	17.8029317940312
101.299995422363	2.83959999999934	30.9000015258789	17.8043784303157
101.400001525879	2.83619999999792	30.9500045776367	17.8058145184325
101.500007629395	2.8347999999969	31	17.8072399186903
101.599998474121	2.82939999999508	31.0500030517578	17.8086551426037
101.700004577637	2.8208999999988	31.0999984741211	17.8100598320666
101.799995422363	2.81739999999627	31.1500015258789	17.8114544910222
101.900001525879	2.81249999999636	31.2000045776367	17.8128389802847
102.000007629395	2.80500000000029	31.25	17.8142131650935
102.099998474121	2.79920000000129	31.3000030517578	17.8155775384877
102.200004577637	2.79229999999734	31.3499984741211	17.8169317572084
102.299995422363	2.78670000000056	31.4000015258789	17.818276307148
102.400001525879	2.77779999999984	31.4500045776367	17.8196110529626
102.500007629395	2.76989999999932	31.5	17.8209358647773
102.599998474121	2.76329999999507	31.5500030517578	17.8222512179651
102.700004577637	2.7570999999989	31.5999984741211	17.8235567816526
102.799995422363	2.74859999999899	31.6500015258789	17.8248530243322
102.900001525879	2.74209999999584	31.7000045776367	17.8261398155853
103.000007629395	2.73579999999856	31.75	17.8274170302701
103.099998474121	2.72569999999541	31.8000030517578	17.8286851237741
103.200004577637	2.71970000000147	31.8499984741211	17.8299437785831
103.299995422363	2.71469999999681	31.9000015258789	17.8311934467836
103.400001525879	2.70639999999548	31.9500045776367	17.8324340025569
103.500007629395	2.69900000000052	32	17.8336653251649
103.599998474121	2.69389999999839	32.0500030517578	17.8348878564038
103.700004577637	2.68749999999636	32.0999984741211	17.8361012887157
103.799995422363	2.67879999999786	32.1500015258789	17.8373060574959
103.900001525879	2.67419999999765	32.2000045776367	17.8385020414895
104.000007629395	2.66909999999916	32.25	17.8396891243434
104.099998474121	2.66419999999925	32.3000030517578	17.8408677320319
104.200004577637	2.65740000000005	32.3499984741211	17.8420375681029
104.299995422363	2.64779999999882	32.4000015258789	17.8431990523689
104.400001525879	2.63669999999911	32.4500045776367	17.8443520677764
104.500007629395	2.63220000000001	32.5	17.8454964990789
104.599998474121	2.62779999999839	32.5500030517578	17.846632759309
104.700004577637	2.62339999999676	32.5999984741211	17.8477605625873
104.799995422363	2.61609999999928	32.6500015258789	17.8488803135561
104.900001525879	2.60809999999765	32.7000045776367	17.8499918994863
105.000007629395	2.60159999999814	32.75	17.8510952122014
105.099998474121	2.59629999999743	32.8000030517578	17.8521906475783
105.200004577637	2.59179999999833	32.8499984741211	17.8532779300442
105.299995422363	2.58520000000135	32.9000015258789	17.8543574497423
105.400001525879	2.58229999999821	32.9500045776367	17.8554290980359
105.500007629395	2.57530000000042	33	17.8564927706815
105.599998474121	2.56820000000153	33.0500030517578	17.8575488493831
105.700004577637	2.56169999999838	33.0999984741211	17.8585970685227
105.799995422363	2.55479999999807	33.1500015258789	17.8596378034046
105.900001525879	2.55039999999644	33.2000045776367	17.8606709476745
106.000007629395	2.54529999999795	33.25	17.8616964024644
106.099998474121	2.54030000000057	33.3000030517578	17.8627145356898
106.200004577637	2.53579999999783	33.3499984741211	17.8637250911963
106.299995422363	2.53289999999834	33.4000015258789	17.8647284315645
106.400001525879	2.52989999999772	33.4500045776367	17.8657244557905
106.500007629395	2.52249999999913	33.5	17.8667130669501
106.599998474121	2.51459999999861	33.5500030517578	17.867694619771
106.700004577637	2.50619999999617	33.5999984741211	17.8686688673364
106.799995422363	2.49789999999848	33.6500015258789	17.8696361592375
106.900001525879	2.49289999999746	33.7000045776367	17.87059639814
107.000007629395	2.49109999999928	33.75	17.8715494906464
107.099998474121	2.48779999999897	33.8000030517578	17.8724957787876
107.200004577637	2.47889999999825	33.8499984741211	17.8734350231712
107.299995422363	2.46809999999823	33.9000015258789	17.8743675604962
107.400001525879	2.45959999999832	33.9500045776367	17.8752932978729
107.500007629395	2.4577999999965	34	17.8762121451946
107.599998474121	2.45750000000044	34.0500030517578	17.8771244321324
107.700004577637	2.45379999999568	34.0999984741211	17.8780299291671
107.799995422363	2.45639999999912	34.1500015258789	17.8789289611908
107.900001525879	2.452699999998	34.2000045776367	17.8798214377064
108.000007629395	2.4503999999979	34.25	17.8807072718731
108.099998474121	2.44959999999992	34.3000030517578	17.8815867815489
108.200004577637	2.44770000000062	34.3499984741211	17.8824597454952
108.299995422363	2.44639999999708	34.4000015258789	17.8833264769687
108.400001525879	2.44340000000011	34.4500045776367	17.8841868887643
108.500007629395	2.43549999999959	34.5	17.8850408972054
108.599998474121	2.42120000000068	34.5500030517578	17.8858888069302
108.700004577637	2.40499999999884	34.5999984741211	17.8867304053823
108.799995422363	2.39099999999962	34.6500015258789	17.8875659949573
108.900001525879	2.3781999999992	34.7000045776367	17.8883954915252
109.000007629395	2.36509999999544	34.75	17.8892188143528
109.099998474121	2.35469999999987	34.8000030517578	17.8900362588444
109.200004577637	2.34179999999833	34.8499984741211	17.8908476193494
109.299995422363	2.327699999998	34.9000015258789	17.8916531869917
109.400001525879	2.3148000000001	34.9500045776367	17.8924528806913
109.500007629395	2.30370000000039	35	17.8932466226454
109.599998474121	2.29199999999764	35.0500030517578	17.8940346976775
109.700004577637	2.27899999999863	35.0999984741211	17.8948169075609
109.799995422363	2.26310000000012	35.1500015258789	17.8955935329986
109.900001525879	2.24919999999838	35.2000045776367	17.8963644958322
110.000007629395	2.23679999999877	35.25	17.8971297189027
110.099998474121	2.22409999999581	35.3000030517578	17.8978894783934
110.200004577637	2.21029999999882	35.3499984741211	17.8986435831498
110.299995422363	2.19770000000062	35.4000015258789	17.8993923037344
110.400001525879	2.18609999999899	35.4500045776367	17.9001355647694
110.500007629395	2.17659999999887	35.5	17.9008732939213
110.599998474121	2.16539999999804	35.5500030517578	17.9016057558912
110.700004577637	2.15609999999651	35.5999984741211	17.9023327664158
110.799995422363	2.14549999999872	35.6500015258789	17.9030545863622
110.900001525879	2.13490000000093	35.7000045776367	17.903771143089
111.000007629395	2.12479999999778	35.75	17.9044823668918
111.099998474121	2.11430000000109	35.8000030517578	17.9051885129947
111.200004577637	2.10239999999612	35.8499984741211	17.9058894037903
111.299995422363	2.0911999999953	35.9000015258789	17.9065852903421
111.400001525879	2.077699999998	35.9500045776367	17.9072761013757
111.500007629395	2.06189999999697	36	17.9079617708388
111.599998474121	2.04569999999876	36.0500030517578	17.9086425447378
111.700004577637	2.03339999999662	36.0999984741211	17.9093182517953
111.799995422363	2.0238999999965	36.1500015258789	17.9099891344508
111.900001525879	2.01299999999901	36.2000045776367	17.9106551251681
112.000007629395	1.99769999999626	36.25	17.9113161591394
112.099998474121	1.98149999999805	36.3000030517578	17.9119724735535
112.200004577637	1.96709999999803	36.3499984741211	17.9126239033104
112.299995422363	1.95259999999689	36.4000015258789	17.9132706821644
112.400001525879	1.94769999999698	36.4500045776367	17.9139127450339
112.500007629395	1.94410000000062	36.5	17.9145500294697
112.599998474121	1.94079999999667	36.5500030517578	17.9151827641715
112.700004577637	1.94079999999667	36.5999984741211	17.9158107891577
112.799995422363	1.94349999999758	36.6500015258789	17.9164343293833
112.900001525879	1.94279999999708	36.7000045776367	17.9170533228263
113.000007629395	1.94029999999839	36.75	17.9176677092375
113.099998474121	1.9377999999997	36.8000030517578	17.9182777090516
113.200004577637	1.93950000000041	36.8499984741211	17.9188831688015
113.299995422363	1.94350000000122	36.9000015258789	17.9194843057266
113.400001525879	1.95059999999648	36.9500045776367	17.9200810593169
113.500007629395	1.94800000000032	37	17.920673371507
113.599998474121	1.9448999999986	37.0500030517578	17.9212614548332
113.700004577637	1.94050000000061	37.0999984741211	17.9218451613655
113.799995422363	1.93669999999838	37.1500015258789	17.9224247005636
113.900001525879	1.93039999999746	37.2000045776367	17.9230000141189
114.000007629395	1.91949999999997	37.25	17.9235710460821
114.099998474121	1.90919999999824	37.3000030517578	17.9241380002229
114.200004577637	1.90759999999864	37.3499984741211	17.9247007342587
114.299995422363	1.90349999999671	37.4000015258789	17.9252594504656
114.400001525879	1.89749999999913	37.4500045776367	17.9258140925903
114.500007629395	1.895999999997	37.5	17.9263646066504
114.599998474121	1.88609999999971	37.5500030517578	17.9269111901679
114.700004577637	1.8801999999996	37.5999984741211	17.9274537056344
114.799995422363	1.86929999999848	37.6500015258789	17.9279923477096
114.900001525879	1.85759999999937	37.7000045776367	17.9285270621791
115.000007629395	1.85029999999824	37.75	17.9290577970198
115.099998474121	1.84259999999631	37.8000030517578	17.9295847426783
115.200004577637	1.83819999999832	37.8499984741211	17.9301077666103
115.299995422363	1.83109999999579	37.9000015258789	17.9306270565068
115.400001525879	1.82499999999709	37.9500045776367	17.9311425601288
115.500007629395	1.82560000000012	38	17.9316542259154
115.599998474121	1.82979999999588	38.0500030517578	17.9321622384369
115.700004577637	1.83499999999913	38.0999984741211	17.9326664699269
115.799995422363	1.83909999999742	38.1500015258789	17.9331671012964
115.900001525879	1.84999999999854	38.2000045776367	17.9336640821436
116.000007629395	1.8839999999982	38.25	17.9341573641021
116.099998474121	1.84999999999854	38.3000030517578	17.9346471241634
116.200004577637	1.8839999999982	38.3499984741211	17.9351332391195
116.299995422363	1.8839999999982	38.4000015258789	17.9356158833981
116.400001525879	1.8839999999982	38.4500045776367	17.9360950084267
116.500007629395	1.8868999999977	38.5	17.9365705675964
116.599998474121	1.8868999999977	38.5500030517578	17.9370427315618
116.700004577637	1.8868999999977	38.5999984741211	17.9375113815646
116.799995422363	1.91909999999552	38.6500015258789	17.937976685551
116.900001525879	1.91909999999552	38.7000045776367	17.9384385957572
117.000007629395	1.91909999999552	38.75	17.9388970680565
117.099998474121	1.94369999999617	38.8000030517578	17.9393522669405
117.200004577637	1.95899999999529	38.8499984741211	17.9398040778844
117.299995422363	1.99919999999838	38.9000015258789	17.9402526629947
117.400001525879	2.0102999999981	38.9500045776367	17.9406979771131
117.500007629395	2.02509999999893	39	17.9411399769054
117.599998474121	2.03399999999965	39.0500030517578	17.9415788209674
117.700004577637	2.04829999999492	39.0999984741211	17.9420143989046
117.799995422363	2.06659999999829	39.1500015258789	17.9424468670161
117.900001525879	2.1977999999981	39.2000045776367	17.9428761817847
118.000007629395	3.24350000000049	39.25	17.9433023014533
118.099998474121	4.68919999999707	39.3000030517578	17.9437253789412
118.200004577637	5.99429999999848	39.3499984741211	17.9441453073471
118.299995422363	7.08610000000044	39.4000015258789	17.9445622369734
118.400001525879	8.2476999999999	39.4500045776367	17.9449761263959
118.500007629395	9.43079999999827	39.5	17.9453869353292
118.599998474121	10.5226999999977	39.5500030517578	17.9457948111666
118.700004577637	11.4479999999967	39.5999984741211	17.9461996512924
118.799995422363	12.3449999999975	39.6500015258789	17.9466016009636
118.900001525879	13.0889999999963	39.7000045776367	17.9470006197201
119.000007629395	13.7545999999966	39.75	17.9473966687366
119.099998474121	14.4723000000013	39.8000030517578	17.9477898901253
119.200004577637	15.1260000000002	39.8499984741211	17.9481801849728
119.299995422363	15.7865999999995	39.9000015258789	17.9485676933344
119.400001525879	16.3512999999984	39.9500045776367	17.9489523762221
119.500007629395	16.8853999999992	40	17.9493341962255
119.599998474121	17.4726999999984	40.0500030517578	17.9497132896555
119.700004577637	17.9729999999981	40.0999984741211	17.9500895612652
119.799995422363	18.3665000000001	40.1500015258789	17.9504631463564
119.900001525879	18.6838999999964	40.2000045776367	17.9508340073155
120.000007629395	19.0006999999969	40.25	17.9512021080472
120.099998474121	19.2810999999965	40.3000030517578	17.9515675806243
120.200004577637	19.5633999999955	40.3499984741211	17.9519303331022
120.299995422363	19.8427999999985	40.4000015258789	17.9522904956398
120.400001525879	20.1265999999996	40.4500045776367	17.9526480319867
120.500007629395	20.3803999999982	40.5	17.9530029073578
120.599998474121	20.6314999999995	40.5500030517578	17.9533552490952
120.700004577637	20.8546999999999	40.5999984741211	17.953704968573
120.799995422363	21.0703999999969	40.6500015258789	17.9540521912908
120.900001525879	21.2735999999968	40.7000045776367	17.9543968823191
121.000007629395	21.4737999999998	40.75	17.9547390072386
121.099998474121	21.6610999999975	40.8000030517578	17.9550786893585
121.200004577637	21.832699999999	40.8499984741211	17.9554158432953
121.299995422363	21.9851999999992	40.9000015258789	17.9557505900147
121.400001525879	22.1356999999989	40.9500045776367	17.9560828958155
121.500007629395	22.285100000001	41	17.9564127283576
121.599998474121	22.4215999999979	41.0500030517578	17.956740205986
121.700004577637	22.5521999999946	41.0999984741211	17.9570652463176
121.799995422363	22.6688999999969	41.1500015258789	17.9573879659831
121.900001525879	22.7923999999985	41.2000045776367	17.9577083325044
122.000007629395	22.8994999999959	41.25	17.9580263147164
122.099998474121	23.0279999999984	41.3000030517578	17.9583420267268
122.200004577637	23.1456999999973	41.3499984741211	17.9586553891277
122.299995422363	23.2642999999989	41.4000015258789	17.9589665141567
122.400001525879	23.3768999999993	41.4500045776367	17.9592753691864
122.500007629395	23.5012999999999	41.5	17.9595819253023
122.599998474121	23.6118999999962	41.5500030517578	17.9598862924866
122.700004577637	23.7281000000003	41.5999984741211	17.9601883941595
122.799995422363	23.8387999999977	41.6500015258789	17.9604883387118
122.900001525879	23.9337000000014	41.7000045776367	17.9607860959491
123.000007629395	24.0401999999995	41.75	17.9610816368994
123.099998474121	24.1432999999997	41.8000030517578	17.9613750676121
123.200004577637	24.2343999999975	41.8499984741211	17.9616663142801
123.299995422363	24.3225999999959	41.9000015258789	17.9619554814224
123.400001525879	24.4066999999959	41.9500045776367	17.9622425399542
123.500007629395	24.5032999999967	42	17.962527461971
123.599998474121	24.5851000000002	42.0500030517578	17.9628103497402
123.700004577637	24.6746999999959	42.0999984741211	17.963091132137
123.799995422363	24.7538999999997	42.1500015258789	17.9633699099576
123.900001525879	24.8309999999983	42.2000045776367	17.9636466551967
124.000007629395	24.9043999999958	42.25	17.9639213409887
124.099998474121	24.9787999999971	42.3000030517578	17.9641940659657
124.200004577637	25.0517999999975	42.3499984741211	17.9644647615989
124.299995422363	25.1306000000004	42.4000015258789	17.9647335251064
124.400001525879	25.2080999999962	42.4500045776367	17.9650003270771
124.500007629395	25.2831000000006	42.5	17.9652651404393
124.599998474121	25.3602999999966	42.5500030517578	17.965528062788
124.700004577637	25.4354999999996	42.5999984741211	17.9657890279902
124.799995422363	25.509399999999	42.6500015258789	17.9660481296982
124.900001525879	25.5845000000008	42.7000045776367	17.9663053418525
125.000007629395	25.6598999999987	42.75	17.9665606394516
125.099998474121	25.7309999999998	42.8000030517578	17.9668141141319
125.200004577637	25.798899999998	42.8499984741211	17.967065702167
125.299995422363	25.8623999999982	42.9000015258789	17.9673154938759
125.400001525879	25.9290999999976	42.9500045776367	17.9675634641695
125.500007629395	25.9958999999981	43	17.9678095889806
125.599998474121	26.056099999998	43.0500030517578	17.9680539566911
125.700004577637	26.1172999999981	43.0999984741211	17.968296505904
125.799995422363	26.176999999996	43.1500015258789	17.9685373237357
125.900001525879	26.2418999999973	43.2000045776367	17.9687763860429
126.000007629395	26.3037000000004	43.25	17.969013669669
126.099998474121	26.3646999999983	43.3000030517578	17.96924925987
126.200004577637	26.4245999999985	43.3499984741211	17.9694830975051
126.299995422363	26.4810999999972	43.4000015258789	17.9697152666148
126.400001525879	26.540399999998	43.4500045776367	17.9699457439785
126.500007629395	26.5973999999987	43.5	17.9701745008309
126.599998474121	26.6532999999981	43.5500030517578	17.9704016226082
126.700004577637	26.7056999999986	43.5999984741211	17.9706270538244
126.799995422363	26.761599999998	43.6500015258789	17.970850875386
126.900001525879	26.8148999999976	43.7000045776367	17.9710730647877
127.000007629395	26.8679999999949	43.75	17.9712936004371
127.099998474121	26.9185999999972	43.8000030517578	17.9715125614975
127.200004577637	26.9717999999993	43.8499984741211	17.9717298929226
127.299995422363	27.0234999999957	43.9000015258789	17.9719456727361
127.400001525879	27.0731999999989	43.9500045776367	17.9721598792664
127.500007629395	27.1248999999989	44	17.9723724917237
127.599998474121	27.1775999999991	44.0500030517578	17.9725835864552
127.700004577637	27.2259999999987	44.0999984741211	17.9727931104218
127.799995422363	27.2731999999996	44.1500015258789	17.9730011388755
127.900001525879	27.3191000000006	44.2000045776367	17.9732076509558
128	27.3681999999972	44.25	17.9734126266537
128.100006103516	27.4197999999997	44.3000030517578	17.97361613961
128.200012207031	27.4732999999978	44.3499984741211	17.973818138728
128.299987792969	27.5238999999965	44.4000015258789	17.974018696596
128.399993896484	27.5692999999992	44.4500045776367	17.9742177931437
128.5	27.6166999999987	44.5	17.9744154084406
128.600006103516	27.6683999999987	44.5500030517578	17.9746116074471
128.700012207031	27.7122999999992	44.5999984741211	17.9748063462243
128.799987792969	27.7589999999982	44.6500015258789	17.9749996946524
128.899993896484	27.7981999999975	44.7000045776367	17.9751916332769
129	27.844299999997	44.75	17.9753821434304
129.100006103516	27.8891999999978	44.8000030517578	17.975571293482
129.200012207031	27.9276999999965	44.8499984741211	17.9757590358613
129.299987792969	27.9695999999967	44.9000015258789	17.975945437949
129.399993896484	28.0140999999967	44.9500045776367	17.976130481002
129.5	28.0554000000011	45	17.9763141470364
129.600006103516	28.0959999999977	45.0500030517578	17.9764965019789
129.700012207031	28.1425999999992	45.0999984741211	17.9766774999828
129.799987792969	28.1844999999958	45.1500015258789	17.9768572060242
129.899993896484	28.2256999999954	45.2000045776367	17.9770356020496
130	28.2661999999982	45.25	17.977212670739
130.100006103516	28.3027000000002	45.3000030517578	17.9773884756695
130.200012207031	28.339899999999	45.3499984741211	17.9775629726609
130.299987792969	28.3826000000008	45.4000015258789	17.9777362243762
130.399993896484	28.4166999999979	45.4500045776367	17.9779082134322
130.5	28.4557999999961	45.5	17.9780789231536
130.600006103516	28.4930999999997	45.5500030517578	17.9782484131702
130.700012207031	28.5282999999981	45.5999984741211	17.978416639705
130.799987792969	28.5673999999999	45.6500015258789	17.9785836652037
130.899993896484	28.6058999999987	45.7000045776367	17.9787494728488
131	28.6421999999984	45.75	17.978914046502
131.100006103516	28.6820999999982	45.8000030517578	17.9790774452111
131.200012207031	28.7186999999976	45.8499984741211	17.9792396278686
131.299987792969	28.7532999999967	45.9000015258789	17.9794006526677
131.399993896484	28.7893999999978	45.9500045776367	17.9795605034019
131.5	28.8244999999988	46	17.9797191645204
131.600006103516	28.8606999999975	46.0500030517578	17.9798766929581
131.700012207031	28.8970999999983	46.0999984741211	17.9800330490935
131.799987792969	28.9343999999983	46.1500015258789	17.9801882890389
131.899993896484	28.969000000001	46.2000045776367	17.9803423971807
132	29.0060999999987	46.25	17.9804953585382
132.100006103516	29.0423999999985	46.3000030517578	17.9806472280131
132.200012207031	29.0774999999958	46.3499984741211	17.9807979674203
132.299987792969	29.1103999999978	46.4000015258789	17.9809476308702
132.399993896484	29.1389999999992	46.4500045776367	17.981096203325
132.5	29.1705999999976	46.5	17.9812436703575
132.600006103516	29.2060999999994	46.5500030517578	17.9813900849139
132.700012207031	29.2397999999994	46.5999984741211	17.9815354083395
132.799987792969	29.2750999999953	46.6500015258789	17.9816796935867
132.899993896484	29.309699999998	46.7000045776367	17.9818229267124
133	29.3447999999989	46.75	17.9819650937747
133.100006103516	29.377999999997	46.8000030517578	17.9821062457821
133.200012207031	29.4120999999977	46.8499984741211	17.9822463472241
133.299987792969	29.4447999999975	46.9000015258789	17.9823854483718
133.399993896484	29.4746999999988	46.9500045776367	17.9825235352265
133.5	29.5090999999993	47	17.9826605943566
133.600006103516	29.5397999999987	47.0500030517578	17.9827966749477
133.700012207031	29.5707000000002	47.0999984741211	17.9829317427759
133.799987792969	29.6025999999983	47.1500015258789	17.9830658463172
133.899993896484	29.6316000000006	47.2000045776367	17.9831989720881
134	29.6645999999964	47.25	17.9833311071524
134.100006103516	29.6953999999969	47.3000030517578	17.9834622989423
134.200012207031	29.7260999999962	47.3499984741211	17.9835925144778
134.299987792969	29.7572	47.4000015258789	17.9837218005089
134.399993896484	29.7848999999987	47.4500045776367	17.9838501440527
134.5	29.8155999999981	47.5	17.9839775326545
134.600006103516	29.8472999999976	47.5500030517578	17.9841040120608
134.700012207031	29.8765999999996	47.5999984741211	17.9842295503449
134.799987792969	29.9049999999952	47.6500015258789	17.984354190182
134.899993896484	29.9306999999972	47.7000045776367	17.9844779210975
135	29.9610999999968	47.75	17.9846007310521
135.100006103516	29.9883999999947	47.8000030517578	17.9847226641139
135.200012207031	30.0144999999975	47.8499984741211	17.9848436896125
135.299987792969	30.0444999999963	47.9000015258789	17.9849638509795
135.399993896484	30.0734999999986	47.9500045776367	17.9850831361281
135.5	30.1015999999981	48	17.9852015334618
135.600006103516	30.1311999999998	48.0500030517578	17.9853190854755
135.700012207031	30.1584999999977	48.0999984741211	17.9854357626123
135.799987792969	30.1813000000002	48.1500015258789	17.9855516067552
135.899993896484	30.2078999999976	48.2000045776367	17.9856666062642
136	30.2347999999984	48.25	17.9857807499728
136.100006103516	30.2605999999978	48.3000030517578	17.9858940788633
136.200012207031	30.2905999999966	48.3499984741211	17.9860065644553
136.299987792969	30.3174999999974	48.4000015258789	17.9861182471428
136.399993896484	30.3413	48.4500045776367	17.9862291157205
136.5	30.3666999999987	48.5	17.9863391594399
136.600006103516	30.3945999999996	48.5500030517578	17.9864484178293
136.700012207031	30.4214999999967	48.5999984741211	17.98655686345
136.799987792969	30.4487000000008	48.6500015258789	17.986664534196
136.899993896484	30.4749999999985	48.7000045776367	17.9867714182205
137	30.4988999999987	48.75	17.9868775066929
137.100006103516	30.5262999999977	48.8000030517578	17.9869828376821
137.200012207031	30.5468999999975	48.8499984741211	17.9870873846949
137.299987792969	30.5722999999998	48.9000015258789	17.98719118525
137.399993896484	30.5996999999952	48.9500045776367	17.987294228907
137.5	30.6237999999976	49	17.9873965056484
137.600006103516	30.647399999998	49.0500030517578	17.9874980521836
137.700012207031	30.6721999999972	49.0999984741211	17.9875988429796
137.799987792969	30.6977999999981	49.1500015258789	17.9876989142164
137.899993896484	30.7223999999987	49.2000045776367	17.9877982558382
138	30.7494999999981	49.25	17.9878968581979
138.100006103516	30.7756999999983	49.3000030517578	17.9879947566966
138.200012207031	30.8016999999963	49.3499984741211	17.9880919267301
138.299987792969	30.8237999999983	49.4000015258789	17.9881884031906
138.399993896484	30.8460999999988	49.4500045776367	17.9882841763961
138.5	30.8665999999976	49.5	17.9883792370593
138.600006103516	30.8888999999981	49.5500030517578	17.9884736193234
138.700012207031	30.9082999999991	49.5999984741211	17.9885672994826
138.799987792969	30.9315999999963	49.6500015258789	17.988660311191
138.899993896484	30.9530999999988	49.7000045776367	17.9887526433925
139	30.9719999999979	49.75	17.9888442877175
139.100006103516	30.9936999999991	49.8000030517578	17.9889352777199
139.200012207031	31.0128000000004	49.8499984741211	17.9890255905106
139.299987792969	31.0308999999979	49.9000015258789	17.9891152584969
139.399993896484	31.0488000000005	49.9500045776367	17.9892042726565
139.5	31.071100000001	50	17.9892926243318
139.600006103516	31.0875999999989	50.0500030517578	17.9893803452299
139.700012207031	31.1042999999991	50.0999984741211	17.9894674132895
139.799987792969	31.1256999999969	50.1500015258789	17.9895538597595
139.899993896484	31.1414000000004	50.2000045776367	17.989639675948
140	31.1620999999977	50.25	17.9897248535151
140.100006103516	31.1794999999984	50.3000030517578	17.9898094230359
140.200012207031	31.1975999999995	50.3499984741211	17.9898933632493
140.299987792969	31.2171999999991	50.4000015258789	17.9899767042897
140.399993896484	31.2382999999973	50.4500045776367	17.9900594377857
140.5	31.2580999999991	50.5	17.9901415557063
140.600006103516	31.2778999999973	50.5500030517578	17.9902230875375
140.700012207031	31.2957999999962	50.5999984741211	17.990304012792
140.799987792969	31.311399999995	50.6500015258789	17.9903843605322
140.899993896484	31.3276000000005	50.7000045776367	17.9904641226639
141	31.3484999999964	50.75	17.9905432896929
141.100006103516	31.3664999999964	50.8000030517578	17.9906218914872
141.200012207031	31.3842999999979	50.8499984741211	17.9906999082715
141.299987792969	31.4039999999986	50.9000015258789	17.9907773680385
141.399993896484	31.4224999999969	50.9500045776367	17.9908542629915
141.5	31.4406999999992	51	17.9909305856491
141.600006103516	31.459899999998	51.0500030517578	17.9910063633985
141.700012207031	31.4767999999967	51.0999984741211	17.9910815771793
141.799987792969	31.4968999999983	51.1500015258789	17.9911562539826
141.899993896484	31.5164000000004	51.2000045776367	17.9912303862969
142	31.5336999999963	51.25	17.9913039669147
142.100006103516	31.5511999999981	51.3000030517578	17.9913770222448
142.200012207031	31.5685999999951	51.3499984741211	17.9914495339173
142.299987792969	31.5829999999987	51.4000015258789	17.9915215279604
142.399993896484	31.5996999999988	51.4500045776367	17.9915929971389
142.5	31.6170999999995	51.5	17.9916639345112
142.600006103516	31.6339999999982	51.5500030517578	17.9917343655451
142.700012207031	31.6496000000006	51.5999984741211	17.9918042725387
142.799987792969	31.6652999999969	51.6500015258789	17.9918736805935
142.899993896484	31.681099999998	51.7000045776367	17.9919425827429
143	31.694099999997	51.75	17.9920109718514
143.100006103516	31.7095999999983	51.8000030517578	17.992078871874
143.200012207031	31.7259999999987	51.8499984741211	17.99214626652
143.299987792969	31.7460999999967	51.9000015258789	17.9922131799705
143.399993896484	31.7605999999978	51.9500045776367	17.9922796054902
143.5	31.7757999999958	52	17.9923455366163
143.600006103516	31.7928999999967	52.0500030517578	17.9924109970072
143.700012207031	31.8094999999958	52.0999984741211	17.9924759701977
143.799987792969	31.8251999999957	52.1500015258789	17.9925404795045
143.899993896484	31.8395999999993	52.2000045776367	17.9926045184391
144	31.8554999999978	52.25	17.9926680807756
144.100006103516	31.8698999999979	52.3000030517578	17.9927311893279
144.200012207031	31.8837999999996	52.3499984741211	17.992793828228
144.299987792969	31.8974000000017	52.4000015258789	17.992856019961
144.399993896484	31.9137999999984	52.4500045776367	17.9929177582777
144.5	31.9289999999964	52.5	17.9929790371828
144.600006103516	31.9438000000009	52.5500030517578	17.9930398786779
144.700012207031	31.9593999999997	52.5999984741211	17.9931002674723
144.799987792969	31.9754999999968	52.6500015258789	17.9931602252515
144.899993896484	31.9903999999988	52.7000045776367	17.9932197459991
145	32.0040999999983	52.75	17.9932788239439
145.100006103516	32.0142999999989	52.8000030517578	17.9933374794432
145.200012207031	32.0263999999988	52.8499984741211	17.9933956979636
145.299987792969	32.0423999999985	52.9000015258789	17.9934535007961
145.399993896484	32.0581999999995	52.9500045776367	17.993510882123
145.5	32.0721999999987	53	17.9935678363622
145.600006103516	32.0840999999964	53.0500030517578	17.9936243839518
145.700012207031	32.0986999999986	53.0999984741211	17.993680510669
145.799987792969	32.1134999999958	53.1500015258789	17.9937362366569
145.899993896484	32.1252999999961	53.2000045776367	17.993791556311
146	32.1405000000013	53.25	17.9938464642543
146.100006103516	32.1532000000007	53.3000030517578	17.9939009801954
146.200012207031	32.1683000000012	53.3499984741211	17.9939550904279
146.299987792969	32.1845999999969	53.4000015258789	17.9940088143764
146.399993896484	32.1965999999993	53.4500045776367	17.9940621466438
146.5	32.2070999999996	53.5	17.9941150820522
146.600006103516	32.2200999999986	53.5500030517578	17.9941676396088
146.700012207031	32.2315999999955	53.5999984741211	17.9942198061062
146.799987792969	32.2430999999997	53.6500015258789	17.9942716002784
146.899993896484	32.2560999999987	53.7000045776367	17.9943230169297
147	32.2690999999977	53.75	17.9943740510762
147.100006103516	32.2819999999956	53.8000030517578	17.9944247210503
147.200012207031	32.2945	53.8499984741211	17.9944750128622
147.299987792969	32.3107999999993	53.9000015258789	17.9945249455638
147.399993896484	32.3209999999963	53.9500045776367	17.9945745141529
147.5	32.3305	54	17.9946237138073
147.600006103516	32.3416999999972	54.0500030517578	17.9946725621818
147.700012207031	32.3557000000001	54.0999984741211	17.9947210469903
147.799987792969	32.3670999999995	54.1500015258789	17.9947691856327
147.899993896484	32.377999999997	54.2000045776367	17.9948169732672
148	32.3883999999962	54.25	17.9948644052485
148.100006103516	32.398799999999	54.3000030517578	17.9949114986012
148.200012207031	32.4078999999983	54.3499984741211	17.9949582414843
148.299987792969	32.419799999996	54.4000015258789	17.995004650677
148.399993896484	32.4312999999966	54.4500045776367	17.9950507215162
148.5	32.443299999999	54.5	17.9950964495281
148.600006103516	32.4543999999987	54.5500030517578	17.9951418511308
148.700012207031	32.4652999999998	54.5999984741211	17.9951869149143
148.799987792969	32.4762999999984	54.6500015258789	17.9952316570604
148.899993896484	32.4878999999964	54.7000045776367	17.9952760730797
149	32.4981999999982	54.75	17.9953201586653
149.100006103516	32.5124999999971	54.8000030517578	17.9953639296522
149.200012207031	32.5229999999974	54.8499984741211	17.9954073747396
149.299987792969	32.5313999999998	54.9000015258789	17.9954505089882
149.399993896484	32.5409999999974	54.9500045776367	17.9954933287039
149.5	32.5552999999964	55	17.9955358297204
149.600006103516	32.5655999999981	55.0500030517578	17.9955780272879
149.700012207031	32.5755999999965	55.0999984741211	17.995619910792
149.799987792969	32.5869999999995	55.1500015258789	17.9956614952626
149.899993896484	32.596499999996	55.2000045776367	17.9957027765161
150	32.6072999999997	55.25	17.9957437505384
150.100006103516	32.6161999999968	55.3000030517578	17.9957844320348
150.200012207031	32.6269999999968	55.3499984741211	17.9958248107751
150.299987792969	32.6394	55.4000015258789	17.9958649012524
150.399993896484	32.6504999999997	55.4500045776367	17.9959046994371
150.5	32.6597000000002	55.5	17.9959442014626
150.600006103516	32.668399999995	55.5500030517578	17.99598342151
150.700012207031	32.6797999999981	55.5999984741211	17.9960223497207
150.799987792969	32.6887999999999	55.6500015258789	17.9960610000715
150.899993896484	32.699099999998	55.7000045776367	17.9960993686819
151	32.7086999999992	55.75	17.9961374518292
151.100006103516	32.7180999999982	55.8000030517578	17.9961752631901
151.200012207031	32.7309999999998	55.8499984741211	17.9962127932654
151.299987792969	32.7414999999964	55.9000015258789	17.996250055017
151.399993896484	32.75	55.9500045776367	17.9962870447715
151.5	32.7586999999985	56	17.9963237592171
151.600006103516	32.7688999999991	56.0500030517578	17.996360211527
151.700012207031	32.7802999999985	56.0999984741211	17.9963963925313
151.799987792969	32.7899999999972	56.1500015258789	17.9964323152128
151.899993896484	32.7982999999986	56.2000045776367	17.996467975957
152	32.8095999999969	56.25	17.9965033712954
152.100006103516	32.8195999999953	56.3000030517578	17.9965385139304
152.200012207031	32.8300999999992	56.3499984741211	17.996573395024
152.299987792969	32.8387999999977	56.4000015258789	17.9966080270951
152.399993896484	32.8482999999978	56.4500045776367	17.9966424066619
152.5	32.8582999999962	56.5	17.9966765303834
152.600006103516	32.8690999999999	56.5500030517578	17.9967104105089
152.700012207031	32.8787999999986	56.5999984741211	17.9967440385213
152.799987792969	32.8878999999979	56.6500015258789	17.9967774264933
152.899993896484	32.8971999999958	56.7000045776367	17.9968105710718
153	32.9074000000001	56.75	17.9968434690399
153.100006103516	32.9161999999997	56.8000030517578	17.9968761322112
153.200012207031	32.9241999999977	56.8499984741211	17.9969085523786
153.299987792969	32.931700000001	56.9000015258789	17.996940741186
153.399993896484	32.9385999999977	56.9500045776367	17.9969726947299
153.5	32.9509999999973	57	17.9970044104054
153.600006103516	32.9614999999976	57.0500030517578	17.9970358996316
153.700012207031	32.9707999999991	57.0999984741211	17.9970671544869
153.799987792969	32.9766999999993	57.1500015258789	17.9970981861864
153.899993896484	32.9858999999997	57.2000045776367	17.9971289916074
154	32.9955999999984	57.25	17.9971595677537
154.100006103516	33.0058999999965	57.3000030517578	17.9971899255982
154.200012207031	33.0161999999982	57.3499984741211	17.9972200575059
154.299987792969	33.0276999999951	57.4000015258789	17.9972499742914
154.399993896484	33.0360000000001	57.4500045776367	17.9972796729467
154.5	33.0455000000002	57.5	17.9973091505856
154.600006103516	33.0537000000004	57.5500030517578	17.9973384177898
154.700012207031	33.0625999999975	57.5999984741211	17.9973674672015
154.799987792969	33.0728999999956	57.6500015258789	17.9973963092498
154.899993896484	33.0825999999979	57.7000045776367	17.9974249410382
155	33.0928999999996	57.75	17.9974533597877
155.100006103516	33.1008000000002	57.8000030517578	17.9974815757034
155.200012207031	33.1083999999973	57.8499984741211	17.9975095816957
155.299987792969	33.1165000000001	57.9000015258789	17.9975373878232
155.399993896484	33.1239999999962	57.9500045776367	17.9975649911405
155.5	33.1314999999959	58	17.9975923886025
155.600006103516	33.1358	58.0500030517578	17.9976195904451
155.700012207031	33.1417000000001	58.0999984741211	17.9976465898251
155.799987792969	33.1488999999965	58.1500015258789	17.9976733964308
155.899993896484	33.1569999999956	58.2000045776367	17.9977000075645
156	33.1647999999987	58.25	17.9977264206381
156.100006103516	33.1732999999986	58.3000030517578	17.9977526451304
156.200012207031	33.182499999999	58.3499984741211	17.9977786744459
156.299987792969	33.1899999999987	58.4000015258789	17.9978045179268
156.399993896484	33.1973999999973	58.4500045776367	17.9978301729746
156.5	33.2049999999981	58.5	17.9978556370962
156.600006103516	33.2119999999959	58.5500030517578	17.9978809194323
156.700012207031	33.2164999999986	58.5999984741211	17.997906013627
156.799987792969	33.2240999999995	58.6500015258789	17.9979309286894
156.899993896484	33.2317000000003	58.7000045776367	17.9979556621171
157	33.2387999999992	58.75	17.9979802115098
157.100006103516	33.2463999999964	58.8000030517578	17.9980045856828
157.200012207031	33.2538999999961	58.8499984741211	17.9980287785118
157.299987792969	33.262999999999	58.9000015258789	17.9980527986858
157.399993896484	33.2717999999986	58.9500045776367	17.9980766437961
157.5	33.2805999999982	59	17.9981003112073
157.600006103516	33.2883000000002	59.0500030517578	17.9981238094203
157.700012207031	33.2944999999963	59.0999984741211	17.9981471327371
157.799987792969	33.3001999999979	59.1500015258789	17.9981702895267
157.899993896484	33.309699999998	59.2000045776367	17.9981932774588
158	33.3157999999967	59.25	17.9982160942971
158.100006103516	33.3222999999998	59.3000030517578	17.9982387482298
158.200012207031	33.3279000000002	59.3499984741211	17.9982612335592
158.299987792969	33.3359999999993	59.4000015258789	17.9982835583552
158.399993896484	33.3419999999969	59.4500045776367	17.9983057203727
158.5	33.3462	59.5	17.9983277174578
158.600006103516	33.3540999999968	59.5500030517578	17.9983495575063
158.700012207031	33.3581000000013	59.5999984741211	17.9983712350274
158.799987792969	33.3651999999965	59.6500015258789	17.998392757803
158.899993896484	33.3722999999954	59.7000045776367	17.998414123671
159	33.3825999999972	59.75	17.9984353305574
159.100006103516	33.391599999999	59.8000030517578	17.9984563860769
159.200012207031	33.4011999999966	59.8499984741211	17.9984772849383
159.299987792969	33.4114999999983	59.9000015258789	17.9984980346472
159.399993896484	33.421699999999	59.9500045776367	17.9985186331219
159.5	33.4315999999999	60	17.998539078366
159.600006103516	33.4392000000007	60.0500030517578	17.998539078366
159.700012207031	33.4465999999957	60.0999984741211	17.8932064860023
159.799987792969	33.4566999999988	60.1500015258789	17.7884743381923
159.899993896484	33.4650999999976	60.2000045776367	17.6843553219895
160	33.4712999999974	60.25	17.5808615173476
160.100006103516	33.4782999999989	60.3000030517578	17.47795788741
160.200012207031	33.4820999999974	60.3499984741211	17.3756721908423
160.299987792969	33.4910999999993	60.4000015258789	17.2739696477175
[truncated: 15,552 more rows]
