# Supplementary material for: The molecular basis for SARS-CoV-2 binding to dog ACE2
Source: Nat Commun. 2021 Jul 7;12:4195. doi: 10.1038/s41467-021-24326-y (PMC8263772; doi:10.1038/s41467-021-24326-y)
Supplement: Supplementary file 4 — Source Data [file 41467_2021_24326_MOESM4_ESM.zip › Source Data/Fig4/Fig4C dACE2 RBD-N501Y.txt]

Run 1; Ch 3; Cy 6; RefSub; 1 nCoV-RBD N501Y; conc=25 50 100 200 400 _X	Run 1; Ch 3; Cy 6; RefSub; 1 nCoV-RBD N501Y; conc=25 50 100 200 400 _Y	Run 1; Ch 3; Cy 6; RefSub; 1 nCoV-RBD N501Y; conc=25 50 100 200 400 fitted curve_X	Run 1; Ch 3; Cy 6; RefSub; 1 nCoV-RBD N501Y; conc=25 50 100 200 400 fitted curve_Y
-39.5	0.526599999997416	-39.5	0
-39.3999977111816	-0.00979999999981374	-39.4500007629395	0
-39.2999992370605	-0.429799999998068	-39.4000015258789	0
-39.1999969482422	0.0987999999997555	-39.3499984741211	0
-39.0999984741211	0.0450000000018917	-39.2999992370605	0
-39	0.0335000000013679	-39.25	0
-38.8999977111816	0.373400000000402	-39.2000007629395	0
-38.7999992370605	0.292800000002899	-39.1500015258789	0
-38.6999969482422	0.241799999999785	-39.0999984741211	0
-38.5999984741211	0.223999999998341	-39.0499992370605	0
-38.5	0.272600000000239	-39	0
-38.3999977111816	0.286900000002788	-38.9500007629395	0
-38.2999992370605	0.308600000000297	-38.9000015258789	0
-38.1999969482422	0.224100000003091	-38.8499984741211	0
-38.0999984741211	0.183700000001409	-38.7999992370605	0
-38	0.212900000002264	-38.75	0
-37.8999977111816	0.288000000000466	-38.7000007629395	0
-37.7999992370605	0.423900000001595	-38.6500015258789	0
-37.6999969482422	0.462299999999232	-38.5999984741211	0
-37.5999984741211	0.49750000000131	-38.5499992370605	0
-37.5	0.139999999999418	-38.5	0
-37.3999977111816	0.0423000000009779	-38.4500007629395	0
-37.2999992370605	-0.0310999999965134	-38.4000015258789	0
-37.1999969482422	-0.11200000000099	-38.3499984741211	0
-37.0999984741211	-0.286399999997229	-38.2999992370605	0
-37	-0.318799999997282	-38.25	0
-36.8999977111816	-0.354999999999563	-38.2000007629395	0
-36.7999992370605	-0.431599999999889	-38.1500015258789	0
-36.6999969482422	-0.512500000000728	-38.0999984741211	0
-36.5999984741211	-0.509799999999814	-38.0499992370605	0
-36.5	-0.565399999999499	-38	0
-36.3999977111816	-0.585999999999331	-37.9500007629395	0
-36.2999992370605	-0.584100000000035	-37.9000015258789	0
-36.1999969482422	-0.598400000002584	-37.8499984741211	0
-36.0999984741211	-0.617200000000594	-37.7999992370605	0
-36	-0.629899999996269	-37.75	0
-35.8999977111816	-0.65389999999752	-37.7000007629395	0
-35.7999992370605	-0.67779999999766	-37.6500015258789	0
-35.6999969482422	-0.683499999999185	-37.5999984741211	0
-35.5999984741211	-0.699699999997392	-37.5499992370605	0
-35.5	-0.721199999996315	-37.5	0
-35.3999977111816	-0.74199999999837	-37.4500007629395	0
-35.2999992370605	-0.759799999999814	-37.4000015258789	0
-35.1999969482422	-0.777399999999034	-37.3499984741211	0
-35.0999984741211	-0.80370000000039	-37.2999992370605	0
-35	-0.826199999999517	-37.25	0
-34.8999977111816	-0.844199999999546	-37.2000007629395	0
-34.7999992370605	-0.862299999997049	-37.1500015258789	0
-34.6999969482422	-0.867500000000291	-37.0999984741211	0
-34.5999984741211	-0.885800000000017	-37.0499992370605	0
-34.5	-0.893799999998009	-37	0
-34.3999977111816	-0.903200000000652	-36.9500007629395	0
-34.2999992370605	-0.923500000000786	-36.9000015258789	0
-34.1999969482422	-0.930199999998877	-36.8499984741211	0
-34.0999984741211	-0.946100000001024	-36.7999992370605	0
-34	-0.956399999999121	-36.75	0
-33.8999977111816	-0.969199999995908	-36.7000007629395	0
-33.7999992370605	-0.981100000000879	-36.6500015258789	0
-33.6999969482422	-0.990799999999581	-36.5999984741211	0
-33.5999984741211	-1.00079999999798	-36.5499992370605	0
-33.5	-1.01789999999892	-36.5	0
-33.3999977111816	-1.02750000000015	-36.4500007629395	0
-33.2999992370605	-1.03589999999895	-36.4000015258789	0
-33.1999969482422	-1.04229999999734	-36.3499984741211	0
-33.0999984741211	-1.04809999999998	-36.2999992370605	0
-33	-1.05099999999584	-36.25	0
-32.8999977111816	-1.05529999999999	-36.2000007629395	0
-32.7999992370605	-1.06159999999727	-36.1500015258789	0
-32.6999969482422	-1.06449999999677	-36.0999984741211	0
-32.5999984741211	-1.0698999999986	-36.0499992370605	0
-32.5	-1.07259999999951	-36	0
-32.3999977111816	-1.0721999999987	-35.9500007629395	0
-32.2999992370605	-1.06899999999951	-35.9000015258789	0
-32.1999969482422	-1.0692999999992	-35.8499984741211	0
-32.0999984741211	-1.06819999999789	-35.7999992370605	0
-31.9999980926514	-1.0714999999982	-35.75	0
-31.8999977111816	-1.07229999999981	-35.7000007629395	0
-31.7999992370605	-1.07180000000153	-35.6500015258789	0
-31.6999988555908	-1.07170000000042	-35.5999984741211	0
-31.5999984741211	-1.0724999999984	-35.5499992370605	0
-31.4999980926514	-1.07269999999698	-35.5	0
-31.3999977111816	-1.0711999999985	-35.4500007629395	0
-31.2999992370605	-1.06550000000061	-35.4000015258789	0
-31.1999988555908	-1.06309999999939	-35.3499984741211	0
-31.0999984741211	-1.05719999999928	-35.2999992370605	0
-30.9999980926514	-1.04709999999977	-35.25	0
-30.8999977111816	-1.04069999999774	-35.2000007629395	0
-30.7999992370605	-1.03539999999703	-35.1500015258789	0
-30.6999988555908	-1.03079999999682	-35.0999984741211	0
-30.5999984741211	-1.02719999999681	-35.0499992370605	0
-30.4999980926514	-1.02100000000064	-35	0
-30.3999977111816	-1.01309999999648	-34.9500007629395	0
-30.2999992370605	-1.005799999999	-34.9000015258789	0
-30.1999988555908	-0.99750000000131	-34.8499984741211	0
-30.0999984741211	-0.989299999997456	-34.7999992370605	0
-29.9999980926514	-0.980799999997544	-34.75	0
-29.8999977111816	-0.972399999998743	-34.7000007629395	0
-29.7999992370605	-0.966699999997218	-34.6500015258789	0
-29.6999988555908	-0.954700000002049	-34.5999984741211	0
-29.5999984741211	-0.937099999999191	-34.5499992370605	0
-29.4999980926514	-0.925599999998667	-34.5	0
-29.3999977111816	-0.918499999999767	-34.4500007629395	0
-29.2999992370605	-0.914299999996729	-34.4000015258789	0
-29.1999988555908	-0.915600000000268	-34.3499984741211	0
-29.0999984741211	-0.908599999998842	-34.2999992370605	0
-28.9999980926514	-0.90060000000085	-34.25	0
-28.8999977111816	-0.892400000000634	-34.2000007629395	0
-28.7999992370605	-0.8862999999983	-34.1500015258789	0
-28.6999988555908	-0.880499999999302	-34.0999984741211	0
-28.5999984741211	-0.873999999999796	-34.0499992370605	0
-28.4999980926514	-0.865099999999075	-34	0
-28.3999977111816	-0.857499999998254	-33.9500007629395	0
-28.2999992370605	-0.851799999996729	-33.9000015258789	0
-28.1999988555908	-0.844600000000355	-33.8499984741211	0
-28.0999984741211	-0.837100000000646	-33.7999992370605	0
-27.9999980926514	-0.828499999999622	-33.75	0
-27.8999977111816	-0.818200000001525	-33.7000007629395	0
-27.7999992370605	-0.810499999999593	-33.6500015258789	0
-27.6999988555908	-0.799800000000687	-33.5999984741211	0
-27.5999984741211	-0.793099999998958	-33.5499992370605	0
-27.4999980926514	-0.785899999998946	-33.5	0
-27.3999977111816	-0.779500000000553	-33.4500007629395	0
-27.2999992370605	-0.773600000000442	-33.4000015258789	0
-27.1999988555908	-0.76589999999851	-33.3499984741211	0
-27.0999984741211	-0.758299999997689	-33.2999992370605	0
-26.9999980926514	-0.748599999998987	-33.25	0
-26.8999977111816	-0.738000000001193	-33.2000007629395	0
-26.7999992370605	-0.728499999997439	-33.1500015258789	0
-26.6999988555908	-0.719199999999546	-33.0999984741211	0
-26.5999984741211	-0.709100000000035	-33.0499992370605	0
-26.4999980926514	-0.698300000000017	-33	0
-26.3999977111816	-0.688900000001013	-32.9500007629395	0
-26.2999992370605	-0.680000000000291	-32.9000015258789	0
-26.1999988555908	-0.67160000000149	-32.8499984741211	0
-26.0999984741211	-0.661000000000058	-32.7999992370605	0
-25.9999980926514	-0.651799999999639	-32.75	0
-25.8999977111816	-0.639499999997497	-32.7000007629395	0
-25.7999992370605	-0.63010000000213	-32.6500015258789	0
-25.6999988555908	-0.624499999998079	-32.5999984741211	0
-25.5999984741211	-0.618399999995745	-32.5499992370605	0
-25.4999980926514	-0.611599999996542	-32.5	0
-25.3999977111816	-0.604899999998452	-32.4500007629395	0
-25.2999992370605	-0.595700000001671	-32.4000015258789	0
-25.1999988555908	-0.585999999999331	-32.3499984741211	0
-25.0999984741211	-0.574699999997392	-32.2999992370605	0
-24.9999980926514	-0.562299999997776	-32.25	0
-24.8999977111816	-0.552499999997963	-32.2000007629395	0
-24.7999992370605	-0.546099999999569	-32.1500015258789	0
-24.6999988555908	-0.536700000000565	-32.0999984741211	0
-24.5999984741211	-0.528699999998935	-32.0499992370605	0
-24.4999980926514	-0.518899999999121	-32	0
-24.3999977111816	-0.513699999995879	-31.9500007629395	0
-24.2999992370605	-0.507499999999709	-31.8999996185303	0
-24.1999988555908	-0.499500000001717	-31.8500003814697	0
-24.0999984741211	-0.49199999999837	-31.7999992370605	0
-23.9999980926514	-0.488299999997253	-31.75	0
-23.8999977111816	-0.483599999999569	-31.7000007629395	0
-23.7999992370605	-0.477500000000873	-31.6499996185303	0
-23.6999988555908	-0.472499999996217	-31.6000003814697	0
-23.5999984741211	-0.468300000000454	-31.5499992370605	0
-23.4999980926514	-0.459800000000541	-31.5	0
-23.3999977111816	-0.452700000001641	-31.4500007629395	0
-23.2999992370605	-0.446400000000722	-31.3999996185303	0
-23.1999988555908	-0.440500000000611	-31.3499984741211	0
-23.0999984741211	-0.433100000002014	-31.2999992370605	0
-22.9999980926514	-0.42699999999968	-31.25	0
-22.8999977111816	-0.419999999998254	-31.2000007629395	0
-22.7999992370605	-0.414899999999761	-31.1499996185303	0
-22.6999988555908	-0.404900000001362	-31.0999984741211	0
-22.5999984741211	-0.396199999999226	-31.0499992370605	0
-22.4999980926514	-0.385099999999511	-31	0
-22.3999977111816	-0.3791999999994	-30.9500007629395	0
-22.2999992370605	-0.377300000000105	-30.8999996185303	0
-22.1999988555908	-0.367699999998877	-30.8499984741211	0
-22.0999984741211	-0.36279999999897	-30.7999992370605	0
-21.9999980926514	-0.356999999999971	-30.75	0
-21.8999977111816	-0.34860000000117	-30.7000007629395	0
-21.7999992370605	-0.341799999998329	-30.6499996185303	0
-21.6999988555908	-0.326600000000326	-30.5999984741211	0
-21.5999984741211	-0.314500000000407	-30.5499992370605	0
-21.4999980926514	-0.302699999996548	-30.5	0
-21.3999977111816	-0.305099999997765	-30.4500007629395	0
-21.2999992370605	-0.308899999999994	-30.3999996185303	0
-21.1999988555908	-0.30619999999908	-30.3499984741211	0
-21.0999984741211	-0.311200000000099	-30.2999992370605	0
-20.9999980926514	-0.305299999999988	-30.25	0
-20.8999977111816	-0.303199999998469	-30.2000007629395	0
-20.7999992370605	-0.309999999997672	-30.1499996185303	0
-20.6999988555908	-0.305199999998877	-30.0999984741211	0
-20.5999984741211	-0.298999999999069	-30.0499992370605	0
-20.4999980926514	-0.293399999998655	-30	0
-20.3999977111816	-0.288699999997334	-29.9500007629395	0
-20.2999992370605	-0.279299999998329	-29.8999996185303	0
-20.1999988555908	-0.268199999998615	-29.8499984741211	0
-20.0999984741211	-0.255199999999604	-29.7999992370605	0
-19.9999980926514	-0.2429000000011	-29.75	0
-19.8999977111816	-0.236499999999069	-29.7000007629395	0
-19.7999992370605	-0.231100000000879	-29.6499996185303	0
-19.6999988555908	-0.222299999997631	-29.5999984741211	0
-19.5999984741211	-0.208999999998923	-29.5499992370605	0
-19.4999980926514	-0.199499999998807	-29.5	0
-19.3999977111816	-0.188799999999901	-29.4500007629395	0
-19.2999992370605	-0.180499999998574	-29.3999996185303	0
-19.1999988555908	-0.169600000001083	-29.3499984741211	0
-19.0999984741211	-0.157499999997526	-29.2999992370605	0
-18.9999980926514	-0.149900000000343	-29.25	0
-18.8999977111816	-0.139999999999418	-29.2000007629395	0
-18.7999992370605	-0.127500000002328	-29.1499996185303	0
-18.6999988555908	-0.115699999998469	-29.0999984741211	0
-18.5999984741211	-0.109599999999773	-29.0499992370605	0
-18.4999980926514	-0.100200000000768	-29	0
-18.3999977111816	-0.0882999999994354	-28.9500007629395	0
-18.2999992370605	-0.0811999999968975	-28.8999996185303	0
-18.1999988555908	-0.0723999999972875	-28.8499984741211	0
-18.0999984741211	-0.0607999999992899	-28.7999992370605	0
-17.9999980926514	-0.0489999999990687	-28.75	0
-17.8999977111816	-0.0384999999987485	-28.7000007629395	0
-17.7999992370605	-0.029499999996915	-28.6499996185303	0
-17.6999988555908	-0.022899999996298	-28.5999984741211	0
-17.5999984741211	-0.0201999999990221	-28.5499992370605	0
-17.4999980926514	-0.0161999999982072	-28.5	0
-17.3999977111816	-0.00799999999799184	-28.4500007629395	0
-17.2999992370605	-0.006600000000617	-28.3999996185303	0
-17.1999988555908	-0.00489999999990687	-28.3499984741211	0
-17.0999984741211	-0.00560000000041327	-28.2999992370605	0
-16.9999980926514	-0.00639999999839347	-28.25	0
-16.8999977111816	-0.00309999999808497	-28.2000007629395	0
-16.7999992370605	0.00200000000040745	-28.1499996185303	0
-16.6999988555908	0.00780000000304426	-28.0999984741211	0
-16.5999984741211	0.0201000000015483	-28.0499992370605	0
-16.4999980926514	0.0297000000027765	-28	0
-16.3999977111816	0.0351000000009662	-27.9500007629395	0
-16.2999992370605	0.0435000000034051	-27.8999996185303	0
-16.1999988555908	0.0552000000025146	-27.8499984741211	0
-16.0999984741211	0.0645000000004075	-27.7999992370605	0
-15.9999980926514	0.0665000000008149	-27.75	0
-15.8999977111816	0.0636000000013155	-27.7000007629395	0
-15.7999992370605	0.0666999999994005	-27.6499996185303	0
-15.6999988555908	0.0650999999998021	-27.5999984741211	0
-15.5999984741211	0.0681000000004133	-27.5499992370605	0
-15.4999980926514	0.0666999999994005	-27.5	0
-15.3999977111816	0.0672000000013213	-27.4500007629395	0
-15.2999992370605	0.0702999999994063	-27.3999996185303	0
-15.1999988555908	0.0658000000003085	-27.3499984741211	0
-15.0999984741211	0.0642999999981839	-27.2999992370605	0
-14.9999980926514	0.0658000000039465	-27.25	0
-14.8999977111816	0.0673999999999069	-27.2000007629395	0
-14.7999992370605	0.0690000000031432	-27.1499996185303	0
-14.6999988555908	0.0727000000006228	-27.0999984741211	0
-14.5999984741211	0.0714000000007218	-27.0499992370605	0
-14.4999980926514	0.0637000000024273	-27	0
-14.3999977111816	0.0492000000012922	-26.9500007629395	0
-14.2999992370605	0.0485000000007858	-26.8999996185303	0
-14.1999988555908	0.0538000000015018	-26.8499984741211	0
-14.0999984741211	0.0546000000031199	-26.7999992370605	0
-13.9999980926514	0.0653000000020256	-26.75	0
-13.8999977111816	0.0719000000026426	-26.7000007629395	0
-13.7999992370605	0.0703000000030443	-26.6499996185303	0
-13.6999988555908	0.0724000000009255	-26.5999984741211	0
-13.5999984741211	0.0702999999994063	-26.5499992370605	0
-13.4999980926514	0.0641000000032363	-26.5	0
-13.3999977111816	0.0643999999992957	-26.4500007629395	0
-13.2999992370605	0.0673000000024331	-26.3999996185303	0
-13.1999988555908	0.0701000000008207	-26.3499984741211	0
-13.0999984741211	0.0666999999994005	-26.2999992370605	0
-12.9999980926514	0.0658000000003085	-26.25	0
-12.8999977111816	0.0590000000011059	-26.2000007629395	0
-12.7999992370605	0.0470000000022992	-26.1499996185303	0
-12.6999988555908	0.0352999999995518	-26.0999984741211	0
-12.5999984741211	0.026400000002468	-26.0499992370605	0
-12.4999980926514	0.0177000000039698	-26	0
-12.3999977111816	0.0099000000009255	-25.9500007629395	0
-12.2999992370605	0.00800000000162981	-25.8999996185303	0
-12.1999988555908	0.012300000002142	-25.8499984741211	0
-12.0999984741211	0.0144000000000233	-25.7999992370605	0
-11.9999980926514	0.0160000000032596	-25.75	0
-11.8999977111816	0.0178999999989173	-25.7000007629395	0
-11.7999992370605	0.0178000000014436	-25.6499996185303	0
-11.6999988555908	0.014500000001135	-25.5999984741211	0
-11.5999984741211	0.01759999999922	-25.5499992370605	0
-11.4999980926514	0.022000000000844	-25.5	0
-11.3999977111816	0.0244000000020606	-25.4500007629395	0
-11.2999992370605	0.0242999999973108	-25.3999996185303	0
-11.1999988555908	0.0282000000006519	-25.3499984741211	0
-11.0999984741211	0.0288000000000466	-25.2999992370605	0
-10.9999980926514	0.0270999999993364	-25.25	0
-10.8999977111816	0.0248000000028696	-25.2000007629395	0
-10.7999992370605	0.0227000000013504	-25.1499996185303	0
-10.6999988555908	0.018499999998312	-25.0999984741211	0
-10.5999984741211	0.0152000000016415	-25.0499992370605	0
-10.4999980926514	0.0139000000017404	-25	0
-10.3999977111816	0.0112999999983003	-24.9500007629395	0
-10.2999992370605	0.00530000000071595	-24.8999996185303	0
-10.1999988555908	-0.00119999999878928	-24.8499984741211	0
-10.0999984741211	-0.00529999999707798	-24.7999992370605	0
-9.99999809265137	-0.0102999999980966	-24.75	0
-9.89999771118164	-0.0161000000007334	-24.7000007629395	0
-9.79999923706055	-0.0180000000000291	-24.6499996185303	0
-9.69999885559082	-0.0223999999980151	-24.5999984741211	0
-9.59999847412109	-0.0239000000001397	-24.5499992370605	0
-9.49999809265137	-0.0240999999987253	-24.5	0
-9.39999771118164	-0.0239999999976135	-24.4500007629395	0
-9.29999923706055	-0.0272000000004482	-24.3999996185303	0
-9.19999885559082	-0.0336999999963155	-24.3499984741211	0
-9.09999847412109	-0.0376999999971304	-24.2999992370605	0
-8.99999809265137	-0.038300000000163	-24.25	0
-8.89999771118164	-0.0335999999988417	-24.2000007629395	0
-8.79999923706055	-0.0179999999963911	-24.1499996185303	0
-8.69999885559082	-0.00749999999970896	-24.0999984741211	0
-8.59999847412109	0.00210000000151922	-24.0499992370605	0
-8.49999809265137	0.0106000000014319	-24	0
-8.39999771118164	0.0153000000027532	-23.9500007629395	0
-8.29999923706055	0.0226999999977124	-23.8999996185303	0
-8.19999885559082	0.01850000000195	-23.8499984741211	0
-8.09999847412109	0.0136000000020431	-23.7999992370605	0
-7.99999809265137	0.00609999999869615	-23.75	0
-7.89999771118164	0.00609999999869615	-23.7000007629395	0
-7.79999923706055	0.00489999999990687	-23.6499996185303	0
-7.69999885559082	0.000399999997171108	-23.5999984741211	0
-7.59999847412109	0.00129999999990105	-23.5499992370605	0
-7.5	-0.00119999999878928	-23.5	0
-7.39999771118164	0.000700000000506407	-23.4499988555908	0
-7.29999923706055	0.00150000000212458	-23.3999996185303	0
-7.19999694824219	0.00100000000384171	-23.3500003814697	0
-7.09999847412109	0.000300000003335299	-23.2999992370605	0
-7	0.0014999999984866	-23.25	0
-6.89999771118164	0.00100000000020373	-23.1999988555908	0
-6.79999923706055	0.000500000001920853	-23.1499996185303	0
-6.69999694824219	-0.00109999999767751	-23.1000003814697	0
-6.59999847412109	-0.00249999999869033	-23.0499992370605	0
-6.5	-0.00270000000091386	-23	0
-6.39999771118164	0	-22.9499988555908	0
-6.29999923706055	0	-22.8999996185303	0
-6.19999694824219	0.00140000000101281	-22.8500003814697	0
-6.09999847412109	0.00409999999828869	-22.7999992370605	0
-6	0.00530000000071595	-22.75	0
-5.89999771118164	0.00430000000051223	-22.6999988555908	0
-5.79999923706055	0.00319999999919673	-22.6499996185303	0
-5.69999694824219	0.00460000000384753	-22.6000003814697	0
-5.59999847412109	0.00440000000162399	-22.5499992370605	0
-5.5	0.00360000000000582	-22.5	0
-5.39999771118164	0.00320000000283471	-22.4499988555908	0
-5.29999923706055	0.00410000000192667	-22.3999996185303	0
-5.19999694824219	0.00570000000152504	-22.3500003814697	0
-5.09999847412109	0.00530000000071595	-22.2999992370605	0
-5	0.00380000000222935	-22.25	0
-4.89999771118164	0.00430000000051223	-22.1999988555908	0
-4.79999923706055	0.00289999999949941	-22.1499996185303	0
-4.69999694824219	0.00210000000151922	-22.1000003814697	0
-4.59999847412109	0.000200000002223533	-22.0499992370605	0
-4.5	-0.00200000000040745	-22	0
-4.39999771118164	-0.000700000000506407	-21.9499988555908	0
-4.29999923706055	-0.00059999999939464	-21.8999996185303	0
-4.19999694824219	-0.00110000000131549	-21.8500003814697	0
-4.09999847412109	-0.00399999999717693	-21.7999992370605	0
-4	-0.00639999999839347	-21.75	0
-3.89999771118164	-0.00929999999789288	-21.6999988555908	0
-3.79999923706055	-0.0142999999989115	-21.6499996185303	0
-3.69999694824219	-0.0160999999970954	-21.6000003814697	0
-3.59999847412109	-0.0188999999991211	-21.5499992370605	0
-3.5	-0.0190000000002328	-21.5	0
-3.39999771118164	-0.0231999999996333	-21.4499988555908	0
-3.29999923706055	-0.0246000000006461	-21.3999996185303	0
-3.19999694824219	-0.030800000000454	-21.3500003814697	0
-3.09999847412109	-0.0347999999976309	-21.2999992370605	0
-3	-0.0380000000004657	-21.25	0
-2.89999771118164	-0.0389999999970314	-21.1999988555908	0
-2.79999923706055	-0.0252000000000407	-21.1499996185303	0
-2.69999694824219	-0.0273999999990338	-21.1000003814697	0
-2.59999847412109	-0.0256000000008498	-21.0499992370605	0
-2.5	-0.0234999999993306	-21	0
-2.39999771118164	-0.0236000000004424	-20.9499988555908	0
-2.29999923706055	-0.0273999999990338	-20.8999996185303	0
-2.19999694824219	-0.0290999999961059	-20.8500003814697	0
-2.09999847412109	-0.0322999999989406	-20.7999992370605	0
-2	-0.0371000000013737	-20.75	0
-1.89999771118164	-0.0411999999996624	-20.6999988555908	0
-1.79999923706055	-0.0441999999966356	-20.6499996185303	0
-1.69999694824219	-0.0561999999990803	-20.6000003814697	0
-1.59999847412109	-0.0488000000004831	-20.5499992370605	0
-1.5	-0.056799999998475	-20.5	0
-1.39999771118164	-0.0621999999966647	-20.4499988555908	0
-1.29999923706055	-0.0621999999966647	-20.3999996185303	0
-1.19999694824219	-0.0621999999966647	-20.3500003814697	0
-1.09999847412109	-0.0599000000001979	-20.2999992370605	0
-1	-0.056799999998475	-20.25	0
-0.899997711181641	-0.056799999998475	-20.1999988555908	0
-0.799999237060547	-0.056799999998475	-20.1499996185303	0
-0.699996948242188	-0.056799999998475	-20.1000003814697	0
-0.599998474121094	-0.0485999999982596	-20.0499992370605	0
-0.5	-0.0446999999985565	-20	0
-0.399997711181641	-0.0385999999998603	-19.9499988555908	0
-0.299999237060547	-0.0372999999999593	-19.8999996185303	0
-0.199996948242188	-0.0246999999981199	-19.8500003814697	0
-0.0999984741210938	0.0135000000009313	-19.7999992370605	0
0	0.014500000001135	-19.75	0
0.100002288818359	1.03420000000187	-19.6999988555908	0
0.200000762939453	4.0601999999999	-19.6499996185303	0
0.300003051757813	8.54520000000048	-19.6000003814697	0
0.400001525878906	11.6807999999983	-19.5499992370605	0
0.5	12.5299000000014	-19.5	0
0.600002288818359	12.5369000000028	-19.4499988555908	0
0.700000762939453	12.5743000000002	-19.3999996185303	0
0.800003051757813	12.7234000000026	-19.3500003814697	0
0.900001525878906	12.8431000000019	-19.2999992370605	0
1	12.8474999999999	-19.25	0
1.10000228881836	12.8474999999999	-19.1999988555908	0
1.20000076293945	12.9351999999999	-19.1499996185303	0
1.30000305175781	12.9351999999999	-19.1000003814697	0
1.40000152587891	12.9356000000007	-19.0499992370605	0
1.5	12.9356000000007	-19	0
1.60000228881836	12.9356000000007	-18.9499988555908	0
1.70000076293945	13.0128999999979	-18.8999996185303	0
1.80000305175781	13.0128999999979	-18.8500003814697	0
1.90000152587891	13.0128999999979	-18.7999992370605	0
2	13.0128999999979	-18.75	0
2.10000228881836	13.0128999999979	-18.6999988555908	0
2.20000076293945	13.0128999999979	-18.6499996185303	0
2.30000305175781	13.2268000000004	-18.6000003814697	0
2.40000152587891	13.4591	-18.5499992370605	0
2.5	13.6903999999995	-18.5	0
2.60000228881836	13.9163000000008	-18.4499988555908	0
2.70000076293945	14.1512000000039	-18.3999996185303	0
2.80000305175781	14.4184000000023	-18.3500003814697	0
2.90000152587891	14.6438000000016	-18.2999992370605	0
3	14.8953000000001	-18.25	0
3.10000228881836	15.1355999999978	-18.1999988555908	0
3.20000076293945	15.363400000002	-18.1499996185303	0
3.30000305175781	15.6023999999998	-18.1000003814697	0
3.40000152587891	15.8773000000037	-18.0499992370605	0
3.5	16.1138000000028	-18	0
3.60000228881836	16.3598999999995	-17.9499988555908	0
3.70000076293945	16.6206999999995	-17.8999996185303	0
3.80000305175781	16.8621999999996	-17.8500003814697	0
3.90000152587891	17.0963000000011	-17.7999992370605	0
4	17.3069000000032	-17.75	0
4.10000228881836	17.5115000000005	-17.6999988555908	0
4.20000076293945	17.7049000000006	-17.6499996185303	0
4.30000305175781	17.905999999999	-17.6000003814697	0
4.40000152587891	18.1064000000006	-17.5499992370605	0
4.5	18.2956000000013	-17.5	0
4.60000228881836	18.4903999999988	-17.4499988555908	0
4.70000076293945	18.6696000000011	-17.3999996185303	0
4.80000305175781	18.8581999999988	-17.3500003814697	0
4.90000152587891	19.0269000000008	-17.2999992370605	0
5	19.211000000003	-17.25	0
5.10000228881836	19.380799999999	-17.1999988555908	0
5.20000076293945	19.5481	-17.1499996185303	0
5.30000305175781	19.7096999999994	-17.1000003814697	0
5.40000152587891	19.8642999999975	-17.0499992370605	0
5.5	20.0272000000004	-17	0
5.60000228881836	20.1883000000016	-16.9499988555908	0
5.70000076293945	20.3433000000005	-16.8999996185303	0
5.80000305175781	20.4966999999997	-16.8500003814697	0
5.90000152587891	20.6455000000024	-16.7999992370605	0
6	20.7811000000002	-16.75	0
6.10000228881836	20.9238000000005	-16.6999988555908	0
6.20000076293945	21.0633000000016	-16.6499996185303	0
6.30000305175781	21.2043000000012	-16.6000003814697	0
6.40000152587891	21.334600000002	-16.5499992370605	0
6.5	21.4721000000027	-16.5	0
6.60000228881836	21.594000000001	-16.4499988555908	0
6.70000076293945	21.7081000000035	-16.3999996185303	0
6.80000305175781	21.8369000000021	-16.3500003814697	0
6.90000152587891	21.9573000000019	-16.2999992370605	0
7	22.0786000000007	-16.25	0
7.10000228881836	22.1982000000025	-16.1999988555908	0
7.20000076293945	22.3101000000024	-16.1499996185303	0
7.30000305175781	22.429500000002	-16.1000003814697	0
7.40000152587891	22.5472999999984	-16.0499992370605	0
7.5	22.6555000000008	-16	0
7.60000228881836	22.7596000000012	-15.9499988555908	0
7.70000076293945	22.8642999999975	-15.8999996185303	0
7.80000305175781	22.9591	-15.8500003814697	0
7.90000152587891	23.0574000000015	-15.7999992370605	0
8	23.1519000000008	-15.75	0
8.10000228881836	23.243599999998	-15.6999988555908	0
8.20000076293945	23.3300999999992	-15.6499996185303	0
8.30000305175781	23.422300000002	-15.6000003814697	0
8.40000152587891	23.5144	-15.5499992370605	0
8.5	23.6080000000038	-15.5	0
8.60000228881836	23.699099999998	-15.4499988555908	0
8.70000076293945	23.7850000000035	-15.3999996185303	0
8.80000305175781	23.8725000000013	-15.3500003814697	0
8.90000152587891	23.9625000000015	-15.2999992370605	0
9	24.0502000000015	-15.25	0
9.10000228881836	24.1360000000022	-15.1999988555908	0
9.20000076293945	24.2217999999993	-15.1499996185303	0
9.30000305175781	24.3000000000029	-15.1000003814697	0
9.40000152587891	24.3832000000002	-15.0499992370605	0
9.5	24.4595000000008	-15	0
9.60000228881836	24.5392000000029	-14.9499988555908	0
9.70000076293945	24.6187000000027	-14.8999996185303	0
9.80000305175781	24.6945000000014	-14.8500003814697	0
9.90000152587891	24.768	-14.7999992370605	0
10	24.8453000000009	-14.75	0
10.1000022888184	24.9193000000014	-14.6999988555908	0
10.2000007629395	24.9945999999982	-14.6499996185303	0
10.3000030517578	25.0698000000011	-14.6000003814697	0
10.4000015258789	25.1442999999999	-14.5499992370605	0
10.5	25.2194000000018	-14.5	0
10.6000022888184	25.2928000000029	-14.4499988555908	0
10.7000007629395	25.3688000000002	-14.3999996185303	0
10.8000030517578	25.442500000001	-14.3500003814697	0
10.9000015258789	25.5162000000018	-14.2999992370605	0
11	25.5875999999989	-14.25	0
11.1000022888184	25.6594000000005	-14.1999988555908	0
11.2000007629395	25.7281000000003	-14.1499996185303	0
11.3000030517578	25.7981	-14.1000003814697	0
11.4000015258789	25.8686999999991	-14.0499992370605	0
11.5	25.9352000000035	-14	0
11.6000022888184	26.0020000000004	-13.9499988555908	0
11.7000007629395	26.0683000000026	-13.8999996185303	0
11.8000030517578	26.1305000000029	-13.8500003814697	0
11.9000015258789	26.1991999999991	-13.7999992370605	0
12	26.2688999999991	-13.75	0
12.1000022888184	26.338200000002	-13.6999988555908	0
12.2000007629395	26.4038	-13.6499996185303	0
12.3000030517578	26.4686000000002	-13.6000003814697	0
12.4000015258789	26.5335000000014	-13.5499992370605	0
12.5	26.5977000000021	-13.5	0
12.6000022888184	26.6621999999988	-13.4499988555908	0
12.7000007629395	26.7272000000012	-13.3999996185303	0
12.8000030517578	26.7901999999995	-13.3500003814697	0
12.9000015258789	26.8486999999986	-13.2999992370605	0
13	26.9096000000027	-13.25	0
13.1000022888184	26.971800000003	-13.1999988555908	0
13.2000007629395	27.0357000000004	-13.1499996185303	0
13.3000030517578	27.0933000000005	-13.1000003814697	0
13.4000015258789	27.1539999999986	-13.0499992370605	0
13.5	27.2175999999999	-13	0
13.6000022888184	27.2778000000035	-12.9499988555908	0
13.7000007629395	27.3371000000006	-12.8999996185303	0
13.8000030517578	27.398000000001	-12.8500003814697	0
13.9000015258789	27.4625000000015	-12.7999992370605	0
14	27.5229000000036	-12.75	0
14.1000022888184	27.5878000000012	-12.6999988555908	0
14.2000007629395	27.648000000001	-12.6499996185303	0
14.3000030517578	27.7072000000007	-12.6000003814697	0
14.4000015258789	27.7697999999982	-12.5499992370605	0
14.5	27.8333999999995	-12.5	0
14.6000022888184	27.8942999999999	-12.4499988555908	0
14.7000007629395	27.9533999999985	-12.3999996185303	0
14.8000030517578	28.0134000000035	-12.3500003814697	0
14.9000015258789	28.0715000000018	-12.2999992370605	0
15	28.1271000000015	-12.25	0
15.1000022888184	28.1902999999984	-12.1999988555908	0
15.2000007629395	28.2520000000004	-12.1499996185303	0
15.3000030517578	28.3101000000024	-12.1000003814697	0
15.4000015258789	28.3693999999996	-12.0499992370605	0
15.5	28.4301000000014	-12	0
15.6000022888184	28.492000000002	-11.9499988555908	0
15.7000007629395	28.5508999999984	-11.8999996185303	0
15.8000030517578	28.6093000000001	-11.8500003814697	0
15.9000015258789	28.662900000003	-11.7999992370605	0
16	28.7171999999991	-11.75	0
16.1000022888184	28.7720000000008	-11.6999988555908	0
16.2000007629395	28.8285000000033	-11.6499996185303	0
16.3000030517578	28.883600000001	-11.6000003814697	0
16.4000015258789	28.9387999999999	-11.5499992370605	0
16.5	28.9953999999998	-11.5	0
16.6000022888184	29.0510000000031	-11.4499988555908	0
16.7000007629395	29.1059000000023	-11.3999996185303	0
16.8000030517578	29.1611000000012	-11.3500003814697	0
16.9000015258789	29.2164000000012	-11.2999992370605	0
17	29.2733999999982	-11.25	0
17.1000022888184	29.3258999999998	-11.1999988555908	0
17.2000007629395	29.381400000002	-11.1499996185303	0
17.3000030517578	29.4359000000004	-11.1000003814697	0
17.4000015258789	29.4910999999993	-11.0499992370605	0
17.5	29.5457999999999	-11	0
17.6000022888184	29.5972000000002	-10.9499988555908	0
17.7000007629395	29.6470000000008	-10.8999996185303	0
17.8000030517578	29.6949000000022	-10.8500003814697	0
17.9000015258789	29.7429000000011	-10.7999992370605	0
18	29.7932000000037	-10.75	0
18.1000022888184	29.8437000000013	-10.6999988555908	0
18.2000007629395	29.894400000001	-10.6499996185303	0
18.3000030517578	29.9481000000014	-10.6000003814697	0
18.4000015258789	30.0015999999996	-10.5499992370605	0
18.5	30.0483000000022	-10.5	0
18.6000022888184	30.0980000000018	-10.4499988555908	0
18.7000007629395	30.1437000000005	-10.3999996185303	0
18.8000030517578	30.1896000000015	-10.3500003814697	0
18.9000015258789	30.2356	-10.2999992370605	0
19	30.2828999999983	-10.25	0
19.1000022888184	30.3300999999992	-10.1999988555908	0
19.2000007629395	30.3775999999998	-10.1499996185303	0
19.3000030517578	30.4235999999983	-10.1000003814697	0
19.4000015258789	30.4719000000005	-10.0499992370605	0
19.5	30.5216	-10	0
19.6000022888184	30.5679999999993	-9.94999885559082	0
19.7000007629395	30.6136000000006	-9.89999961853027	0
19.8000030517578	30.6617000000006	-9.85000038146973	0
19.9000015258789	30.7092000000011	-9.79999923706055	0
20	30.7551000000021	-9.75	0
20.1000022888184	30.8029999999999	-9.69999885559082	0
20.2000007629395	30.8470000000016	-9.64999961853027	0
20.3000030517578	30.8911000000007	-9.60000038146973	0
20.4000015258789	30.9347000000016	-9.54999923706055	0
20.5	30.9772000000012	-9.5	0
20.6000022888184	31.0204000000012	-9.44999885559082	0
20.7000007629395	31.0628000000033	-9.39999961853027	0
20.8000030517578	31.1064000000006	-9.35000038146973	0
20.9000015258789	31.1517999999996	-9.29999923706055	0
21	31.1972000000023	-9.25	0
21.1000022888184	31.2435000000005	-9.19999885559082	0
21.2000007629395	31.2861999999986	-9.14999961853027	0
21.3000030517578	31.3257000000012	-9.10000038146973	0
21.4000015258789	31.3693000000021	-9.04999923706055	0
21.5	31.4131000000016	-9	0
21.6000022888184	31.4565000000039	-8.94999885559082	0
21.7000007629395	31.4998000000014	-8.89999961853027	0
21.8000030517578	31.543099999999	-8.85000038146973	0
21.9000015258789	31.5861999999979	-8.79999923706055	0
22	31.6317000000017	-8.75	0
22.1000022888184	31.6764000000003	-8.69999885559082	0
22.2000007629395	31.7212	-8.64999961853027	0
22.3000030517578	31.763600000002	-8.60000038146973	0
22.4000015258789	31.8051000000014	-8.54999923706055	0
22.5	31.8460000000014	-8.5	0
22.6000022888184	31.8869000000013	-8.44999885559082	0
22.7000007629395	31.9284000000007	-8.39999961853027	0
22.8000030517578	31.9674000000014	-8.35000038146973	0
22.9000015258789	32.0061000000023	-8.29999923706055	0
23	32.047300000002	-8.25	0
23.1000022888184	32.0856000000022	-8.19999885559082	0
23.2000007629395	32.127800000002	-8.14999961853027	0
23.3000030517578	32.1677999999993	-8.10000038146973	0
23.4000015258789	32.2066999999988	-8.04999923706055	0
23.5	32.2467000000033	-8	0
23.6000022888184	32.2866000000031	-7.94999885559082	0
23.7000007629395	32.3289000000004	-7.89999961853027	0
23.8000030517578	32.3712999999989	-7.85000038146973	0
23.9000015258789	32.4147999999987	-7.79999923706055	0
24	32.4570999999996	-7.75	0
24.1000022888184	32.4941000000035	-7.69999885559082	0
24.2000007629395	32.5280999999995	-7.64999961853027	0
24.3000030517578	32.5676999999996	-7.60000038146973	0
24.4000015258789	32.6065000000017	-7.54999923706055	0
24.5	32.6434000000008	-7.5	0
24.5999984741211	32.6840999999986	-7.45000076293945	0
24.7000045776367	32.7196000000004	-7.39999771118164	0
24.8000030517578	32.7554000000018	-7.34999847412109	0
24.9000015258789	32.7947999999997	-7.29999923706055	0
25	32.833800000004	-7.25	0
25.0999984741211	32.8730000000032	-7.20000076293945	0
25.2000045776367	32.9128999999994	-7.14999771118164	0
25.3000030517578	32.9488999999994	-7.09999847412109	0
25.4000015258789	32.9861000000019	-7.04999923706055	0
25.5	33.0213000000003	-7	0
25.5999984741211	33.0575000000026	-6.95000076293945	0
25.7000045776367	33.0961000000025	-6.89999771118164	0
25.8000030517578	33.1324999999997	-6.84999847412109	0
25.9000015258789	33.1695999999974	-6.79999923706055	0
26	33.2101000000002	-6.75	0
26.0999984741211	33.2445000000007	-6.70000076293945	0
26.2000045776367	33.2821000000004	-6.64999771118164	0
26.3000030517578	33.3188000000009	-6.59999847412109	0
26.4000015258789	33.354800000001	-6.54999923706055	0
26.5	33.3901000000005	-6.5	0
26.5999984741211	33.4246000000021	-6.45000076293945	0
26.7000045776367	33.456900000001	-6.39999771118164	0
26.8000030517578	33.493599999998	-6.34999847412109	0
26.9000015258789	33.5268000000033	-6.29999923706055	0
27	33.5613000000012	-6.25	0
27.0999984741211	33.5943000000007	-6.20000076293945	0
27.2000045776367	33.6303999999982	-6.14999771118164	0
27.3000030517578	33.668099999999	-6.09999847412109	0
27.4000015258789	33.7057999999997	-6.04999923706055	0
27.5	33.7415000000001	-6	0
27.5999984741211	33.7773000000016	-5.95000076293945	0
27.7000045776367	33.8125	-5.89999771118164	0
27.8000030517578	33.8428999999996	-5.84999847412109	0
27.9000015258789	33.8747000000003	-5.79999923706055	0
28	33.9075999999986	-5.75	0
28.0999984741211	33.9418000000005	-5.70000076293945	0
28.2000045776367	33.9748	-5.64999771118164	0
28.3000030517578	34.006400000002	-5.59999847412109	0
28.4000015258789	34.0416000000005	-5.54999923706055	0
28.5	34.0773000000008	-5.5	0
28.5999984741211	34.1136000000006	-5.45000076293945	0
28.7000045776367	34.1474000000017	-5.39999771118164	0
28.8000030517578	34.1794999999984	-5.34999847412109	0
28.9000015258789	34.2152000000024	-5.29999923706055	0
29	34.2518999999993	-5.25	0
29.0999984741211	34.2839999999997	-5.20000076293945	0
29.2000045776367	34.3196000000025	-5.14999771118164	0
29.3000030517578	34.3529999999992	-5.09999847412109	0
29.4000015258789	34.3856000000014	-5.04999923706055	0
29.5	34.4170999999988	-5	0
29.5999984741211	34.4503000000004	-4.95000076293945	0
29.7000045776367	34.4840000000004	-4.89999771118164	0
29.8000030517578	34.5188000000016	-4.84999847412109	0
29.9000015258789	34.5519000000022	-4.79999923706055	0
30	34.5861000000004	-4.75	0
30.0999984741211	34.6156999999985	-4.70000076293945	0
30.2000045776367	34.645199999999	-4.64999771118164	0
30.3000030517578	34.6808000000019	-4.59999847412109	0
30.4000015258789	34.7137999999977	-4.54999923706055	0
30.5	34.7440999999999	-4.5	0
30.5999984741211	34.7759000000005	-4.45000076293945	0
30.7000045776367	34.8080000000009	-4.39999771118164	0
30.8000030517578	34.841800000002	-4.34999847412109	0
30.9000015258789	34.874200000002	-4.29999923706055	0
31	34.9069000000018	-4.25	0
31.0999984741211	34.9393000000018	-4.20000076293945	0
31.2000045776367	34.9713000000011	-4.14999771118164	0
31.3000030517578	35.0041000000019	-4.09999847412109	0
31.4000015258789	35.0375999999997	-4.04999923706055	0
31.5	35.0702999999994	-4	0
31.5999984741211	35.1041000000005	-3.95000076293945	0
31.7000045776367	35.1346000000012	-3.89999771118164	0
31.8000030517578	35.1653000000006	-3.84999847412109	0
31.9000015258789	35.1972999999998	-3.79999923706055	0
32	35.2307000000001	-3.75	0
32.0999984741211	35.2631000000001	-3.70000076293945	0
32.2000045776367	35.2957000000024	-3.64999771118164	0
32.3000030517578	35.3267000000014	-3.59999847412109	0
32.4000015258789	35.3578000000016	-3.54999923706055	0
32.5	35.3876000000018	-3.5	0
32.5999984741211	35.4182000000001	-3.45000076293945	0
32.7000045776367	35.4493000000002	-3.39999771118164	0
32.8000030517578	35.4794999999976	-3.34999847412109	0
32.9000015258789	35.508600000001	-3.29999923706055	0
33	35.5403000000006	-3.25	0
33.0999984741211	35.5728000000017	-3.20000076293945	0
33.2000045776367	35.6029000000017	-3.14999771118164	0
33.3000030517578	35.6316000000006	-3.09999847412109	0
33.4000015258789	35.6597000000002	-3.04999923706055	0
33.5	35.6890000000021	-3	0
33.5999984741211	35.7201000000023	-2.95000076293945	0
33.7000045776367	35.7476000000024	-2.89999771118164	0
33.8000030517578	35.775700000002	-2.84999847412109	0
33.9000015258789	35.8063000000002	-2.79999923706055	0
34	35.8371000000006	-2.75	0
34.0999984741211	35.8670999999995	-2.70000076293945	0
34.2000045776367	35.8965000000026	-2.64999771118164	0
34.3000030517578	35.9258000000009	-2.59999847412109	0
34.4000015258789	35.9539999999979	-2.54999923706055	0
34.5	35.9844000000012	-2.5	0
34.5999984741211	36.0143000000025	-2.45000076293945	0
34.7000045776367	36.0460000000021	-2.39999771118164	0
34.8000030517578	36.0774999999994	-2.34999847412109	0
34.9000015258789	36.1041000000005	-2.29999923706055	0
35	36.1345000000001	-2.25	0
35.0999984741211	36.1631000000016	-2.20000076293945	0
35.2000045776367	36.1905999999981	-2.14999771118164	0
35.3000030517578	36.2161000000015	-2.09999847412109	0
35.4000015258789	36.2455000000009	-2.04999923706055	0
35.5	36.2741000000024	-2	0
35.5999984741211	36.3015000000014	-1.95000076293945	0
35.7000045776367	36.3304000000026	-1.89999771118164	0
35.8000030517578	36.3591000000015	-1.84999847412109	0
35.9000015258789	36.3846999999987	-1.79999923706055	0
36	36.4130000000005	-1.75	0
36.0999984741211	36.4409000000014	-1.70000076293945	0
36.2000045776367	36.4667000000009	-1.64999771118164	0
36.3000030517578	36.4958000000006	-1.59999847412109	0
36.4000015258789	36.5242000000035	-1.54999923706055	0
36.5	36.5524000000005	-1.5	0
36.5999984741211	36.5810999999994	-1.45000076293945	0
36.7000045776367	36.6110000000008	-1.39999771118164	0
36.8000030517578	36.6378000000004	-1.34999847412109	0
36.9000015258789	36.6646000000001	-1.29999923706055	0
37	36.6919999999991	-1.25	0
37.0999984741211	36.7190999999984	-1.20000076293945	0
37.2000045776367	36.747199999998	-1.14999771118164	0
37.3000030517578	36.7763000000014	-1.09999847412109	0
37.4000015258789	36.8024000000005	-1.04999923706055	0
37.5	36.8316000000013	-1	0
37.5999984741211	36.859199999999	-0.950000762939453	0
37.7000045776367	36.8863999999994	-0.899997711181641	0
37.8000030517578	36.9140000000007	-0.849998474121094	0
37.9000015258789	36.9395000000004	-0.799999237060547	0
38	36.9661000000015	-0.75	0
38.0999984741211	36.9943999999996	-0.700000762939453	0
38.2000045776367	37.0224000000017	-0.649997711181641	0
38.3000030517578	37.0462000000007	-0.599998474121094	0
38.4000015258789	37.0724999999984	-0.549999237060547	0
38.5	37.0995000000003	-0.5	0
38.5999984741211	37.1294999999991	-0.450000762939453	0
38.7000045776367	37.1571999999978	-0.399997711181641	0
38.8000030517578	37.1830000000009	-0.349998474121094	0
38.9000015258789	37.2114000000001	-0.299999237060547	0
39	37.2390000000014	-0.25	0
39.0999984741211	37.2661000000007	-0.200000762939453	0
39.2000045776367	37.2906000000003	-0.149997711181641	0
39.3000030517578	37.313900000001	-0.0999984741210938	0
39.4000015258789	37.3366999999998	-0.0499992370605469	0
39.5	37.3647999999994	0	0
39.5999984741211	37.3950999999979	0.0499992370605469	0
39.7000045776367	37.4222000000009	0.100002288818359	0.0628617344666154
39.8000030517578	37.4495000000024	0.150001525878906	0.125638491172653
39.9000015258789	37.4747000000025	0.200000762939453	0.188335168854379
40	37.501400000001	0.25	0.250951869278824
40.0999984741211	37.5281000000032	0.299999237060547	0.313488692069929
40.2000045776367	37.5544000000009	0.350002288818359	0.375950501212519
40.3000030517578	37.5815999999977	0.400001525878906	0.438327868096447
40.4000015258789	37.6073000000033	0.450000762939453	0.500625660489762
40.5	37.6342000000004	0.5	0.56284398279329
40.5999984741211	37.6588999999985	0.549999237060547	0.624982932503109
40.7000045776367	37.6838000000025	0.600002288818359	0.687047344454123
40.8000030517578	37.7111000000004	0.650001525878906	0.74902784760474
40.9000015258789	37.7383999999984	0.700000762939453	0.810929280167649
41	37.7669000000024	0.75	0.872751741960768
41.0999984741211	37.7947999999997	0.799999237060547	0.934495332397662
41.2000045776367	37.8201000000008	0.850002288818359	0.996164853057795
41.3000030517578	37.8485000000001	0.900001525878906	1.05775099440569
41.4000015258789	37.877800000002	0.950000762939453	1.11925856304335
41.5	37.9061000000038	1	1.18068765785814
41.5999984741211	37.9279999999999	1.04999923706055	1.24203837931712
41.7000045776367	37.9536000000007	1.10000228881836	1.30331549756691
41.8000030517578	37.9776999999995	1.15000152587891	1.3645097618236
41.9000015258789	38.0030000000006	1.20000076293945	1.42562594876973
42	38.0285999999978	1.25	1.48666415757341
42.0999984741211	38.0544000000009	1.29999923706055	1.54762448658657
42.2000045776367	38.0806000000011	1.35000228881836	1.60851167638396
42.3000030517578	38.1085000000021	1.40000152587891	1.6693165353491
42.4000015258789	38.1347999999998	1.45000076293945	1.73004380978551
42.5	38.1612000000023	1.5	1.7906935978684
42.5999984741211	38.1857000000018	1.54999923706055	1.8512659976117
42.7000045776367	38.2102000000014	1.60000228881836	1.91176571912849
42.8000030517578	38.2350999999981	1.65000152587891	1.97218362944149
42.9000015258789	38.2606000000014	1.70000076293945	2.03252444466819
43	38.2853000000032	1.75	2.09278826239166
43.0999984741211	38.3102000000035	1.79999923706055	2.15297518008858
43.2000045776367	38.3335000000006	1.85000228881836	2.21308987830941
43.3000030517578	38.3555000000015	1.90000152587891	2.27312328210897
43.4000015258789	38.3790999999983	1.95000076293945	2.33308007740827
43.5	38.4045000000006	2	2.39296036043189
43.5999984741211	38.4284000000007	2.04999923706055	2.45276422862297
43.7000045776367	38.4517000000014	2.10000228881836	2.51249633272008
43.8000030517578	38.4760000000024	2.15000152587891	2.57214765550415
43.9000015258789	38.5051000000021	2.20000076293945	2.63172285330599
44	38.5338000000011	2.25	2.69122202251316
44.0999984741211	38.5577000000012	2.29999923706055	2.75064525939986
44.2000045776367	38.5838000000003	2.35000228881836	2.80999718462299
44.3000030517578	38.6055000000015	2.40000152587891	2.86926883745984
44.4000015258789	38.6315000000031	2.45000076293945	2.92846484539628
44.5	38.656500000001	2.5	2.98758530417342
44.5999984741211	38.6798000000017	2.54999923706055	3.04663030942827
44.7000045776367	38.7026000000005	2.60000228881836	3.1056044529191
44.8000030517578	38.7284	2.65000152587891	3.1644988318963
44.9000015258789	38.7543000000005	2.70000076293945	3.22331804366647
45	38.7743000000009	2.75	3.28206218347173
45.0999984741211	38.7976000000017	2.79999923706055	3.34073134646083
45.2000045776367	38.8221000000012	2.85000228881836	3.39933009529406
45.3000030517578	38.8469000000005	2.90000152587891	3.45784958403216
45.4000015258789	38.8724999999977	2.95000076293945	3.51629437987532
45.5	38.8984999999993	3	3.57466457483933
45.5999984741211	38.9226000000017	3.04999923706055	3.63296026578494
45.7000045776367	38.9477000000006	3.10000228881836	3.69118598623779
45.8000030517578	38.9735999999975	3.15000152587891	3.74933294646865
45.9000015258789	38.997199999998	3.20000076293945	3.80740568547709
46	39.0198999999993	3.25	3.865404297329
46.0999984741211	39.0396000000001	3.29999923706055	3.92332887599425
46.2000045776367	39.0630000000019	3.35000228881836	3.98118392625069
46.3000030517578	39.088200000002	3.40000152587891	4.03896071444538
46.4000015258789	39.1115000000027	3.45000076293945	4.09666375080933
46.5	39.1319000000003	3.5	4.15429312894352
46.5999984741211	39.1522000000004	3.54999923706055	4.21184894158716
46.7000045776367	39.1769999999997	3.60000228881836	4.26933566115769
46.8000030517578	39.2007000000012	3.65000152587891	4.3267446125495
46.9000015258789	39.2250000000022	3.70000076293945	4.38408027713993
47	39.2495000000017	3.75	4.44134274777482
47.0999984741211	39.2739000000038	3.79999923706055	4.49853211719166
47.2000045776367	39.2975999999981	3.85000228881836	4.55565283293615
47.3000030517578	39.3232000000025	3.90000152587891	4.61269627213897
47.4000015258789	39.3458000000028	3.95000076293945	4.66966688769844
47.5	39.3689000000013	4	4.72656477192396
47.5999984741211	39.3891000000003	4.04999923706055	4.78339001701921
47.7000045776367	39.4145000000026	4.10000228881836	4.8401470422707
47.8000030517578	39.4383999999991	4.15000152587891	4.89682727956754
47.9000015258789	39.4639999999999	4.20000076293945	4.95343515126532
48	39.4851000000017	4.25	5.00997075070257
48.0999984741211	39.5083999999988	4.29999923706055	5.06643416941103
48.2000045776367	39.5305999999982	4.35000228881836	5.12282979844121
48.3000030517578	39.5541000000012	4.40000152587891	5.17914912433389
48.4000015258789	39.5770999999986	4.45000076293945	5.23539654340429
48.5	39.5982000000004	4.5	5.29157214672044
48.5999984741211	39.6210000000028	4.54999923706055	5.34767602523451
48.7000045776367	39.6441999999988	4.60000228881836	5.40371254203848
48.8000030517578	39.6717000000026	4.65000152587891	5.45967323788653
48.9000015258789	39.6962999999996	4.70000076293945	5.51556248110086
49	39.719000000001	4.75	5.57138036217152
49.0999984741211	39.7403999999988	4.79999923706055	5.62712697161595
49.2000045776367	39.7635000000009	4.85000228881836	5.6828066446461
49.3000030517578	39.7864999999983	4.90000152587891	5.73841097589251
49.4000015258789	39.8065999999999	4.95000076293945	5.79394430586728
49.5	39.8269	5	5.84940672449069
49.5999984741211	39.849000000002	5.04999923706055	5.90479832156818
49.7000045776367	39.8686000000016	5.10000228881836	5.96012340480569
49.8000030517578	39.8892999999989	5.15000152587891	6.01537362236229
49.9000015258789	39.9108999999989	5.20000076293945	6.07055328710754
50	39.9325000000026	5.25	6.12566248838798
50.0999984741211	39.9555000000037	5.29999923706055	6.18070131543557
50.2000045776367	39.9819000000025	5.35000228881836	6.23567404851948
50.3000030517578	40.001400000001	5.40000152587891	6.29057239051208
50.4000015258789	40.0240000000013	5.45000076293945	6.3454006258551
50.5	40.0501000000004	5.5	6.40015884326953
50.5999984741211	40.0740000000005	5.54999923706055	6.45484713146775
50.7000045776367	40.0965000000033	5.60000228881836	6.50946974350718
50.8000030517578	40.1186000000016	5.65000152587891	6.56401843363889
50.9000015258789	40.1394	5.70000076293945	6.61849746001884
51	40.1611999999986	5.75	6.67290691090621
51.0999984741211	40.1840000000011	5.79999923706055	6.72724687444673
51.2000045776367	40.2067999999999	5.85000228881836	6.7815215766058
51.3000030517578	40.226999999999	5.90000152587891	6.8357228241507
51.4000015258789	40.2460000000028	5.95000076293945	6.88985484811097
51.5	40.2664999999979	6	6.94391773617769
51.5999984741211	40.2907000000014	6.04999923706055	6.99791157592807
51.7000045776367	40.3123999999989	6.10000228881836	7.05184056640128
51.8000030517578	40.331900000001	6.15000152587891	7.10569656654348
51.9000015258789	40.3507000000027	6.20000076293945	7.15948378042383
52	40.3695999999982	6.25	7.2132022951634
52.0999984741211	40.3902000000016	6.29999923706055	7.26685219776905
52.2000045776367	40.4141000000018	6.35000228881836	7.32043766051835
52.3000030517578	40.4343000000008	6.40000152587891	7.37395059420133
52.4000015258789	40.4563999999991	6.45000076293945	7.42739517888944
52.5	40.4759999999987	6.5	7.48077150033253
52.5999984741211	40.4976000000024	6.54999923706055	7.53407964389085
52.7000045776367	40.5225000000028	6.60000228881836	7.58732375533294
52.8000030517578	40.5436000000009	6.65000152587891	7.64049579705127
52.9000015258789	40.564699999999	6.70000076293945	7.69359991978478
53	40.5869000000021	6.75	7.7466362096099
53.0999984741211	40.6088999999993	6.79999923706055	7.79960475249233
53.2000045776367	40.6255999999994	6.85000228881836	7.85250966778649
53.3000030517578	40.6440000000002	6.90000152587891	7.90534296908531
53.4000015258789	40.6661999999997	6.95000076293945	7.9581087806806
53.5	40.689699999999	7	8.01080718809501
53.5999984741211	40.7121000000006	7.04999923706055	8.06343827674037
53.7000045776367	40.7313000000031	7.10000228881836	8.11600613971994
53.8000030517578	40.752199999999	7.15000152587891	8.16850284149952
53.9000015258789	40.773000000001	7.20000076293945	8.22093248008695
54	40.7910999999986	7.25	8.27329514045062
54.0999984741211	40.8099000000002	7.29999923706055	8.32559090744801
54.2000045776367	40.8315000000002	7.35000228881836	8.37782384809311
54.3000030517578	40.8536999999997	7.40000152587891	8.42998607739909
54.4000015258789	40.8753000000033	7.45000076293945	8.48208166725198
54.5	40.8961999999992	7.5	8.53411070403583
54.5999984741211	40.9212000000007	7.54999923706055	8.58607327319312
54.7000045776367	40.9431000000041	7.60000228881836	8.63797341366226
54.8000030517578	40.9660000000003	7.65000152587891	8.68980329077139
54.9000015258789	40.9866000000002	7.70000076293945	8.74156695054272
55	41.008600000001	7.75	8.79326447693597
55.0999984741211	41.0296000000017	7.79999923706055	8.8448959538046
55.2000045776367	41.0488000000005	7.85000228881836	8.89646539657778
55.3000030517578	41.071899999999	7.90000152587891	8.9479650205098
55.4000015258789	41.0900000000001	7.95000076293945	8.99939884584742
55.5	41.1088999999993	8	9.05076695601998
55.5999984741211	41.1298000000024	8.04999923706055	9.10206943435099
55.7000045776367	41.1476000000002	8.10000228881836	9.15331027068675
55.8000030517578	41.168099999999	8.15000152587891	9.2044817298907
55.9000015258789	41.188900000001	8.20000076293945	9.25558780659576
56	41.2102999999988	8.25	9.30662858370288
56.0999984741211	41.2317000000003	8.29999923706055	9.35760414400763
56.2000045776367	41.2524000000012	8.35000228881836	9.40851845193392
56.3000030517578	41.2717000000011	8.40000152587891	9.45936382163922
56.4000015258789	41.2930000000015	8.45000076293945	9.51014422230327
56.5	41.3140000000021	8.5	9.56085973630066
56.5999984741211	41.3329000000012	8.54999923706055	9.61151044636062
56.7000045776367	41.3522999999987	8.60000228881836	9.66210029326847
56.8000030517578	41.3721000000005	8.65000152587891	9.71262163856856
56.9000015258789	41.3892000000014	8.70000076293945	9.76307842619442
57	41.4082000000017	8.75	9.8134707380459
57.0999984741211	41.4359999999979	8.79999923706055	9.86379865592073
57.2000045776367	41.4598000000005	8.85000228881836	9.91406609393045
57.3000030517578	41.4880000000012	8.90000152587891	9.96426546393992
57.4000015258789	41.5098000000035	8.95000076293945	10.0144006847607
57.5	41.5282000000007	9	10.0644718377832
57.5999984741211	41.5430000000015	9.04999923706055	10.1144790042967
57.7000045776367	41.561700000002	9.10000228881836	10.1644260734794
57.8000030517578	41.5800000000017	9.15000152587891	10.2143055055703
57.9000015258789	41.5985000000001	9.20000076293945	10.264121194418
58	41.6144000000022	9.25	10.3138732209072
58.0999984741211	41.6355000000003	9.29999923706055	10.3635616658216
58.2000045776367	41.656500000001	9.35000228881836	10.4131903935643
58.3000030517578	41.6746999999996	9.40000152587891	10.4627519124424
58.4000015258789	41.6926000000021	9.45000076293945	10.5122500914998
58.5	41.7128000000012	9.5	10.5616850111185
58.5999984741211	41.7345999999998	9.54999923706055	10.6110567515804
58.7000045776367	41.7530000000006	9.60000228881836	10.6603691526704
58.8000030517578	41.7777999999998	9.65000152587891	10.7096147704235
58.9000015258789	41.7991000000002	9.70000076293945	10.7587974492634
59	41.8267999999989	9.75	10.8079172690736
59.0999984741211	41.7991000000002	9.79999923706055	10.8569743096367
59.2000045776367	41.7991000000002	9.85000228881836	10.9059723862743
59.3000030517578	41.7777999999998	9.90000152587891	10.9549041025188
59.4000015258789	41.7777999999998	9.95000076293945	11.0037732782744
59.5	41.7530000000006	10	11.052579992927
59.5999984741211	41.7530000000006	10.0499992370605	11.1013243257638
59.7000045776367	41.7345999999998	10.1000022888184	11.1500100677994
59.8000030517578	41.7345999999998	10.1500015258789	11.1986298697274
59.9000015258789	41.7128000000012	10.2000007629395	11.2471875271157
60	41.7128000000012	10.25	11.2956831188576
60.0999984741211	40.8947000000007	10.2999992370605	11.3441167237484
60.2000045776367	37.8906999999999	10.3500022888184	11.3924921086491
60.3000030517578	34.0200000000004	10.4000015258789	11.4408019711168
60.4000015258789	30.9344999999994	10.4500007629395	11.4890500825372
60.5	30.8935999999994	10.5	11.5372365213143
60.5999984741211	30.8849999999984	10.5499992370605	11.5853613657547
60.7000045776367	30.8311000000031	10.6000022888184	11.6334283587194
60.8000030517578	30.8201000000008	10.6500015258789	11.681430244332
60.9000015258789	30.8182000000015	10.7000007629395	11.7293707683866
61	30.8182000000015	10.75	11.7772500094558
61.0999984741211	30.8163000000022	10.7999992370605	11.825068045901
61.2000045776367	30.8163000000022	10.8500022888184	11.8728285967134
61.3000030517578	30.7609000000011	10.9000015258789	11.9205244522671
61.4000015258789	30.7609000000011	10.9500007629395	11.9681593360206
61.5	30.6284000000014	11	12.015733325387
61.5999984741211	30.6284000000014	11.0499992370605	12.063246497683
61.7000045776367	30.6284000000014	11.1000022888184	12.1107025482024
61.8000030517578	30.4911000000029	11.1500015258789	12.1580943132983
61.9000015258789	30.4911000000029	11.2000007629395	12.205425492704
62	30.4911000000029	11.25	12.2526961633528
62.0999984741211	30.6284000000014	11.2999992370605	12.2999064020827
62.2000045776367	30.6284000000014	11.3500022888184	12.3470598806412
62.3000030517578	30.4911000000029	11.4000015258789	12.3941494810699
62.4000015258789	30.3074000000015	11.4500007629395	12.4411788795281
62.5	30.0877	11.5	12.4881481524735
62.5999984741211	29.8168000000005	11.5499992370605	12.5350573762691
62.7000045776367	29.5551000000014	11.6000022888184	12.581910199266
62.8000030517578	29.2415000000001	11.6500015258789	12.6286995489062
62.9000015258789	28.9665999999997	11.7000007629395	12.675429077925
63	28.6527000000024	11.75	12.7220988623084
63.0999984741211	28.3958000000021	11.7999992370605	12.7687089779484
63.2000045776367	28.1065999999992	11.8500022888184	12.8152630499491
63.3000030517578	27.8716999999997	11.9000015258789	12.8617540508659
63.4000015258789	27.6466	11.9500007629395	12.9081856101597
63.5	27.4292000000023	12	12.9545578033486
63.5999984741211	27.1888000000035	12.0499992370605	13.0008707058577
63.7000045776367	26.9203999999991	12.1000022888184	13.047127919692
63.8000030517578	26.6830000000009	12.1500015258789	13.0933224622359
63.9000015258789	26.4457000000002	12.2000007629395	13.1394579398239
64	26.2303000000029	12.25	13.1855344275105
64.0999984741211	26.0005000000019	12.2999992370605	13.2315520002575
64.2000045776367	25.7710000000006	12.3500022888184	13.2775142371186
64.3000030517578	25.5426000000007	12.4000015258789	13.3234142000237
64.4000015258789	25.3456000000006	12.4500007629395	13.3692554723288
64.5	25.1353000000017	12.5	13.4150381286284
64.5999984741211	24.9262999999992	12.5499992370605	13.4607622434254
64.7000045776367	24.7318999999989	12.6000022888184	13.5064313729682
64.8000030517578	24.5587000000014	12.6500015258789	13.5520386234511
64.9000015258789	24.393500000002	12.7000007629395	13.5975875553984
65	24.2178999999996	12.75	13.6430782429483
65.0999984741211	24.0361000000012	12.7999992370605	13.6885107601487
65.2000045776367	23.8558000000012	12.8500022888184	13.7338886405887
65.3000030517578	23.7005000000026	12.9000015258789	13.7792050344472
65.4000015258789	23.5361999999986	12.9500007629395	13.8244634795623
65.5	23.3780000000006	13	13.8696640496204
65.5999984741211	23.2245999999977	13.0499992370605	13.9148068116592
65.7000045776367	23.0848000000005	13.1000022888184	13.9598952808246
65.8000030517578	22.9418000000005	13.1500015258789	14.0049226525041
65.9000015258789	22.8175999999985	13.2000007629395	14.0498924419351
66	22.6834000000017	13.25	14.0948047222954
66.0999984741211	22.5639999999985	13.2999992370605	14.1396595666714
66.2000045776367	22.439699999999	13.3500022888184	14.1844604637008
66.3000030517578	22.3258999999998	13.4000015258789	14.2292006506357
66.4000015258789	22.1994999999988	13.4500007629395	14.2738836203058
66.5	22.0707000000002	13.5	14.3185094454342
66.5999984741211	21.9435000000012	13.5499992370605	14.3630781986536
66.7000045776367	21.8237000000008	13.6000022888184	14.4075933463625
66.8000030517578	21.7003000000004	13.6500015258789	14.4520481689597
66.9000015258789	21.5868999999984	13.7000007629395	14.4964461370093
67	21.4680000000008	13.75	14.5407873227831
67.0999984741211	21.3616000000002	13.7999992370605	14.585071798463
67.2000045776367	21.2521000000015	13.8500022888184	14.62930300835
67.3000030517578	21.1528000000035	13.9000015258789	14.6734742757161
67.4000015258789	21.0472000000009	13.9500007629395	14.7175890490013
67.5	20.9511999999995	14	14.7616474000295
67.5999984741211	20.8582000000024	14.0499992370605	14.8056494005349
67.7000045776367	20.759399999999	14.1000022888184	14.8495984728613
67.8000030517578	20.6699999999983	14.1500015258789	14.8934879828823
67.9000015258789	20.5698000000011	14.2000007629395	14.9373213570549
68	20.4716000000008	14.25	14.9810986667576
68.0999984741211	20.3738999999987	14.2999992370605	15.0248199832806
68.2000045776367	20.2764999999999	14.3500022888184	15.0684887071497
68.3000030517578	20.1820000000007	14.4000015258789	15.1120982465708
68.4000015258789	20.084600000002	14.4500007629395	15.1556520061571
68.5	19.9957000000031	14.5	15.1991500568455
68.5999984741211	19.9000999999989	14.5499992370605	15.2425924694848
68.7000045776367	19.8093000000008	14.6000022888184	15.2859826229219
68.8000030517578	19.7178000000022	14.6500015258789	15.3293139674268
68.9000015258789	19.6255999999994	14.7000007629395	15.3725898859078
69	19.5332999999991	14.75	15.4158104479571
69.0999984741211	19.4493000000002	14.7999992370605	15.4589757204815
69.2000045776367	19.3667000000023	14.8500022888184	15.5020890645683
69.3000030517578	19.2828000000009	14.9000015258789	15.5451439722482
69.4000015258789	19.2058000000034	14.9500007629395	15.588143804824
69.5	19.1308000000026	15	15.6310886323185
69.5999984741211	19.0483000000022	15.0499992370605	15.6739785246667
69.7000045776367	18.9644999999982	15.1000022888184	15.7168168177274
69.8000030517578	18.9441000000006	15.1500015258789	15.7595970450583
69.9000015258789	18.9593000000023	15.2000007629395	15.8023225465262
70	18.803100000001	15.25	15.8449933917152
70.0999984741211	18.7291000000005	15.2999992370605	15.8876096501219
70.2000045776367	18.6653000000006	15.3500022888184	15.9301746363304
70.3000030517578	18.6084999999985	15.4000015258789	15.9726819251621
70.4000015258789	18.5525999999991	15.4500007629395	16.0151348351835
70.5	18.5159000000021	15.5	16.0575334355427
70.5999984741211	18.4832999999999	15.5499992370605	16.0998777953009
70.7000045776367	18.5999999999985	15.6000022888184	16.1421712079022
70.8000030517578	18.6631000000016	15.6500015258789	16.18440728917
70.9000015258789	18.6956000000027	15.7000007629395	16.2265893365056
71	18.726999999999	15.75	16.2687174186239
71.0999984741211	18.532900000002	15.7999992370605	16.3107916041532
71.2000045776367	18.174500000001	15.8500022888184	16.3528151655318
71.3000030517578	18.3244000000013	15.9000015258789	16.3947817593251
71.4000015258789	18.3789000000033	15.9500007629395	16.4366946619033
71.5	18.3782000000028	16	16.4785539415507
71.5999984741211	18.3604000000014	16.0499992370605	16.5203596664658
71.7000045776367	18.3303999999989	16.1000022888184	16.5621150882143
71.8000030517578	18.3087000000014	16.1500015258789	16.6038139038447
71.9000015258789	18.2973999999995	16.2000007629395	16.64545936883
72	18.2592000000004	16.25	16.6870515510266
72.0999984741211	18.1631999999991	16.2999992370605	16.7285905182057
72.2000045776367	18.1393000000025	16.3500022888184	16.7700795011927
72.3000030517578	18.1224000000002	16.4000015258789	16.811512237263
72.4000015258789	18.0987999999998	16.4500007629395	16.8528919611244
72.5	18.0888999999988	16.5	16.8942187397772
72.5999984741211	18.0874000000003	16.5499992370605	16.9354926405964
72.7000045776367	18.0600999999988	16.6000022888184	16.9767168741043
72.8000030517578	18.0341000000008	16.6500015258789	17.0178852175423
72.9000015258789	18.0203000000038	16.7000007629395	17.059000884979
73	17.9910000000018	16.75	17.1000639434172
73.0999984741211	17.9350999999988	16.7999992370605	17.1410744597757
73.2000045776367	17.8466000000008	16.8500022888184	17.1820356237868
73.3000030517578	17.6463000000003	16.9000015258789	17.2229412524089
73.4000015258789	17.4182000000037	16.9500007629395	17.2637945392072
73.5	17.3413	17	17.3045955507643
73.5999984741211	17.199700000001	17.0499992370605	17.3453443535787
73.7000045776367	17.0617999999995	17.1000022888184	17.3860441170338
73.8000030517578	16.957400000003	17.1500015258789	17.4266886975532
73.9000015258789	16.8672000000006	17.2000007629395	17.4672812683291
74	16.7590000000018	17.25	17.5078218955259
74.0999984741211	16.6988000000019	17.2999992370605	17.5483106452247
74.2000045776367	16.7103999999999	17.3500022888184	17.5887506665895
74.3000030517578	16.6553999999996	17.4000015258789	17.6291358552584
74.4000015258789	16.6499000000003	17.4500007629395	17.6694693641796
74.5	16.6217000000033	17.5	17.7097512591025
74.5999984741211	16.6189000000013	17.5499992370605	17.7499816056934
74.7000045776367	16.6196999999993	17.6000022888184	17.7901635330248
74.8000030517578	16.6233000000029	17.6500015258789	17.8302909757008
74.9000015258789	16.5938999999998	17.7000007629395	17.8703670665543
75	16.5472000000009	17.75	17.9103918709219
75.0999984741211	16.5375000000022	17.7999992370605	17.9503654540581
75.2000045776367	16.4675000000025	17.8500022888184	17.9902909250713
75.3000030517578	16.4171000000024	17.9000015258789	18.0301622572845
75.4000015258789	16.362799999999	17.9500007629395	18.0699825635427
75.5	16.3352000000014	18	18.1097519087728
75.5999984741211	16.2701000000015	18.0499992370605	18.1494703578199
75.7000045776367	16.2125999999989	18.1000022888184	18.1891409999552
75.8000030517578	16.1584000000003	18.1500015258789	18.2287578469748
75.9000015258789	16.1068000000014	18.2000007629395	18.2683239918629
76	16.056700000001	18.25	18.3078394994656
76.0999984741211	16.0066000000006	18.2999992370605	18.3473044339526
76.2000045776367	15.9495000000024	18.3500022888184	18.3867218648701
76.3000030517578	15.8960000000006	18.4000015258789	18.4260858422459
76.4000015258789	15.8414000000012	18.4500007629395	18.465399439332
76.5	15.7893000000004	18.5	18.5046627202461
76.5999984741211	15.7322000000022	18.5499992370605	18.5438757490256
76.7000045776367	15.6788000000015	18.6000022888184	18.5830415756475
76.8000030517578	15.6270999999979	18.6500015258789	18.6221542881263
76.9000015258789	15.5743000000002	18.7000007629395	18.6612169401052
77	15.5136999999995	18.75	18.7002295953006
77.0999984741211	15.4519	18.7999992370605	18.7391923173488
77.2000045776367	15.3971999999994	18.8500022888184	18.7781081367657
77.3000030517578	15.3502000000008	18.9000015258789	18.8169711793118
77.4000015258789	15.3007000000034	18.9500007629395	18.855784479146
77.5	15.2544000000016	19	18.8945480995858
77.5999984741211	15.2036000000007	19.0499992370605	18.9332621038695
77.7000045776367	15.1579999999994	19.1000022888184	18.9719295031755
77.8000030517578	15.1167000000023	19.1500015258789	19.0105444607707
77.9000015258789	15.0691000000006	19.2000007629395	19.0491099914536
78	15.0266999999985	19.25	19.0876261581457
78.0999984741211	14.9886000000006	19.2999992370605	19.1260930236897
78.2000045776367	14.9517000000014	19.3500022888184	19.1645135800497
78.3000030517578	14.9233999999997	19.4000015258789	19.202882027761
78.4000015258789	14.8846999999987	19.4500007629395	19.2412013623847
78.5	14.8581000000013	19.5	19.279471646449
78.5999984741211	14.8302999999978	19.5499992370605	19.3176929424038
78.7000045776367	14.8042999999998	19.6000022888184	19.3558682231209
78.8000030517578	14.772100000002	19.6500015258789	19.3939917261678
78.9000015258789	14.7512000000024	19.7000007629395	19.4320664279905
79	14.7217000000019	19.75	19.4700923907265
79.0999984741211	14.6863999999987	19.7999992370605	19.5080696764357
79.2000045776367	14.6595000000016	19.8500022888184	19.546001239019
79.3000030517578	14.6305000000029	19.9000015258789	19.5838813528409
79.4000015258789	14.6022000000012	19.9500007629395	19.6217129746061
79.5	14.5784000000021	20	19.6594961651576
79.5999984741211	14.5527000000002	20.0499992370605	19.6972309875819
79.7000045776367	14.5174000000006	20.1000022888184	19.7349203769196
79.8000030517578	14.4840000000004	20.1500015258789	19.772558644089
79.9000015258789	14.4536000000007	20.2000007629395	19.8101487276594
80	14.4251000000004	20.25	19.8476906889847
80.0999984741211	14.3948000000019	20.2999992370605	19.8851845893417
80.2000045776367	14.3662000000004	20.3500022888184	19.92263334504
80.3000030517578	14.3391000000011	20.4000015258789	19.960031303329
80.4000015258789	14.3113000000012	20.4500007629395	19.9973813840251
80.5	14.283199999998	20.5	20.0346836480986
80.5999984741211	14.2550999999985	20.5499992370605	20.071938156444
80.7000045776367	14.2269000000015	20.6000022888184	20.1091478067591
80.8000030517578	14.199700000001	20.6500015258789	20.1463069823941
80.9000015258789	14.1713999999993	20.7000007629395	20.1834185845315
81	14.1431999999986	20.75	20.2204826737614
81.0999984741211	14.1166000000012	20.7999992370605	20.257499310598
81.2000045776367	14.0917999999983	20.8500022888184	20.2944713742463
81.3000030517578	14.0702999999994	20.9000015258789	20.3313932839282
81.4000015258789	14.0439000000006	20.9500007629395	20.368267922311
81.5	14.0211000000018	21	20.4050953496072
81.5999984741211	13.998599999999	21.0499992370605	20.4418756259538
81.7000045776367	13.9765999999981	21.1000022888184	20.4786116121804
81.8000030517578	13.9509000000035	21.1500015258789	20.5152977631532
81.9000015258789	13.9254000000001	21.2000007629395	20.5519369431424
82	13.9033000000018	21.25	20.5885292119853
82.0999984741211	13.8816000000006	21.2999992370605	20.6250746294448
82.2000045776367	13.8561000000009	21.3500022888184	20.6615760380921
82.3000030517578	13.8366000000024	21.4000015258789	20.6980279282115
82.4000015258789	13.8148000000001	21.4500007629395	20.7344331457934
82.5	13.7930000000015	21.5	20.7707917503029
82.5999984741211	13.773000000001	21.5499992370605	20.807103801131
82.7000045776367	13.7513999999974	21.6000022888184	20.8433721227071
82.8000030517578	13.732	21.6500015258789	20.8795912405092
82.9000015258789	13.7137999999977	21.7000007629395	20.915763982364
83	13.6909999999989	21.75	20.9518904073672
83.0999984741211	13.6678000000029	21.7999992370605	20.987970574541
83.2000045776367	13.6447999999982	21.8500022888184	21.0240072902886
83.3000030517578	13.624200000002	21.9000015258789	21.0599951150581
83.4000015258789	13.6049000000021	21.9500007629395	21.0959368586286
83.5	13.588200000002	22	21.1318325797292
83.5999984741211	13.5659000000014	22.0499992370605	21.1676823370157
83.7000045776367	13.5436000000009	22.1000022888184	21.2034889189802
83.8000030517578	13.5253999999986	22.1500015258789	21.2392469208192
83.9000015258789	13.5041000000019	22.2000007629395	21.2749591343793
84	13.4835999999996	22.25	21.3106256180255
84.0999984741211	13.4613000000027	22.2999992370605	21.3462464300502
84.2000045776367	13.4392999999982	22.3500022888184	21.3818243411486
84.3000030517578	13.420100000003	22.4000015258789	21.417353981045
84.4000015258789	13.3990999999987	22.4500007629395	21.4528381237681
84.5	13.3826000000008	22.5	21.4882768273215
84.5999984741211	13.3641000000025	22.5499992370605	21.5236701496369
84.7000045776367	13.3452000000034	22.6000022888184	21.5590208394057
84.8000030517578	13.3215999999993	22.6500015258789	21.5943235579403
84.9000015258789	13.3025000000016	22.7000007629395	21.6295810676963
85	13.2838000000011	22.75	21.6647934262827
85.0999984741211	13.2662999999993	22.7999992370605	21.6999606912364
85.2000045776367	13.247000000003	22.8500022888184	21.7350855979599
85.3000030517578	13.2279000000017	22.9000015258789	21.7701628445416
85.4000015258789	13.2103000000025	22.9500007629395	21.8051951696742
85.5	13.1945000000014	23	21.8401826306072
85.5999984741211	13.1730000000025	23.0499992370605	21.8751252845188
85.7000045776367	13.1503000000012	23.1000022888184	21.910025849349
85.8000030517578	13.1321000000025	23.1500015258789	21.9448790570582
85.9000015258789	13.1087999999982	23.2000007629395	21.9796876288559
86	13.0877	23.25	22.0144516216349
86.0999984741211	13.0709999999999	23.2999992370605	22.0491710922169
86.2000045776367	13.0529999999999	23.3500022888184	22.0838487411911
86.3000030517578	13.0381999999991	23.4000015258789	22.1184793341748
86.4000015258789	13.0147000000034	23.4500007629395	22.1530655750057
86.5	12.9975000000013	23.5	22.1876075202226
86.5999984741211	12.9735000000001	23.5499992370605	22.2221052262935
86.7000045776367	12.9680000000008	23.6000022888184	22.2565613765672
86.8000030517578	12.9572000000007	23.6500015258789	22.2909707701043
86.9000015258789	12.9423000000024	23.7000007629395	22.3253360934818
87	12.9278000000013	23.75	22.3596574028867
87.0999984741211	12.9106000000029	23.7999992370605	22.3939347544361
87.2000045776367	12.8959000000032	23.8500022888184	22.4281708143486
87.3000030517578	12.8675000000039	23.9000015258789	22.4623604149155
87.4000015258789	12.8522000000012	23.9500007629395	22.4965062255634
87.5	12.8402999999998	24	22.5306083021302
87.5999984741211	12.828300000001	24.0499992370605	22.5646667003847
87.7000045776367	12.8162000000011	24.1000022888184	22.5986840695242
87.8000030517578	12.8081999999995	24.1500015258789	22.6326552748604
87.9000015258789	12.7986999999994	24.2000007629395	22.6665829687785
88	12.7875000000022	24.25	22.7004672067702
88.0999984741211	12.7750000000015	24.2999992370605	22.7343080442584
88.2000045776367	12.7620999999999	24.3500022888184	22.768108113528
88.3000030517578	12.7466000000022	24.4000015258789	22.8018623127014
88.4000015258789	12.7356	24.4500007629395	22.8355732772312
88.5000076293945	12.7262999999984	24.5	22.8692410622654
88.5999984741211	12.7173000000003	24.5500030517578	22.9028682866369
88.7000045776367	12.7119000000021	24.5999984741211	22.9364473140971
88.7999954223633	12.6939999999995	24.6500015258789	22.9699884480388
88.9000015258789	12.6807000000008	24.7000045776367	23.0034866158426
89.0000076293945	12.678899999999	24.75	23.0369367710429
89.0999984741211	12.6766000000025	24.8000030517578	23.0703491774962
89.2000045776367	12.6695	24.8499984741211	23.1037136938334
89.2999954223633	12.6643000000004	24.9000015258789	23.1370405576381
89.4000015258789	12.6602000000021	24.9500045776367	23.1703247287075
89.5000076293945	12.6634999999987	25	23.2035611928263
89.5999984741211	12.6605000000018	25.0500030517578	23.2367601482939
89.7000045776367	12.6569000000018	25.0999984741211	23.2699115185395
89.7999954223633	12.6494000000021	25.1500015258789	23.3030254757572
89.9000015258789	12.6434000000008	25.2000045776367	23.3360970119548
90.0000076293945	12.6339999999982	25.25	23.3691211374695
90.0999984741211	12.6313000000009	25.3000030517578	23.4021079836192
90.2000045776367	12.619999999999	25.3499984741211	23.4350475462516
90.2999954223633	12.6032000000014	25.4000015258789	23.4679499325305
90.4000015258789	12.5966999999982	25.4500045776367	23.5008101664206
90.5000076293945	12.5958000000028	25.5	23.5336232975445
90.5999984741211	12.5935000000027	25.5500030517578	23.566399394276
90.7000045776367	12.6020000000026	25.5999984741211	23.5991285083607
90.7999954223633	12.6041000000005	25.6500015258789	23.6318206823956
90.9000015258789	12.5989000000009	25.7000045776367	23.6644709721439
91.0000076293945	12.5977000000021	25.75	23.6970744588637
91.0999984741211	12.594000000001	25.8000030517578	23.7296411466089
91.2000045776367	12.5876000000026	25.8499984741211	23.7621611506924
91.2999954223633	12.5782000000036	25.9000015258789	23.7946444495553
91.4000015258789	12.5718000000015	25.9500045776367	23.8270861305575
91.5000076293945	12.5737999999983	26	23.8594813063913
91.5999984741211	12.5753999999979	26.0500030517578	23.8918399172002
91.7000045776367	12.5714000000007	26.0999984741211	23.9241521414604
91.7999954223633	12.5685000000012	26.1500015258789	23.9564278938653
91.9000015258789	12.5633999999991	26.2000045776367	23.9886622931707
92.0000076293945	12.5538000000015	26.25	24.0208504833038
92.0999984741211	12.5410999999986	26.3000030517578	24.0530023409042
92.2000045776367	12.5270000000019	26.3499984741211	24.0851081072097
92.2999954223633	12.5063000000009	26.4000015258789	24.1171776335722
92.4000015258789	12.4819000000025	26.4500045776367	24.1492060699438
92.5000076293945	12.4550999999992	26.5	24.1811885912879
92.5999984741211	12.4310000000005	26.5500030517578	24.2131350111446
92.7000045776367	12.4069999999992	26.5999984741211	24.2450356331145
92.7999954223633	12.4004000000023	26.6500015258789	24.2769002456111
92.9000015258789	12.3765000000021	26.7000045776367	24.3087240295845
93.0000076293945	12.3542999999991	26.75	24.3405021908373
93.0999984741211	12.3392000000022	26.8000030517578	24.3722444802118
93.2000045776367	12.3112000000001	26.8499984741211	24.403941263275
93.2999954223633	12.2902000000031	26.9000015258789	24.4356022659025
93.4000015258789	12.2464000000036	26.9500045776367	24.4672226998457
93.5000076293945	12.2013000000006	27	24.4987978015504
93.5999984741211	12.1630000000005	27.0500030517578	24.5303372595604
93.7000045776367	12.1258999999991	27.0999984741211	24.5618315010148
93.7999954223633	12.0985000000001	27.1500015258789	24.5932901896499
93.9000015258789	12.0707999999977	27.2000045776367	24.6247085678228
94.0000076293945	12.045900000001	27.25	24.6560819024273
94.0999984741211	12.0197999999982	27.3000030517578	24.6874198201059
94.2000045776367	11.9989999999998	27.3499984741211	24.7187128091783
94.2999954223633	11.9889000000003	27.4000015258789	24.7499704716371
94.4000015258789	11.9782000000014	27.4500045776367	24.7811880802505
94.5000076293945	11.9673000000003	27.5	24.8123609321673
94.5999984741211	11.9637999999977	27.5500030517578	24.8434985925227
94.7000045776367	11.9560999999994	27.5999984741211	24.8745916104278
94.7999954223633	11.9449000000022	27.6500015258789	24.9056495265252
94.9000015258789	11.925299999999	27.7000045776367	24.9366676438007
95.0000076293945	11.8964000000014	27.75	24.9676412894659
95.0999984741211	11.877199999999	27.8000030517578	24.9985799675407
95.2000045776367	11.8582999999999	27.8499984741211	25.0294742875409
95.2999954223633	11.8334000000032	27.9000015258789	25.0603337218332
95.4000015258789	11.8093000000008	27.9500045776367	25.0911536037037
95.5000076293945	11.7852000000021	28	25.1219292961722
95.5999984741211	11.7686000000031	28.0500030517578	25.1526702424851
95.7000045776367	11.7553999999982	28.0999984741211	25.1833671121393
95.7999954223633	11.7433999999994	28.1500015258789	25.2140293241975
95.9000015258789	11.7281000000003	28.2000045776367	25.2446522414627
96.0000076293945	11.7122999999992	28.25	25.2752312506559
96.0999984741211	11.6981999999989	28.3000030517578	25.3057757346786
96.2000045776367	11.6887999999999	28.3499984741211	25.3362764226635
96.2999954223633	11.6736999999994	28.4000015258789	25.3667426734819
96.4000015258789	11.6576999999998	28.4500045776367	25.3971698795785
96.5000076293945	11.6440000000002	28.5	25.4275534571635
96.5999984741211	11.6324000000022	28.5500030517578	25.4579027291774
96.7000045776367	11.618400000003	28.5999984741211	25.4882084840093
96.7999954223633	11.6032000000014	28.6500015258789	25.5184800207228
96.9000015258789	11.5884000000005	28.7000045776367	25.5487127612153
97.0000076293945	11.5730000000003	28.75	25.578902150999
97.0999984741211	11.5597000000016	28.8000030517578	25.609057453435
97.2000045776367	11.5424999999996	28.8499984741211	25.639169515792
97.2999954223633	11.5226000000002	28.9000015258789	25.6692475777065
97.4000015258789	11.5015999999996	28.9500045776367	25.6992870903416
97.5000076293945	11.4828000000016	29	25.7292835283247
97.5999984741211	11.468200000003	29.0500030517578	25.7592460958175
97.7000045776367	11.4500000000007	29.0999984741211	25.7891656985934
97.7999954223633	11.4326000000001	29.1500015258789	25.8190515172402
97.9000015258789	11.413700000001	29.2000045776367	25.8488990320005
98.0000076293945	11.3900000000031	29.25	25.8787037464323
98.0999984741211	11.3700000000026	29.3000030517578	25.9084748058744
98.2000045776367	11.3556000000026	29.3499984741211	25.9382031742327
98.2999954223633	11.3423000000039	29.4000015258789	25.9678979734227
98.4000015258789	11.329700000002	29.4500045776367	25.9975547125816
98.5000076293945	11.3155999999981	29.5	26.0271689240135
98.5999984741211	11.2963000000018	29.5500030517578	26.0567496946094
98.7000045776367	11.2746999999981	29.5999984741211	26.0862880460379
98.7999954223633	11.2556000000004	29.6500015258789	26.1157930419156
98.9000015258789	11.2392	29.7000045776367	26.1452602200907
99.0000076293945	11.221800000003	29.75	26.1746851414309
99.0999984741211	11.2088999999978	29.8000030517578	26.2040768347514
99.2000045776367	11.2103999999999	29.8499984741211	26.2334263791161
99.2999954223633	11.201100000002	29.9000015258789	26.262742780214
99.4000015258789	11.2073000000019	29.9500045776367	26.2920216044219
99.5000076293945	11.2111000000004	30	26.3212584409893
99.5999984741211	11.2019	30.0500030517578	26.3504622610256
99.7000045776367	11.1998999999996	30.0999984741211	26.3796242006248
99.7999954223633	11.1962000000021	30.1500015258789	26.4087532079176
99.9000015258789	11.1817999999985	30.2000045776367	26.4378448776278
100.000007629395	11.1619000000028	30.25	26.466894827206
100.099998474121	11.1450000000004	30.3000030517578	26.4959119704241
100.200004577637	11.1279000000031	30.3499984741211	26.5248875000427
100.299995422363	11.112000000001	30.4000015258789	26.5538303070013
100.400001525879	11.0940999999984	30.4500045776367	26.5827360141904
100.500007629395	11.0835000000006	30.5	26.6116002670824
100.599998474121	11.0787000000018	30.5500030517578	26.6404319172377
100.700004577637	11.0679000000018	30.5999984741211	26.6692222150667
100.799995422363	11.0564000000013	30.6500015258789	26.6979799978731
100.900001525879	11.0468000000001	30.7000045776367	26.7267009165088
101.000007629395	11.0370999999977	30.75	26.7553806442641
101.099998474121	11.0270000000019	30.8000030517578	26.784027981297
101.200004577637	11.0203000000001	30.8499984741211	26.8126342325972
101.299995422363	11.0131000000038	30.9000015258789	26.8412081757787
101.400001525879	11.0050999999985	30.9500045776367	26.8697454895006
101.500007629395	10.9995999999992	31	26.8982418747175
101.599998474121	10.990600000001	31.0500030517578	26.9267060753348
101.700004577637	10.9784	31.0999984741211	26.9551294519321
101.799995422363	10.9684000000016	31.1500015258789	26.9835207260147
101.900001525879	10.9566000000013	31.2000045776367	27.0118756038718
102.000007629395	10.9468000000015	31.25	27.0401898139463
102.099998474121	10.9336999999978	31.3000030517578	27.0684720442493
102.200004577637	10.9240000000027	31.3499984741211	27.0967137105968
102.299995422363	10.9155000000028	31.4000015258789	27.1249234787423
102.400001525879	10.9032000000007	31.4500045776367	27.1530970824297
102.500007629395	10.893500000002	31.5	27.1812302774151
102.599998474121	10.8829000000005	31.5500030517578	27.2093316961717
102.700004577637	10.8696999999993	31.5999984741211	27.2373928093999
102.799995422363	10.8574999999983	31.6500015258789	27.2654222274571
102.900001525879	10.8516999999993	31.7000045776367	27.2934157113667
103.000007629395	10.8436000000002	31.75	27.3213690440248
103.099998474121	10.8353999999999	31.8000030517578	27.34929080272
103.200004577637	10.825200000003	31.8499984741211	27.3771725126882
103.299995422363	10.8126999999986	31.9000015258789	27.4050227292432
103.400001525879	10.8010000000031	31.9500045776367	27.432837240515
103.500007629395	10.7897000000012	32	27.4606118563664
103.599998474121	10.7799000000014	32.0500030517578	27.4883550992534
103.700004577637	10.7741999999998	32.0999984741211	27.5160585486002
103.799995422363	10.7664000000004	32.1500015258789	27.5437307050279
103.900001525879	10.7580999999991	32.2000045776367	27.5713673836002
104.000007629395	10.7487000000001	32.25	27.5989644209756
104.099998474121	10.7417000000023	32.3000030517578	27.6265302851266
104.200004577637	10.7311000000009	32.3499984741211	27.6540566093208
104.299995422363	10.7222999999976	32.4000015258789	27.6815518398353
104.400001525879	10.715400000001	32.4500045776367	27.7090118184962
104.500007629395	10.706900000001	32.5	27.7364324085868
104.599998474121	10.6937000000034	32.5500030517578	27.763822023944
104.700004577637	10.6828999999998	32.5999984741211	27.7911723513355
104.799995422363	10.6721000000034	32.6500015258789	27.818491783041
104.900001525879	10.6621000000014	32.7000045776367	27.8457761874787
105.000007629395	10.6554000000033	32.75	27.8730214543875
105.099998474121	10.6462000000029	32.8000030517578	27.9002359438135
105.200004577637	10.6395000000011	32.8499984741211	27.9274113956843
105.299995422363	10.6315000000031	32.9000015258789	27.954556148626
105.400001525879	10.6193000000021	32.9500045776367	27.98166609748
105.500007629395	10.6097000000009	33	28.0087371582724
105.599998474121	10.6018000000004	33.0500030517578	28.0357776376014
105.700004577637	10.5917000000009	33.0999984741211	28.062779328216
105.799995422363	10.5809000000008	33.1500015258789	28.0897505154311
105.900001525879	10.5705999999991	33.2000045776367	28.1166871159219
106.000007629395	10.561099999999	33.25	28.1435850737371
106.099998474121	10.5521000000008	33.3000030517578	28.1704526443524
106.200004577637	10.5450999999994	33.3499984741211	28.1972816729835
106.299995422363	10.5356000000029	33.4000015258789	28.2240803919503
106.400001525879	10.5266000000011	33.4500045776367	28.2508447484165
106.500007629395	10.5135999999984	33.5	28.2775707104616
106.599998474121	10.5024000000012	33.5500030517578	28.3042664787827
106.700004577637	10.4930999999997	33.5999984741211	28.330923950745
106.799995422363	10.479800000001	33.6500015258789	28.3575513060318
106.900001525879	10.4706000000006	33.7000045776367	28.3841445177269
107.000007629395	10.4605999999985	33.75	28.4106995796966
107.099998474121	10.450499999999	33.8000030517578	28.437224640203
107.200004577637	10.4377999999997	33.8499984741211	28.4637116484287
107.299995422363	10.4264000000003	33.9000015258789	28.490168731756
107.400001525879	10.4166000000005	33.9500045776367	28.5165918890236
107.500007629395	10.4066999999995	34	28.5429771397207
107.599998474121	10.3963999999978	34.0500030517578	28.5693325800086
107.700004577637	10.3845000000001	34.0999984741211	28.5956502105573
107.799995422363	10.3734000000004	34.1500015258789	28.6219381067814
107.900001525879	10.3617999999988	34.2000045776367	28.6481922931108
108.000007629395	10.3538000000008	34.25	28.6744088144944
108.099998474121	10.3430000000008	34.3000030517578	28.7005957153248
108.200004577637	10.3317000000025	34.3499984741211	28.7267450474317
108.299995422363	10.3207000000002	34.4000015258789	28.7528648345931
108.400001525879	10.3124000000025	34.4500045776367	28.7789511266676
108.500007629395	10.2993999999999	34.5	28.8049999939014
108.599998474121	10.2898000000023	34.5500030517578	28.8310194292486
108.700004577637	10.2822999999989	34.5999984741211	28.8570015353728
108.799995422363	10.2723000000005	34.6500015258789	28.8829542847448
108.900001525879	10.2632999999987	34.7000045776367	28.9088737524897
109.000007629395	10.2492999999995	34.75	28.9347560339904
109.099998474121	10.2374999999993	34.8000030517578	28.9606090710904
109.200004577637	10.2250999999997	34.8499984741211	28.9864250169633
109.299995422363	10.2177000000011	34.9000015258789	29.0122117931
109.400001525879	10.2081000000035	34.9500045776367	29.0379654997313
109.500007629395	10.1980999999978	35	29.0636822572168
109.599998474121	10.1874000000025	35.0500030517578	29.0893699566153
109.700004577637	10.1741000000002	35.0999984741211	29.1150208012889
109.799995422363	10.1633000000038	35.1500015258789	29.1406426620736
109.900001525879	10.1526000000013	35.2000045776367	29.1662316641462
110.000007629395	10.1419999999998	35.25	29.191783952684
110.099998474121	10.1306000000004	35.3000030517578	29.2173073682851
110.200004577637	10.1195000000007	35.3499984741211	29.2427941641802
110.299995422363	10.1114999999991	35.4000015258789	29.2682521608739
110.400001525879	10.0992000000006	35.4500045776367	29.2936775083299
110.500007629395	10.0889000000025	35.5	29.3190663763853
110.599998474121	10.0784999999996	35.5500030517578	29.3444265554996
110.700004577637	10.0688000000009	35.5999984741211	29.3697503484544
110.799995422363	10.0600000000013	35.6500015258789	29.3950455257437
110.900001525879	10.0548000000017	35.7000045776367	29.4203082619609
111.000007629395	10.0444000000025	35.75	29.4455347514455
111.099998474121	10.0342000000019	35.8000030517578	29.4707327348384
111.200004577637	10.0220000000008	35.8499984741211	29.4958945587064
111.299995422363	10.011599999998	35.9000015258789	29.5210279469675
111.400001525879	9.99959999999919	35.9500045776367	29.5461291004262
111.500007629395	9.9903000000013	36	29.5711942377473
111.599998474121	9.9813000000031	36.0500030517578	29.5962310500442
111.700004577637	9.96860000000015	36.0999984741211	29.6212319382345
111.799995422363	9.96080000000075	36.1500015258789	29.6462045737188
111.900001525879	9.95100000000093	36.2000045776367	29.671145179856
112.000007629395	9.94160000000193	36.25	29.696049999501
112.099998474121	9.931700000001	36.3000030517578	29.7209266745785
112.200004577637	9.91960000000108	36.3499984741211	29.7457676546147
112.299995422363	9.90950000000157	36.4000015258789	29.7705805619475
112.400001525879	9.89879999999903	36.4500045776367	29.7953616440958
112.500007629395	9.88899999999921	36.5	29.8201071679502
112.599998474121	9.87810000000172	36.5500030517578	29.844824726561
112.700004577637	9.8689000000013	36.5999984741211	29.8695068177529
112.799995422363	9.86039999999775	36.6500015258789	29.894161015114
112.900001525879	9.8537000000033	36.7000045776367	29.9187835901697
113.000007629395	9.84520000000339	36.75	29.9433708336931
113.099998474121	9.83920000000217	36.8000030517578	29.9679302901714
113.200004577637	9.82979999999952	36.8499984741211	29.9924545054208
113.299995422363	9.82090000000244	36.9000015258789	30.0169510045904
113.400001525879	9.81680000000051	36.9500045776367	30.0414160830588
113.500007629395	9.81109999999899	37	30.06584605533
113.599998474121	9.80870000000141	37.0500030517578	30.090248417638
113.700004577637	9.80240000000413	37.0999984741211	30.1146157634842
113.799995422363	9.79890000000159	37.1500015258789	30.1389555698879
113.900001525879	9.7941000000028	37.2000045776367	30.1632641559294
114.000007629395	9.78709999999774	37.25	30.187537859692
114.099998474121	9.78050000000076	37.3000030517578	30.2117841294645
114.200004577637	9.77210000000196	37.3499984741211	30.2359956061299
114.299995422363	9.76940000000104	37.4000015258789	30.2601797188846
114.400001525879	9.76290000000154	37.4500045776367	30.2843328103596
114.500007629395	9.75489999999991	37.5	30.3084512420677
114.599998474121	9.74560000000201	37.5500030517578	30.3325424146581
114.700004577637	9.73879999999917	37.5999984741211	30.3565990160935
114.799995422363	9.72880000000077	37.6500015258789	30.3806284280528
114.900001525879	9.72200000000157	37.7000045776367	30.4046270165675
115.000007629395	9.71880000000237	37.75	30.4285911664308
115.099998474121	9.70679999999993	37.8000030517578	30.4525282309565
115.200004577637	9.70040000000154	37.8499984741211	30.4764309448868
115.299995422363	9.6942999999992	37.9000015258789	30.5003066426865
115.400001525879	9.68830000000162	37.9500045776367	30.5241517136386
115.500007629395	9.68100000000049	38	30.5479625656682
115.599998474121	9.6791000000012	38.0500030517578	30.571746505056
115.700004577637	9.67499999999927	38.0999984741211	30.5954963130257
115.799995422363	9.67209999999977	38.1500015258789	30.6192192771292
115.900001525879	9.66600000000108	38.2000045776367	30.6429118097529
116.000007629395	9.66600000000108	38.25	30.6665703418068
116.099998474121	9.66600000000108	38.3000030517578	30.6902021328386
116.200004577637	9.67209999999977	38.3499984741211	30.7138000102572
116.299995422363	9.67209999999977	38.4000015258789	30.737371215001
116.400001525879	9.67499999999927	38.4500045776367	30.7609121824131
116.500007629395	9.67499999999927	38.5	30.784419359688
116.599998474121	9.6791000000012	38.5500030517578	30.8078999644567
116.700004577637	9.6791000000012	38.5999984741211	30.8313468714002
116.799995422363	9.68100000000049	38.6500015258789	30.8547672751128
116.900001525879	9.68100000000049	38.7000045776367	30.8781576337233
117.000007629395	10.0346000000027	38.75	30.901514423648
117.099998474121	12.8824000000022	38.8000030517578	30.9248448118314
117.200004577637	17.431700000001	38.8499984741211	30.9481417171475
117.299995422363	21.7145000000019	38.9000015258789	30.9714122881671
117.400001525879	23.7818000000043	38.9500045776367	30.9946530056816
117.500007629395	24.4768000000004	39	31.0178603686535
117.599998474121	24.4813000000031	39.0500030517578	31.0410414981799
117.700004577637	24.5885999999991	39.0999984741211	31.0641893584411
117.799995422363	24.6421000000009	39.1500015258789	31.0873110522775
117.900001525879	24.7069999999985	39.2000045776367	31.110403082999
118.000007629395	24.7582000000039	39.25	31.1334619719706
118.099998474121	24.7649999999994	39.3000030517578	31.1564947947348
118.200004577637	24.7819000000018	39.3499984741211	31.1794945604888
118.299995422363	24.783199999998	39.4000015258789	31.202468326635
118.400001525879	24.8535000000011	39.4500045776367	31.2254126188581
118.500007629395	24.9081000000006	39.5	31.2483239807831
118.599998474121	24.9081000000006	39.5500030517578	31.2712094426881
118.700004577637	25.0584000000017	39.5999984741211	31.2940620585008
118.799995422363	25.177300000003	39.6500015258789	31.3168888404753
118.900001525879	25.4293000000034	39.7000045776367	31.3396863365287
119.000007629395	25.7289999999994	39.75	31.3624511124039
119.099998474121	26.1099000000031	39.8000030517578	31.3851901534039
119.200004577637	26.4815000000017	39.8499984741211	31.4078965579017
119.299995422363	26.872800000001	39.9000015258789	31.4305772932909
119.400001525879	27.2639999999992	39.9500045776367	31.4532289295796
119.500007629395	27.6381000000001	40	31.4758480544878
119.599998474121	28.0550000000003	40.0500030517578	31.4984416086305
119.700004577637	28.5280999999995	40.0999984741211	31.5210027345422
119.799995422363	28.9448000000011	40.1500015258789	31.5435383550431
119.900001525879	29.3905000000013	40.2000045776367	31.5660450620911
120.000007629395	29.8096000000005	40.25	31.5885194652434
120.099998474121	30.2204999999994	40.3000030517578	31.610968460712
120.200004577637	30.6029000000017	40.3499984741211	31.633385234912
120.299995422363	30.9802999999993	40.4000015258789	31.6557766663741
120.400001525879	31.3469000000005	40.4500045776367	31.6781393688666
120.500007629395	31.7337000000007	40.5	31.7004699736446
120.599998474121	32.097600000001	40.5500030517578	31.7227753328009
120.700004577637	32.4194000000025	40.5999984741211	31.745048676351
120.799995422363	32.7724000000017	40.6500015258789	31.7672968388192
120.900001525879	33.1023999999998	40.7000045776367	31.7895164556451
121.000007629395	33.439699999999	40.75	31.8117041796436
121.099998474121	33.7832999999991	40.8000030517578	31.8338668190698
121.200004577637	34.1036999999997	40.8499984741211	31.8559976472619
121.299995422363	34.4107000000004	40.9000015258789	31.8781034550187
121.400001525879	34.7085000000006	40.9500045776367	31.9001808993131
121.500007629395	35.0054999999993	41	31.9222266543822
121.599998474121	35.3088000000025	41.0500030517578	31.9442474849238
121.700004577637	35.5998	41.0999984741211	31.9662367073221
121.799995422363	35.8823999999986	41.1500015258789	31.9882010623709
121.900001525879	36.1430999999975	41.2000045776367	32.0101372336126
122.000007629395	36.4095000000016	41.25	32.032041917352
122.099998474121	36.6633000000002	41.3000030517578	32.0539218349812
122.200004577637	36.9064999999973	41.3499984741211	32.0757703456353
122.299995422363	37.148000000001	41.4000015258789	32.0975941534711
122.400001525879	37.3919999999998	41.4500045776367	32.1193899580936
122.500007629395	37.6339999999982	41.5	32.1411544761525
122.599998474121	37.8767000000007	41.5500030517578	32.1628943860338
122.700004577637	38.1057000000001	41.5999984741211	32.1846030893699
122.799995422363	38.3245999999999	41.6500015258789	32.2062872474214
122.900001525879	38.5313999999998	41.7000045776367	32.2279435809155
123.000007629395	38.7455000000009	41.75	32.2495688275153
123.099998474121	38.9624000000003	41.8000030517578	32.2711696228749
123.200004577637	39.1777000000002	41.8499984741211	32.2927394108533
123.299995422363	39.3803000000007	41.9000015258789	32.3142848100886
123.400001525879	39.579099999999	41.9500045776367	32.3358025622955
123.500007629395	39.7751000000026	42	32.3572894260168
123.599998474121	39.9794999999976	42.0500030517578	32.3787519944474
123.700004577637	40.1797000000006	42.0999984741211	32.4001837534036
123.799995422363	40.3669000000009	42.1500015258789	32.4215912791729
123.900001525879	40.5529999999999	42.2000045776367	32.4429713343241
124.000007629395	40.7327000000005	42.25	32.4643206981462
124.099998474121	40.9085999999988	42.3000030517578	32.4856459216464
124.200004577637	41.0792000000001	42.3499984741211	32.5069405323304
124.299995422363	41.2461000000003	42.4000015258789	32.5282110644059
124.400001525879	41.4026000000013	42.4500045776367	32.5494543011624
124.500007629395	41.5644000000029	42.5	32.5706670425033
124.599998474121	41.7312999999995	42.5500030517578	32.5918557975172
124.700004577637	41.891599999999	42.5999984741211	32.6130141351334
124.799995422363	42.0564000000013	42.6500015258789	32.6341485477485
124.900001525879	42.2153000000035	42.7000045776367	32.6552558392407
125.000007629395	42.3676000000014	42.75	32.6763328299963
125.099998474121	42.5187000000005	42.8000030517578	32.6973859874529
125.200004577637	42.6695	42.8499984741211	32.7184089216996
125.299995422363	42.8129000000008	42.9000015258789	32.7394080835886
125.400001525879	42.9550999999992	42.9500045776367	32.7603802974557
125.500007629395	43.0829999999987	43	32.7813224040395
125.599998474121	43.224000000002	43.0500030517578	32.8022408293927
125.700004577637	43.3559999999998	43.0999984741211	32.8231292245015
125.799995422363	43.4830000000002	43.1500015258789	32.8439939989391
125.900001525879	43.6044000000002	43.2000045776367	32.8648319973687
126.000007629395	43.7209000000003	43.25	32.8856400807513
126.099998474121	43.8493000000017	43.3000030517578	32.9064246340192
126.200004577637	43.9706000000042	43.3499984741211	32.9271793487948
126.299995422363	44.0930000000008	43.4000015258789	32.947910593636
126.400001525879	44.2135000000017	43.4500045776367	32.9686152334035
126.500007629395	44.3329999999987	43.5	32.9892901491524
126.599998474121	44.4518000000025	43.5500030517578	33.0099416849568
126.700004577637	44.5708000000013	43.5999984741211	33.0305635728163
126.799995422363	44.6882000000005	43.6500015258789	33.0511621405355
126.900001525879	44.8047000000006	43.7000045776367	33.0717342730442
127.000007629395	44.9258999999984	43.75	33.092276871363
127.099998474121	45.0410000000011	43.8000030517578	33.1127962329408
127.200004577637	45.1549000000014	43.8499984741211	33.1332861351652
127.299995422363	45.271300000004	43.9000015258789	33.153752865591
127.400001525879	45.3853999999992	43.9500045776367	33.1741933290699
127.500007629395	45.4991999999984	44	33.1946044464419
127.599998474121	45.609800000002	44.0500030517578	33.2149924808236
127.700004577637	45.7183000000005	44.0999984741211	33.235351244179
127.799995422363	45.8300999999992	44.1500015258789	33.2556869835613
127.900001525879	45.9421000000002	44.2000045776367	33.2759966236345
128	46.0411999999997	44.25	33.2962771049487
128.100006103516	46.1378999999979	44.3000030517578	33.316534650538
128.200012207031	46.2390999999989	44.3499984741211	33.3367631119743
128.299987792969	46.3391000000011	44.4000015258789	33.3569686963307
128.399993896484	46.4467000000041	44.4500045776367	33.3771483479571
128.5	46.5532999999996	44.5	33.3972990269882
128.600006103516	46.6589999999997	44.5500030517578	33.4174269166314
128.700012207031	46.7646999999997	44.5999984741211	33.4375259078137
128.799987792969	46.8739000000023	44.6500015258789	33.4576021678837
128.899993896484	46.9814000000006	44.7000045776367	33.4776526607516
129	47.0910000000003	44.75	33.4976743660118
129.100006103516	47.1971999999987	44.8000030517578	33.5176734272993
129.200012207031	47.3040000000001	44.8499984741211	33.5376437746454
129.299987792969	47.4091000000008	44.9000015258789	33.5575915359276
129.399993896484	47.5096000000012	44.9500045776367	33.5775136944918
129.5	47.6063000000031	45	33.597407249268
129.600006103516	47.7082000000009	45.0500030517578	33.6172783045717
129.700012207031	47.8087999999989	45.0999984741211	33.6371208292889
129.799987792969	47.9061000000002	45.1500015258789	33.6569409120781
129.899993896484	48.0030000000006	45.2000045776367	33.6767355555972
130	48.1000999999997	45.25	33.6965017779883
130.100006103516	48.1996000000036	45.3000030517578	33.7162456444986
130.200012207031	48.2985000000008	45.3499984741211	33.7359611626209
130.299987792969	48.3963000000003	45.4000015258789	33.7556543820455
130.399993896484	48.4919999999984	45.4500045776367	33.7753223246188
130.5	48.5947999999989	45.5	33.7949620275727
130.600006103516	48.6906999999992	45.5500030517578	33.8145795173358
130.700012207031	48.7875999999997	45.5999984741211	33.8341688397613
130.799987792969	48.8801000000021	45.6500015258789	33.8537360058201
130.899993896484	48.9723999999987	45.7000045776367	33.8732780564249
131	49.0649999999987	45.75	33.8927920477758
131.100006103516	49.1582000000017	45.8000030517578	33.9122839677306
131.200012207031	49.2488000000012	45.8499984741211	33.9317479002584
131.299987792969	49.3408000000018	45.9000015258789	33.9511898178579
131.399993896484	49.436099999999	45.9500045776367	33.9706067803868
131.5	49.5282000000043	46	33.9899958628923
131.600006103516	49.620600000002	46.0500030517578	34.0093630149079
131.700012207031	49.7102999999988	46.0999984741211	34.0287023582753
131.799987792969	49.7975000000006	46.1500015258789	34.048019827267
131.899993896484	49.8803000000007	46.2000045776367	34.0673125005649
132	49.9675999999999	46.25	34.086577471943
132.100006103516	50.0553	46.3000030517578	34.1058206528555
132.200012207031	50.1440999999977	46.3499984741211	34.1250362027751
132.299987792969	50.2259000000013	46.4000015258789	34.1442300178508
132.399993896484	50.3152999999984	46.4500045776367	34.1633991899957
132.5	50.4020999999993	46.5	34.1825408367541
132.600006103516	50.4854000000014	46.5500030517578	34.2016608317247
132.700012207031	50.5676999999996	46.5999984741211	34.2207533717545
132.799987792969	50.6508000000031	46.6500015258789	34.2398243153747
132.899993896484	50.7367000000013	46.7000045776367	34.2588707785377
133	50.8184000000037	46.75	34.2778898920964
133.100006103516	50.8967000000011	46.8000030517578	34.2968874920526
133.200012207031	50.9791000000005	46.8499984741211	34.3158578124044
133.299987792969	51.0597999999991	46.9000015258789	34.3348066741826
133.399993896484	51.1391000000003	46.9500045776367	34.3537312118042
133.5	51.2227000000021	47	34.3726285744915
133.600006103516	51.3035999999993	47.0500030517578	34.3915045608899
133.700012207031	51.3819000000003	47.0999984741211	34.4103534419114
133.799987792969	51.4593999999997	47.1500015258789	34.4291810013259
133.899993896484	51.5384000000013	47.2000045776367	34.4479843918973
134	51.6174000000028	47.25	34.4667607811002
134.100006103516	51.6985999999997	47.3000030517578	34.4855159304623
134.200012207031	51.7790000000023	47.3499984741211	34.5042441475738
134.299987792969	51.8593000000001	47.4000015258789	34.5229511791818
134.399993896484	51.9375	47.4500045776367	34.5416341962801
134.5	52.0167000000001	47.5	34.5602903844793
134.600006103516	52.0900999999976	47.5500030517578	34.5789254684262
134.700012207031	52.1625000000022	47.5999984741211	34.5975337921555
134.799987792969	52.239800000003	47.6500015258789	34.616121065628
134.899993896484	52.3144000000029	47.7000045776367	34.634684477951
135	52.3912000000018	47.75	34.6532212327555
135.100006103516	52.4670000000006	47.8000030517578	34.6717370180433
135.200012207031	52.5409000000036	47.8499984741211	34.6902262140607
135.299987792969	52.6139000000003	47.9000015258789	34.7086944942173
135.399993896484	52.6866000000009	47.9500045776367	34.7271390656187
135.5	52.7596000000012	48	34.745557149801
135.600006103516	52.8300000000017	48.0500030517578	34.7639543983554
135.700012207031	52.9020000000019	48.0999984741211	34.7823252275086
135.799987792969	52.972600000001	48.1500015258789	34.8006752743528
135.899993896484	53.0450000000019	48.2000045776367	34.8190017638767
136	53.1138000000028	48.25	34.8373019354078
136.100006103516	53.1813000000002	48.3000030517578	34.8555814043591
136.200012207031	53.2468000000008	48.3499984741211	34.8738346227083
136.299987792969	53.3180000000029	48.4000015258789	34.8920671914621
136.399993896484	53.3847999999998	48.4500045776367	34.9102763533785
136.5	53.4529999999977	48.5	34.9284593654627
136.600006103516	53.520199999999	48.5500030517578	34.9466218071809
136.700012207031	53.5867000000035	48.5999984741211	34.9647581660334
136.799987792969	53.6508000000031	48.6500015258789	34.9828740071725
136.899993896484	53.7163	48.7000045776367	35.0009665910119
137	53.781500000001	48.75	35.0190331921218
137.100006103516	53.8491000000031	48.8000030517578	35.0370793542515
137.200012207031	53.9159999999974	48.8499984741211	35.0550996001972
137.299987792969	53.9821000000011	48.9000015258789	35.0730994594857
137.399993896484	54.045299999998	48.9500045776367	35.0910762100742
137.5	54.1085000000021	49	35.1090271439857
137.600006103516	54.1746000000021	49.0500030517578	35.1269577689613
137.700012207031	54.2377000000015	49.0999984741211	35.1448626381982
137.799987792969	54.2985000000008	49.1500015258789	35.162747250566
137.899993896484	54.3597000000009	49.2000045776367	35.1806089014367
138	54.4205000000002	49.25	35.1984449001579
138.100006103516	54.4806000000026	49.3000030517578	35.2162607197083
138.200012207031	54.5404000000017	49.3499984741211	35.2340509527851
138.299987792969	54.6003000000019	49.4000015258789	35.2518210583246
138.399993896484	54.6608000000015	49.4500045776367	35.2695683490176
138.5	54.720699999998	49.5	35.287290151441
138.600006103516	54.7760999999991	49.5500030517578	35.3049919035349
138.700012207031	54.8358000000007	49.5999984741211	35.3226682326195
138.799987792969	54.897399999998	49.6500015258789	35.3403245626822
138.899993896484	54.9566999999988	49.7000045776367	35.3579582236218
139	55.0155000000013	49.75	35.375566559135
139.100006103516	55.0722999999998	49.8000030517578	35.3931549723469
139.200012207031	55.1281000000017	49.8499984741211	35.4107181249799
139.299987792969	55.1844000000019	49.9000015258789	35.4282614062956
139.399993896484	55.2425000000003	49.9500045776367	35.4457821632914
139.5	55.3014000000003	50	35.4632777566742
139.600006103516	55.3594999999987	50.0500030517578	35.4807535549767
139.700012207031	55.418700000002	50.0999984741211	35.4982042541041
139.799987792969	55.476200000001	50.1500015258789	35.515635208814
139.899993896484	55.5338000000011	50.2000045776367	35.5330437830933
140	55.5930000000008	50.25	35.5504273545507
140.100006103516	55.6526999999987	50.3000030517578	35.5677912573476
140.200012207031	55.710500000001	50.3499984741211	35.5851302213534
140.299987792969	55.7668000000012	50.4000015258789	35.6024495670429
140.399993896484	55.8219000000026	50.4500045776367	35.6197466752836
140.5	55.8765000000021	50.5	35.6370189404784
140.600006103516	55.9318000000021	50.5500030517578	35.6542716626371
140.700012207031	55.9890000000014	50.5999984741211	35.6714996053767
140.799987792969	56.0443000000014	50.6500015258789	35.6887080551078
140.899993896484	56.099000000002	50.7000045776367	35.7058944094713
141	56.1549000000014	50.75	35.723056079557
141.100006103516	56.2096999999994	50.8000030517578	35.7401983314415
141.200012207031	56.2656000000025	50.8499984741211	35.7573159622738
141.299987792969	56.3197	50.9000015258789	35.7744142246184
141.399993896484	56.3690999999999	50.9500045776367	35.7914905327824
141.5	56.4199999999983	51	35.8085423144359
141.600006103516	56.472099999999	51.0500030517578	35.8255748019395
141.700012207031	56.5256000000009	51.0999984741211	35.84258282576
141.799987792969	56.5818000000036	51.1500015258789	35.8595716048322
141.899993896484	56.6335000000036	51.2000045776367	35.8765385700233
142	56.6838000000025	51.25	35.8934811654779
142.100006103516	56.7347000000009	51.3000030517578	35.910404590056
142.200012207031	56.7857000000004	51.3499984741211	35.9273037073296
142.299987792969	56.840400000001	51.4000015258789	35.9441837028191
142.399993896484	56.8910000000033	51.4500045776367	35.9610420238456
142.5	56.9422000000013	51.5	35.9778761309234
142.600006103516	56.9930999999997	51.5500030517578	35.9946911896264
142.700012207031	57.0411000000022	51.5999984741211	36.0114820964202
142.799987792969	57.089600000003	51.6500015258789	36.0282540036243
142.899993896484	57.1391000000003	51.7000045776367	36.0450043740282
143	57.1902000000009	51.75	36.0617306805623
143.100006103516	57.2425999999978	51.8000030517578	36.0784380600171
143.200012207031	57.2960000000021	51.8499984741211	36.0951214415267
143.299987792969	57.3486000000012	51.9000015258789	36.1117859444024
143.399993896484	57.4009000000005	51.9500045776367	36.1284290485429
143.5	57.4494000000013	52	36.1450482468714
143.600006103516	57.5003000000033	52.0500030517578	36.1616486390058
143.700012207031	57.5519999999997	52.0999984741211	36.1782251865541
143.799987792969	57.6017000000029	52.1500015258789	36.1947829760474
143.899993896484	57.648000000001	52.2000045776367	36.2113195035244
144	57.6988000000019	52.25	36.2278322779649
144.100006103516	57.7492999999995	52.3000030517578	36.2443263663328
144.200012207031	57.7947000000022	52.3499984741211	36.2607967625023
144.299987792969	57.8417000000009	52.4000015258789	36.2772485204343
144.399993896484	57.8901000000005	52.4500045776367	36.2936791522042
144.5	57.9389999999985	52.5	36.310086182746
144.600006103516	57.9857000000011	52.5500030517578	36.3264746465783
144.700012207031	58.0344000000005	52.5999984741211	36.3428395696357
144.799987792969	58.0807000000023	52.6500015258789	36.3591859735169
144.899993896484	58.1261999999988	52.7000045776367	36.3755113862318
145	58.1735000000008	52.75	36.3918133485668
145.100006103516	58.2190999999984	52.8000030517578	36.4080968628024
145.200012207031	58.265800000001	52.8499984741211	36.4243569867291
145.299987792969	58.3132000000005	52.9000015258789	36.4405987097902
145.399993896484	58.3624000000018	52.9500045776367	36.4568195758284
145.5	58.4092999999993	53	36.4730171413814
145.600006103516	58.4530000000013	53.0500030517578	36.4891963766978
145.700012207031	58.4983000000029	53.0999984741211	36.5053523712205
145.799987792969	58.5440000000017	53.1500015258789	36.5214900824431
145.899993896484	58.5875999999989	53.2000045776367	36.5376070699401
146	58.6353000000017	53.25	36.5537009058997
146.100006103516	58.6777000000002	53.3000030517578	36.5697765287438
146.200012207031	58.7205000000031	53.3499984741211	36.5858290593652
146.299987792969	58.765800000001	53.4000015258789	36.6018634235124
146.399993896484	58.8102000000035	53.4500045776367	36.6178771963911
146.5	58.8545000000013	53.5	36.6338679657404
146.600006103516	58.8997000000018	53.5500030517578	36.6498406383588
146.700012207031	58.9419999999991	53.5999984741211	36.6657903663885
146.799987792969	58.9825999999994	53.6500015258789	36.6817220440354
146.899993896484	59.0250000000015	53.7000045776367	36.6976332620372
147	59.0648000000001	53.75	36.7135216235843
147.100006103516	59.106200000002	53.8000030517578	36.7293920040543
147.200012207031	59.1500999999989	53.8499984741211	36.745239586639
147.299987792969	59.1964000000007	53.9000015258789	36.7610692342039
147.399993896484	59.2417999999998	53.9500045776367	36.776878552919
147.5	59.2836000000025	54	36.7926651613279
147.600006103516	59.326100000002	54.0500030517578	36.808433903588
147.700012207031	59.3679000000011	54.0999984741211	36.8241799937425
147.799987792969	59.4089000000022	54.1500015258789	36.839908263517
147.899993896484	59.4488000000019	54.2000045776367	36.8556163344155
148	59.4894999999997	54.25	36.8713018402364
148.100006103516	59.5306000000019	54.3000030517578	36.8869695941171
148.200012207031	59.5718000000015	54.3499984741211	36.9026148395856
148.299987792969	59.6139999999978	54.4000015258789	36.9182423745108
148.399993896484	59.655700000003	54.4500045776367	36.9338498393081
148.5	59.6967000000004	54.5	36.9494348829185
148.600006103516	59.7384999999995	54.5500030517578	36.9650022876391
148.700012207031	59.7785000000003	54.5999984741211	36.9805473286111
148.799987792969	59.8185999999987	54.6500015258789	36.9960747758575
148.899993896484	59.8588000000018	54.7000045776367	37.011582281241
149	59.8983000000007	54.75	37.0270675087619
149.100006103516	59.9407000000028	54.8000030517578	37.0425352100907
149.200012207031	59.9802000000018	54.8499984741211	37.0579806906312
149.299987792969	60.0180000000037	54.9000015258789	37.073408689858
149.399993896484	60.0604999999996	54.9500045776367	37.0888168746748
149.5	60.1016999999993	55	37.1042029240451
149.600006103516	60.140800000001	55.0500030517578	37.1195715592084
149.700012207031	60.1781999999985	55.0999984741211	37.134918115638
149.799987792969	60.2158000000018	55.1500015258789	37.1502473024556
149.899993896484	60.2541000000019	55.2000045776367	37.1655568015095
150	60.2955000000002	55.25	37.1808443066312
150.100006103516	60.3365999999987	55.3000030517578	37.1961145088237
150.200012207031	60.3772000000026	55.3499984741211	37.2113627734378
150.299987792969	60.4169000000002	55.4000015258789	37.2265937794362
150.399993896484	60.4563999999991	55.4500045776367	37.2418052235167
150.5	60.4965000000011	55.5	37.2569948142837
150.600006103516	60.5367000000006	55.5500030517578	37.2721672126971
150.700012207031	60.5755000000026	55.5999984741211	37.2873178137943
150.799987792969	60.6146000000008	55.6500015258789	37.3024512665721
150.899993896484	60.6504000000023	55.7000045776367	37.3175652824828
151	60.6860000000015	55.75	37.3326575848095
151.100006103516	60.7236000000012	55.8000030517578	37.3477328046613
151.200012207031	60.7642000000014	55.8499984741211	37.3627863665723
151.299987792969	60.8034000000007	55.9000015258789	37.3778228897652
151.399993896484	60.8408999999992	55.9500045776367	37.3928401003527
151.5	60.877800000002	56	37.4078357362028
151.600006103516	60.9128999999994	56.0500030517578	37.4228143987645
151.700012207031	60.9490000000005	56.0999984741211	37.4377715418809
151.799987792969	60.9887999999992	56.1500015258789	37.4527117551904
151.899993896484	61.0220000000008	56.2000045776367	37.4676327793728
152	61.0560000000005	56.25	37.4825323667878
152.100006103516	61.0915999999997	56.3000030517578	37.4974150894145
152.200012207031	61.1304999999993	56.3499984741211	37.512276430217
152.299987792969	61.1674000000021	56.4000015258789	37.5271209494392
152.399993896484	61.2049000000006	56.4500045776367	37.541946402235
152.5	61.2437000000027	56.5	37.5567505553632
152.600006103516	61.2772000000004	56.5500030517578	37.5715379515213
152.700012207031	61.3133000000016	56.5999984741211	37.5863041026087
152.799987792969	61.3486999999986	56.6500015258789	37.6010535396631
152.899993896484	61.3856000000014	56.7000045776367	37.6157840322196
153	61.4210000000021	56.75	37.6304933613444
153.100006103516	61.4591	56.8000030517578	37.6451860406411
153.200012207031	61.4958000000006	56.8499984741211	37.6598576107592
153.299987792969	61.5284000000029	56.9000015258789	37.6745125737169
153.399993896484	61.5627000000022	56.9500045776367	37.6891487133392
153.5	61.5960999999988	57	37.7037638235174
153.600006103516	61.6306999999979	57.0500030517578	37.718362386897
153.700012207031	61.6656999999977	57.0999984741211	37.7329399757599
153.799987792969	61.6998000000021	57.1500015258789	37.7475010632742
153.899993896484	61.7356	57.2000045776367	37.7620434474491
154	61.7718999999997	57.25	37.7765649376776
154.100006103516	61.8104999999996	57.3000030517578	37.7910699899148
154.200012207031	61.8480000000018	57.3499984741211	37.8055542017473
154.299987792969	61.8844000000026	57.4000015258789	37.8200220176917
154.399993896484	61.9210000000021	57.4500045776367	37.8344712498638
154.5	61.9550000000017	57.5	37.8488997216905
154.600006103516	61.9856	57.5500030517578	37.8633118605857
154.700012207031	62.0197000000007	57.5999984741211	37.8777032923375
154.799987792969	62.0562000000027	57.6500015258789	37.8920784329947
154.899993896484	62.0931000000019	57.7000045776367	37.9064351086895
155	62.1277000000009	57.75	37.9207711567929
155.100006103516	62.1616000000031	57.8000030517578	37.9350909763602
155.200012207031	62.1941000000006	57.8499984741211	37.9493902212011
155.299987792969	62.2289000000019	57.9000015258789	37.9636732790785
155.399993896484	62.2645999999986	57.9500045776367	37.9779379900515
155.5	62.2988000000005	58	37.9921822053462
155.600006103516	62.331900000001	58.0500030517578	38.0064102958407
155.700012207031	62.3660000000018	58.0999984741211	38.0206179431872
155.799987792969	62.4010999999991	58.1500015258789	38.0348095070437
155.899993896484	62.4359000000004	58.2000045776367	38.0489828413072
156	62.4675999999999	58.25	38.0631358109707
156.100006103516	62.4974000000002	58.3000030517578	38.0772727589151
156.200012207031	62.5282000000007	58.3499984741211	38.0913893944575
156.299987792969	62.5610000000015	58.4000015258789	38.1054900493304
156.399993896484	62.5930000000008	58.4500045776367	38.1195725911808
156.5	62.6241999999984	58.5	38.1336348986802
156.600006103516	62.6534000000029	58.5500030517578	38.147681286892
156.700012207031	62.6854999999996	58.5999984741211	38.1617074926208
156.799987792969	62.7181000000019	58.6500015258789	38.175717819853
156.899993896484	62.752800000002	58.7000045776367	38.1897101498973
157	62.7859000000026	58.75	38.2036823750166
157.100006103516	62.8202999999994	58.8000030517578	38.2176387826345
157.200012207031	62.8531000000003	58.8499984741211	38.2315751368679
157.299987792969	62.8833000000013	58.9000015258789	38.2454957141343
157.399993896484	62.913700000001	58.9500045776367	38.259398409317
157.5	62.9471999999987	59	38.2732811281837
157.600006103516	62.977600000002	59.0500030517578	38.2871481306949
157.700012207031	63.0102000000006	59.0999984741211	38.3009952081054
157.799987792969	63.0426999999981	59.1500015258789	38.31482660944
157.899993896484	63.068900000002	59.2000045776367	38.3286402430703
158	63.1000000000022	59.25	38.3424340281821
158.100006103516	63.1287999999986	59.3000030517578	38.3562121974491
158.200012207031	63.1553000000022	59.3499984741211	38.3699705690901
158.299987792969	63.1865000000034	59.4000015258789	38.3837133649132
158.399993896484	63.2183000000005	59.4500045776367	38.3974385066914
158.5	63.2502999999997	59.5	38.4111439269435
158.600006103516	63.2811000000002	59.5500030517578	38.4248338312308
158.700012207031	63.3122999999978	59.5999984741211	38.4385040645641
158.799987792969	63.3453000000009	59.6500015258789	38.4521588201098
158.899993896484	63.3789000000033	59.7000045776367	38.4657960316238
159	63.4130000000005	59.75	38.4794136474537
159.100006103516	63.4442000000017	59.8000030517578	38.4930158462067
159.200012207031	63.4746000000014	59.8499984741211	38.5065984995017
159.299987792969	63.5052000000032	59.9000015258789	38.5201657752183
159.399993896484	63.5371999999988	59.9500045776367	38.5337156216634
159.5	63.5687000000034	60	38.5472459977523
159.600006103516	63.5982999999978	60.0500030517578	38.5472459977523
159.700012207031	63.6284000000014	60.0999984741211	38.5126411417977
159.799987792969	63.6585000000014	60.1500015258789	38.4780621043944
159.899993896484	63.6919000000016	60.2000045776367	38.4435141975943
160	63.7190999999984	60.25	38.4090026760218
160.100006103516	63.747000000003	60.3000030517578	38.3745168449217
160.200012207031	63.7730999999985	60.3499984741211	38.3400672743952
160.299987792969	63.8018999999986	60.4000015258789	38.3056434962496
[truncated: 15,552 more rows]
