# Supplementary material for: The molecular basis for SARS-CoV-2 binding to dog ACE2
Source: Nat Commun. 2021 Jul 7;12:4195. doi: 10.1038/s41467-021-24326-y (PMC8263772; doi:10.1038/s41467-021-24326-y)
Supplement: Supplementary file 4 — Source Data [file 41467_2021_24326_MOESM4_ESM.zip › Source Data/Fig4/Fig4D flow cytometry/fig4d.xlsx]

## Sheet: Sheet1
SARS-CoV2 RBD wt			SARS-CoV2 RBD K417N			SARS-CoV2 RBD N501Y			SARS-CoV2 RBD K417V			MERS-RBD
42.04	45.81	46.67	26.71	26.83	27.55	64.81	63.94	63.73	44.63	46.42	38.97	0.73	0.89	0.3
