# Supplementary material for: The molecular basis for SARS-CoV-2 binding to dog ACE2
Source: Nat Commun. 2021 Jul 7;12:4195. doi: 10.1038/s41467-021-24326-y (PMC8263772; doi:10.1038/s41467-021-24326-y)
Supplement: Supplementary file 4 — Source Data [file 41467_2021_24326_MOESM4_ESM.zip › Source Data/Fig4/Fig4E hACE2 RBD-K417V.txt]

Run 1; Ch 6; Cy 4; RefSub; nCoV-RBD K417V; conc=31.25 62.5 125 250 500 _X	Run 1; Ch 6; Cy 4; RefSub; nCoV-RBD K417V; conc=31.25 62.5 125 250 500 _Y	Run 1; Ch 6; Cy 4; RefSub; nCoV-RBD K417V; conc=31.25 62.5 125 250 500 fitted curve_X	Run 1; Ch 6; Cy 4; RefSub; nCoV-RBD K417V; conc=31.25 62.5 125 250 500 fitted curve_Y
-39.6000022888184	0.293000000001484	-39.6000022888184	0
-39.5	-1.24699999999939	-39.5500030517578	0
-39.4000015258789	-1.39879999999903	-39.5000038146973	0
-39.2999992370605	-0.49630000000252	-39.4500007629395	0
-39.2000007629395	-0.551100000000588	-39.4000015258789	0
-39.1000022888184	-0.30370000000039	-39.3500022888184	0
-39	0.364900000000489	-39.3000030517578	0
-38.9000015258789	0.248400000000402	-39.2500038146973	0
-38.7999992370605	0.269399999997404	-39.2000007629395	0
-38.7000007629395	0.241599999997561	-39.1500015258789	0
-38.6000022888184	0.247499999997672	-39.1000022888184	0
-38.5	0.255000000001019	-39.0500030517578	0
-38.4000015258789	0.199099999997998	-39.0000038146973	0
-38.2999992370605	0.326099999998405	-38.9500007629395	0
-38.2000007629395	0.34860000000117	-38.9000015258789	0
-38.1000022888184	0.441500000000815	-38.8500022888184	0
-38	0.594900000000052	-38.8000030517578	0
-37.9000015258789	0.759799999999814	-38.7500038146973	0
-37.7999992370605	0.800899999998364	-38.7000007629395	0
-37.7000007629395	0.857500000001892	-38.6500015258789	0
-37.6000022888184	0.434000000001106	-38.6000022888184	0
-37.5	0.303400000000693	-38.5500030517578	0
-37.4000015258789	0.144500000002154	-38.5000038146973	0
-37.2999992370605	-0.111799999998766	-38.4500007629395	0
-37.2000007629395	-0.263800000000629	-38.4000015258789	0
-37.1000022888184	-0.286799999998038	-38.3500022888184	0
-37	-0.32300000000032	-38.3000030517578	0
-36.9000015258789	-0.402000000001863	-38.2500038146973	0
-36.7999992370605	-0.436799999999494	-38.2000007629395	0
-36.7000007629395	-0.423999999999069	-38.1500015258789	0
-36.6000022888184	-0.438100000003033	-38.1000022888184	0
-36.5	-0.436099999998987	-38.0500030517578	0
-36.4000015258789	-0.435699999998178	-38.0000038146973	0
-36.2999992370605	-0.444900000002235	-37.9500007629395	0
-36.2000007629395	-0.441599999998289	-37.9000015258789	0
-36.1000022888184	-0.436400000002322	-37.8500022888184	0
-36	-0.430899999999383	-37.8000030517578	0
-35.9000015258789	-0.421800000000076	-37.7500038146973	0
-35.7999992370605	-0.425400000000081	-37.7000007629395	0
-35.7000007629395	-0.436200000000099	-37.6500015258789	0
-35.6000022888184	-0.446400000000722	-37.6000022888184	0
-35.5	-0.45260000000053	-37.5500030517578	0
-35.4000015258789	-0.461299999999028	-37.5000038146973	0
-35.2999992370605	-0.464899999999034	-37.4500007629395	0
-35.2000007629395	-0.466100000001461	-37.4000015258789	0
-35.1000022888184	-0.470299999997223	-37.3500022888184	0
-35	-0.471300000001065	-37.3000030517578	0
-34.9000015258789	-0.475099999999657	-37.2500038146973	0
-34.7999992370605	-0.478900000001886	-37.2000007629395	0
-34.7000007629395	-0.488300000000891	-37.1500015258789	0
-34.6000022888184	-0.488399999998364	-37.1000022888184	0
-34.5	-0.49120000000039	-37.0500030517578	0
-34.4000015258789	-0.490599999997357	-37.0000038146973	0
-34.2999992370605	-0.493900000001304	-36.9500007629395	0
-34.2000007629395	-0.497800000001007	-36.9000015258789	0
-34.1000022888184	-0.501000000000204	-36.8500022888184	0
-34	-0.499899999998888	-36.8000030517578	0
-33.9000015258789	-0.506800000002841	-36.7500038146973	0
-33.7999992370605	-0.512199999997392	-36.7000007629395	0
-33.7000007629395	-0.514299999998912	-36.6500015258789	0
-33.6000022888184	-0.51589999999851	-36.6000022888184	0
-33.5	-0.516600000002654	-36.5500030517578	0
-33.4000015258789	-0.516200000001845	-36.5000038146973	0
-33.2999992370605	-0.516799999997602	-36.4500007629395	0
-33.2000007629395	-0.517600000002858	-36.4000015258789	0
-33.1000022888184	-0.518499999998312	-36.3500022888184	0
-33	-0.518199999998615	-36.3000030517578	0
-32.9000015258789	-0.520300000000134	-36.2500038146973	0
-32.7999992370605	-0.520000000000437	-36.2000007629395	0
-32.7000007629395	-0.519899999999325	-36.1500015258789	0
-32.6000022888184	-0.518799999998009	-36.1000022888184	0
-32.5	-0.516599999999016	-36.0500030517578	0
-32.4000015258789	-0.517499999998108	-36.0000038146973	0
-32.2999992370605	-0.519899999999325	-35.9500007629395	0
-32.2000007629395	-0.518099999997503	-35.9000015258789	0
-32.1000022888184	-0.513800000000629	-35.8500022888184	0
-32	-0.51140000000305	-35.8000030517578	0
-31.9000015258789	-0.511999999998807	-35.7500038146973	0
-31.8000011444092	-0.510999999998603	-35.7000007629395	0
-31.7000007629395	-0.510200000000623	-35.6500015258789	0
-31.6000003814697	-0.506800000002841	-35.6000022888184	0
-31.5	-0.503100000001723	-35.5500030517578	0
-31.4000015258789	-0.494599999998172	-35.5000038146973	0
-31.3000011444092	-0.489799999999377	-35.4500007629395	0
-31.2000007629395	-0.487299999997049	-35.4000015258789	0
-31.1000003814697	-0.482899999999063	-35.3500022888184	0
-31	-0.478300000002491	-35.3000030517578	0
-30.9000015258789	-0.474500000000262	-35.2500038146973	0
-30.8000011444092	-0.46900000000096	-35.2000007629395	0
-30.7000007629395	-0.462599999998929	-35.1500015258789	0
-30.6000003814697	-0.456699999998818	-35.1000022888184	0
-30.5	-0.453600000000733	-35.0500030517578	0
-30.4000015258789	-0.449000000000524	-35.0000038146973	0
-30.3000011444092	-0.445799999997689	-34.9500007629395	0
-30.2000007629395	-0.43829999999798	-34.9000015258789	0
-30.1000003814697	-0.430799999998271	-34.8500022888184	0
-30	-0.426599999998871	-34.8000030517578	0
-29.9000015258789	-0.420799999999872	-34.7500038146973	0
-29.8000011444092	-0.413700000000972	-34.7000007629395	0
-29.7000007629395	-0.408800000001065	-34.6500015258789	0
-29.6000003814697	-0.399300000000949	-34.6000022888184	0
-29.5	-0.390200000001641	-34.5500030517578	0
-29.4000015258789	-0.384099999999307	-34.5000038146973	0
-29.3000011444092	-0.37749999999869	-34.4500007629395	0
-29.2000007629395	-0.371800000000803	-34.4000015258789	0
-29.1000003814697	-0.367000000002008	-34.3500022888184	0
-29	-0.360300000000279	-34.3000030517578	0
-28.9000015258789	-0.355400000000373	-34.2500038146973	0
-28.8000011444092	-0.348799999999756	-34.2000007629395	0
-28.7000007629395	-0.34230000000025	-34.1500015258789	0
-28.6000003814697	-0.333800000000338	-34.1000022888184	0
-28.5	-0.32760000000053	-34.0500030517578	0
-28.4000015258789	-0.323700000000827	-34.0000038146973	0
-28.3000011444092	-0.318199999997887	-33.9500007629395	0
-28.2000007629395	-0.312699999998586	-33.9000015258789	0
-28.1000003814697	-0.305899999999383	-33.8500022888184	0
-28	-0.299900000001799	-33.8000030517578	0
-27.9000015258789	-0.296900000001187	-33.7500038146973	0
-27.8000011444092	-0.293900000000576	-33.7000007629395	0
-27.7000007629395	-0.29030000000057	-33.6500015258789	0
-27.6000003814697	-0.283100000000559	-33.6000022888184	0
-27.5	-0.278600000001461	-33.5500030517578	0
-27.4000015258789	-0.273600000000442	-33.5000038146973	0
-27.3000011444092	-0.266300000002957	-33.4500007629395	0
-27.2000007629395	-0.262699999999313	-33.4000015258789	0
-27.1000003814697	-0.259199999996781	-33.3500022888184	0
-27	-0.256699999998091	-33.3000030517578	0
-26.9000015258789	-0.252200000002631	-33.2500038146973	0
-26.8000011444092	-0.246800000000803	-33.2000007629395	0
-26.7000007629395	-0.243900000001304	-33.1500015258789	0
-26.6000003814697	-0.239799999999377	-33.1000022888184	0
-26.5	-0.232800000001589	-33.0500030517578	0
-26.4000015258789	-0.229999999999563	-33.0000038146973	0
-26.3000011444092	-0.223900000000867	-32.9500007629395	0
-26.2000007629395	-0.216599999999744	-32.9000015258789	0
-26.1000003814697	-0.214100000001054	-32.8500022888184	0
-26	-0.211999999999534	-32.8000030517578	0
-25.9000015258789	-0.209100000000035	-32.7500038146973	0
-25.8000011444092	-0.203099999998813	-32.7000007629395	0
-25.7000007629395	-0.199599999999919	-32.6500015258789	0
-25.6000003814697	-0.1987999999983	-32.6000022888184	0
-25.5	-0.194400000000314	-32.5500030517578	0
-25.4000015258789	-0.189599999997881	-32.5000038146973	0
-25.3000011444092	-0.188200000000506	-32.4500007629395	0
-25.2000007629395	-0.184900000000198	-32.4000015258789	0
-25.1000003814697	-0.179199999998673	-32.3500022888184	0
-25	-0.173800000000483	-32.3000030517578	0
-24.9000015258789	-0.168300000001182	-32.2500038146973	0
-24.8000011444092	-0.165100000001985	-32.2000007629395	0
-24.7000007629395	-0.162599999999657	-32.1500015258789	0
-24.6000003814697	-0.160899999998946	-32.1000022888184	0
-24.5	-0.158099999996921	-32.0500030517578	0
-24.4000015258789	-0.154200000000856	-32.0000038146973	0
-24.3000011444092	-0.148400000001857	-31.9500026702881	0
-24.2000007629395	-0.145900000003167	-31.9000015258789	0
-24.1000003814697	-0.14509999999791	-31.8500022888184	0
-24	-0.143499999998312	-31.8000030517578	0
-23.9000015258789	-0.138800000000629	-31.7500019073486	0
-23.8000011444092	-0.139100000000326	-31.7000026702881	0
-23.7000007629395	-0.140400000000227	-31.6500015258789	0
-23.6000003814697	-0.137000000002445	-31.6000022888184	0
-23.5	-0.136399999999412	-31.5500030517578	0
-23.4000015258789	-0.137800000000425	-31.5000019073486	0
-23.3000011444092	-0.135200000000623	-31.4500007629395	0
-23.2000007629395	-0.13039999999819	-31.4000015258789	0
-23.1000003814697	-0.125700000000506	-31.3500022888184	0
-23	-0.126299999999901	-31.3000030517578	0
-22.9000015258789	-0.123200000001816	-31.2500019073486	0
-22.8000011444092	-0.119500000000698	-31.2000007629395	0
-22.7000007629395	-0.116600000001199	-31.1500015258789	0
-22.6000003814697	-0.109499999998661	-31.1000022888184	0
-22.5	-0.104599999998754	-31.0500030517578	0
-22.4000015258789	-0.105500000001484	-31.0000019073486	0
-22.3000011444092	-0.0999999999985448	-30.9500007629395	0
-22.2000007629395	-0.0987999999997555	-30.9000015258789	0
-22.1000003814697	-0.0921999999991385	-30.8500022888184	0
-22	-0.085399999999936	-30.8000030517578	0
-21.9000015258789	-0.0797999999995227	-30.7500019073486	0
-21.8000011444092	-0.0784999999996217	-30.7000007629395	0
-21.7000007629395	-0.0741000000016356	-30.6500015258789	0
-21.6000003814697	-0.0707000000002154	-30.6000022888184	0
-21.5	-0.0563000000001921	-30.5500030517578	0
-21.4000015258789	-0.0432000000000698	-30.5000019073486	0
-21.3000011444092	-0.0391000000017812	-30.4500007629395	0
-21.2000007629395	-0.0381999999990512	-30.4000015258789	0
-21.1000003814697	-0.0380000000004657	-30.3500022888184	0
-21	-0.0368999999991502	-30.3000030517578	0
-20.9000015258789	-0.04399999999805	-30.2500019073486	0
-20.8000011444092	-0.0450000000018917	-30.2000007629395	0
-20.7000007629395	-0.0410000000010768	-30.1500015258789	0
-20.6000003814697	-0.0372999999999593	-30.1000022888184	0
-20.5	-0.0364999999983411	-30.0500030517578	0
-20.4000015258789	-0.0507999999972526	-30.0000019073486	0
-20.3000011444092	-0.051500000001397	-29.9500007629395	0
-20.2000007629395	-0.0508000000008906	-29.9000015258789	0
-20.1000003814697	-0.0459000000009837	-29.8500022888184	0
-20	-0.041799999999057	-29.8000030517578	0
-19.9000015258789	-0.0357999999978347	-29.7500019073486	0
-19.8000011444092	-0.0276999999987311	-29.7000007629395	0
-19.7000007629395	-0.0250000000014552	-29.6500015258789	0
-19.6000003814697	-0.0213999999978114	-29.6000022888184	0
-19.5	-0.0172999999995227	-29.5500030517578	0
-19.4000015258789	-0.0224000000016531	-29.5000019073486	0
-19.3000011444092	-0.0145999999986088	-29.4500007629395	0
-19.2000007629395	-0.00499999999738066	-29.4000015258789	0
-19.1000003814697	-0.00159999999959837	-29.3500022888184	0
-19	0.00720000000001164	-29.3000030517578	0
-18.9000015258789	0.0180000000000291	-29.2500019073486	0
-18.8000011444092	0.0226999999977124	-29.2000007629395	0
-18.7000007629395	0.0275000000001455	-29.1500015258789	0
-18.6000003814697	0.0319999999992433	-29.1000022888184	0
-18.5	0.033900000002177	-29.0500030517578	0
-18.4000015258789	0.0336999999999534	-29.0000019073486	0
-18.3000011444092	0.0321000000003551	-28.9500007629395	0
-18.2000007629395	0.0372999999999593	-28.9000015258789	0
-18.1000003814697	0.0388999999995576	-28.8500022888184	0
-18	0.035200000002078	-28.8000030517578	0
-17.9000015258789	0.0266000000010536	-28.7500019073486	0
-17.8000011444092	0.0203000000001339	-28.7000007629395	0
-17.7000007629395	0.0203000000001339	-28.6500015258789	0
-17.6000003814697	0.0146999999997206	-28.6000022888184	0
-17.5	0.0138000000006286	-28.5500030517578	0
-17.4000015258789	0.018499999998312	-28.5000019073486	0
-17.3000011444092	0.0142999999989115	-28.4500007629395	0
-17.2000007629395	0.00649999999950523	-28.4000015258789	0
-17.1000003814697	0.00309999999808497	-28.3500022888184	0
-17	-0.0112000000008265	-28.3000030517578	0
-16.9000015258789	-0.0274000000026717	-28.2500019073486	0
-16.8000011444092	-0.0625	-28.2000007629395	0
-16.7000007629395	-0.0700999999971827	-28.1500015258789	0
-16.6000003814697	-0.0781999999999243	-28.1000022888184	0
-16.5	-0.068200000001525	-28.0500030517578	0
-16.4000015258789	-0.0583000000005995	-28.0000019073486	0
-16.3000011444092	-0.0563000000001921	-27.9500007629395	0
-16.2000007629395	-0.0588999999999942	-27.9000015258789	0
-16.1000003814697	-0.0599000000001979	-27.8500022888184	0
-16	-0.0714000000007218	-27.8000030517578	0
-15.9000015258789	-0.0972999999976309	-27.7500019073486	0
-15.8000011444092	-0.118299999998271	-27.7000007629395	0
-15.7000007629395	-0.133200000000215	-27.6500015258789	0
-15.6000003814697	-0.140299999999115	-27.6000022888184	0
-15.5	-0.148699999997916	-27.5500030517578	0
-15.4000015258789	-0.141099999997095	-27.5000019073486	0
-15.3000011444092	-0.134299999997893	-27.4500007629395	0
-15.2000007629395	-0.135299999998097	-27.4000015258789	0
-15.1000003814697	-0.141700000000128	-27.3500022888184	0
-15	-0.150499999999738	-27.3000030517578	0
-14.9000015258789	-0.151699999998527	-27.2500019073486	0
-14.8000011444092	-0.145199999999022	-27.2000007629395	0
-14.7000007629395	-0.138200000001234	-27.1500015258789	0
-14.6000003814697	-0.135000000002037	-27.1000022888184	0
-14.5	-0.128000000000611	-27.0500030517578	0
-14.4000015258789	-0.110300000000279	-27.0000019073486	0
-14.3000011444092	-0.104899999998452	-26.9500007629395	0
-14.2000007629395	-0.0970000000015716	-26.9000015258789	0
-14.1000003814697	-0.0769999999974971	-26.8500022888184	0
-14	-0.0673999999999069	-26.8000030517578	0
-13.9000015258789	-0.0622000000003027	-26.7500019073486	0
-13.8000011444092	-0.0619000000006054	-26.7000007629395	0
-13.7000007629395	-0.061600000000908	-26.6500015258789	0
-13.6000003814697	-0.0578999999997905	-26.6000022888184	0
-13.5	-0.05370000000039	-26.5500030517578	0
-13.4000015258789	-0.0528999999987718	-26.5000019073486	0
-13.3000011444092	-0.0521000000007916	-26.4500007629395	0
-13.2000007629395	-0.0423999999984517	-26.4000015258789	0
-13.1000003814697	-0.0352999999995518	-26.3500022888184	0
-13	-0.0293999999994412	-26.3000030517578	0
-12.9000015258789	-0.0207999999984168	-26.2500019073486	0
-12.8000011444092	-0.0144000000000233	-26.2000007629395	0
-12.7000007629395	-0.0181000000011409	-26.1500015258789	0
-12.6000003814697	-0.0276999999987311	-26.1000022888184	0
-12.5	-0.0389000000031956	-26.0500030517578	0
-12.4000015258789	-0.0563000000001921	-26.0000019073486	0
-12.3000011444092	-0.0547999999980675	-25.9500007629395	0
-12.2000007629395	-0.054599999999482	-25.9000015258789	0
-12.1000003814697	-0.0555999999996857	-25.8500022888184	0
-12	-0.0508000000008906	-25.8000030517578	0
-11.9000015258789	-0.0480999999999767	-25.7500019073486	0
-11.8000011444092	-0.0480000000025029	-25.7000007629395	0
-11.7000007629395	-0.047999999998865	-25.6500015258789	0
-11.6000003814697	-0.0506999999997788	-25.6000022888184	0
-11.5	-0.0490999999965425	-25.5500030517578	0
-11.4000015258789	-0.0498000000006869	-25.5000019073486	0
-11.3000011444092	-0.048399999999674	-25.4500007629395	0
-11.2000007629395	-0.0498999999981606	-25.4000015258789	0
-11.1000003814697	-0.0498000000006869	-25.3500022888184	0
-11	-0.0499999999992724	-25.3000030517578	0
-10.9000015258789	-0.0486000000018976	-25.2500019073486	0
-10.8000011444092	-0.0468000000000757	-25.2000007629395	0
-10.7000007629395	-0.0423000000009779	-25.1500015258789	0
-10.6000003814697	-0.0389999999970314	-25.1000022888184	0
-10.5	-0.0391999999992549	-25.0500030517578	0
-10.4000015258789	-0.0397999999986496	-25.0000019073486	0
-10.3000011444092	-0.0436000000008789	-24.9500007629395	0
-10.2000007629395	-0.046200000000681	-24.9000015258789	0
-10.1000003814697	-0.0452000000004773	-24.8500022888184	0
-10	-0.0463000000017928	-24.8000030517578	0
-9.90000152587891	-0.0490000000027067	-24.7500019073486	0
-9.80000114440918	-0.0504999999975553	-24.7000007629395	0
-9.70000076293945	-0.0511999999980617	-24.6500015258789	0
-9.60000038146973	-0.0495000000009895	-24.6000022888184	0
-9.5	-0.0444999999999709	-24.5500030517578	0
-9.40000152587891	-0.0397000000011758	-24.5000019073486	0
-9.30000114440918	-0.033899999998539	-24.4500007629395	0
-9.20000076293945	-0.0354000000006636	-24.4000015258789	0
-9.10000038146973	-0.041799999999057	-24.3500022888184	0
-9	-0.0417000000015832	-24.3000030517578	0
-8.90000152587891	-0.0336999999999534	-24.2500019073486	0
-8.80000114440918	-0.022000000000844	-24.2000007629395	0
-8.70000076293945	-0.0144000000000233	-24.1500015258789	0
-8.60000038146973	-0.0115999999979977	-24.1000022888184	0
-8.5	-0.0133999999998196	-24.0500030517578	0
-8.40000152587891	-0.0194000000010419	-24.0000019073486	0
-8.30000114440918	-0.0136000000020431	-23.9500007629395	0
-8.20000076293945	-0.0129000000015367	-23.9000015258789	0
-8.10000038146973	-0.0142999999989115	-23.8500022888184	0
-8	-0.0105000000003201	-23.8000030517578	0
-7.90000152587891	-0.00960000000122818	-23.7500019073486	0
-7.80000114440918	-0.00749999999970896	-23.7000007629395	0
-7.70000076293945	-0.00400000000081491	-23.6500015258789	0
-7.60000228881836	-0.00300000000061118	-23.6000022888184	0
-7.5	-0.00159999999959837	-23.5500011444092	0
-7.40000152587891	-0.00059999999939464	-23.5000019073486	0
-7.29999923706055	-0.00309999999808497	-23.4500026702881	0
-7.20000076293945	-0.00279999999838765	-23.4000015258789	0
-7.10000228881836	-0.00389999999970314	-23.3500022888184	0
-7	0.00029999999969732	-23.3000011444092	0
-6.90000152587891	0.000499999998282874	-23.2500019073486	0
-6.79999923706055	0.00189999999929569	-23.2000026702881	0
-6.70000076293945	0.00089999999909196	-23.1500015258789	0
-6.60000228881836	0.000400000000809086	-23.1000022888184	0
-6.5	0.00200000000040745	-23.0500011444092	0
-6.40000152587891	-0.00179999999818392	-23.0000019073486	0
-6.29999923706055	-0.00240000000121654	-22.9500026702881	0
-6.20000076293945	-0.0033000000003085	-22.9000015258789	0
-6.10000228881836	-0.00059999999939464	-22.8500022888184	0
-6	0	-22.8000011444092	0
-5.90000152587891	0.000400000000809086	-22.7500019073486	0
-5.79999923706055	-0.00209999999788124	-22.7000026702881	0
-5.70000076293945	-0.00029999999969732	-22.6500015258789	0
-5.60000228881836	-0.00089999999909196	-22.6000022888184	0
-5.5	-0.00380000000222935	-22.5500011444092	0
-5.40000152587891	-0.00419999999940046	-22.5000019073486	0
-5.29999923706055	-0.00400000000081491	-22.4500026702881	0
-5.20000076293945	-0.00230000000010477	-22.4000015258789	0
-5.10000228881836	0.00159999999959837	-22.3500022888184	0
-5	0.000800000001618173	-22.3000011444092	0
-4.90000152587891	0.000700000000506407	-22.2500019073486	0
-4.79999923706055	0.00289999999949941	-22.2000026702881	0
-4.70000076293945	0.00569999999788706	-22.1500015258789	0
-4.60000228881836	0.00690000000031432	-22.1000022888184	0
-4.5	0.00529999999707798	-22.0500011444092	0
-4.40000152587891	0.00400000000081491	-22.0000019073486	0
-4.29999923706055	0.00230000000010477	-21.9500026702881	0
-4.20000076293945	-0.00029999999969732	-21.9000015258789	0
-4.10000228881836	0	-21.8500022888184	0
-4	0.00509999999849242	-21.8000011444092	0
-3.90000152587891	0.00639999999839347	-21.7500019073486	0
-3.79999923706055	0.00429999999687425	-21.7000026702881	0
-3.70000076293945	0.00340000000142027	-21.6500015258789	0
-3.60000228881836	-0.000400000000809086	-21.6000022888184	0
-3.5	-0.00309999999808497	-21.5500011444092	0
-3.40000152587891	0.000499999998282874	-21.5000019073486	0
-3.29999923706055	0.00219999999899301	-21.4500026702881	0
-3.20000076293945	-0.00119999999878928	-21.4000015258789	0
-3.10000228881836	-0.00370000000111759	-21.3500022888184	0
-3	-0.00569999999788706	-21.3000011444092	0
-2.90000152587891	-0.00630000000091968	-21.2500019073486	0
-2.79999923706055	0.00709999999889988	-21.2000026702881	0
-2.70000076293945	0.0047999999987951	-21.1500015258789	0
-2.60000228881836	0.00300000000061118	-21.1000022888184	0
-2.5	-0.000199999998585554	-21.0500011444092	0
-2.40000152587891	-0.000700000000506407	-21.0000019073486	0
-2.29999923706055	-0.00790000000051805	-20.9500026702881	0
-2.20000076293945	-0.010999999998603	-20.9000015258789	0
-2.10000228881836	-0.0173000000031607	-20.8500022888184	0
-2	-0.0108999999974913	-20.8000011444092	0
-1.90000152587891	-0.0136999999995169	-20.7500019073486	0
-1.79999923706055	-0.0163999999967928	-20.7000026702881	0
-1.70000076293945	-0.0162000000018452	-20.6500015258789	0
-1.60000228881836	-0.0154999999977008	-20.6000022888184	0
-1.5	-0.0135999999984051	-20.5500011444092	0
-1.40000152587891	-0.0185999999994237	-20.5000019073486	0
-1.29999923706055	-0.0174999999981083	-20.4500026702881	0
-1.20000076293945	-0.0135999999984051	-20.4000015258789	0
-1.10000228881836	-0.0135999999984051	-20.3500022888184	0
-1	0.0270000000018626	-20.3000011444092	0
-0.900001525878906	0.0445999999974447	-20.2500019073486	0
-0.799999237060547	0.0445999999974447	-20.2000026702881	0
-0.700000762939453	0.0584999999991851	-20.1500015258789	0
-0.600002288818359	0.0702999999994063	-20.1000022888184	0
-0.5	0.10109999999986	-20.0500011444092	0
-0.400001525878906	0.109300000000076	-20.0000019073486	0
-0.299999237060547	0.153300000001764	-19.9500026702881	0
-0.200000762939453	0.197299999999814	-19.9000015258789	0
-0.100002288818359	0.303400000000693	-19.8500022888184	0
0	0.339399999997113	-19.8000011444092	0
0.0999984741210938	2.03989999999976	-19.7500019073486	0
0.200000762939453	4.74790000000212	-19.7000026702881	0
0.299999237060547	7.66790000000037	-19.6500015258789	0
0.399997711181641	9.21470000000045	-19.6000022888184	0
0.5	9.90889999999854	-19.5500011444092	0
0.599998474121094	10.3431000000019	-19.5000019073486	0
0.700000762939453	10.5828000000001	-19.4500026702881	0
0.799999237060547	10.7091	-19.4000015258789	0
0.899997711181641	10.7576999999983	-19.3500022888184	0
1	10.7854000000007	-19.3000011444092	0
1.09999847412109	10.7948000000033	-19.2500019073486	0
1.20000076293945	10.8374000000003	-19.2000026702881	0
1.29999923706055	10.8689999999988	-19.1500015258789	0
1.39999771118164	10.8716999999997	-19.1000022888184	0
1.5	10.9284999999982	-19.0500011444092	0
1.59999847412109	10.9484000000011	-19.0000019073486	0
1.70000076293945	11.0112999999983	-18.9500026702881	0
1.79999923706055	11.1261000000013	-18.9000015258789	0
1.89999771118164	11.2392	-18.8500022888184	0
2	11.3894	-18.8000011444092	0
2.09999847412109	11.6087000000007	-18.7500019073486	0
2.20000076293945	11.7871999999988	-18.7000026702881	0
2.29999923706055	11.9356999999982	-18.6500015258789	0
2.39999771118164	12.1526000000013	-18.6000022888184	0
2.5	12.3359000000019	-18.5500011444092	0
2.59999847412109	12.6017000000029	-18.5000019073486	0
2.70000076293945	12.9043999999994	-18.4500026702881	0
2.79999923706055	13.1182000000008	-18.4000015258789	0
2.89999771118164	13.3462999999974	-18.3500022888184	0
3	13.5977000000021	-18.3000011444092	0
3.09999847412109	13.8781999999992	-18.2500019073486	0
3.20000076293945	14.1431000000011	-18.2000026702881	0
3.29999923706055	14.4193999999989	-18.1500015258789	0
3.39999771118164	14.6841999999997	-18.1000022888184	0
3.5	14.9477999999981	-18.0500011444092	0
3.59999847412109	15.2066999999988	-18.0000019073486	0
3.70000076293945	15.464600000003	-17.9500026702881	0
3.79999923706055	15.7330999999976	-17.9000015258789	0
3.89999771118164	15.9775000000009	-17.8500022888184	0
4	16.2331000000013	-17.8000011444092	0
4.09999847412109	16.4899000000005	-17.7500019073486	0
4.20000076293945	16.7498000000014	-17.7000026702881	0
4.29999923706055	17.0030000000006	-17.6500015258789	0
4.39999771118164	17.254200000003	-17.6000022888184	0
4.5	17.4981999999982	-17.5500011444092	0
4.59999847412109	17.7426000000014	-17.5000019073486	0
4.70000076293945	17.9900999999991	-17.4500026702881	0
4.79999923706055	18.2436000000016	-17.4000015258789	0
4.89999771118164	18.4974000000002	-17.3500022888184	0
5	18.7519000000029	-17.3000011444092	0
5.09999847412109	19.0090000000018	-17.2500019073486	0
5.20000076293945	19.2654000000002	-17.2000026702881	0
5.29999923706055	19.5144	-17.1500015258789	0
5.39999771118164	19.7639000000017	-17.1000022888184	0
5.5	20.0161000000007	-17.0500011444092	0
5.59999847412109	20.2619000000013	-17.0000019073486	0
5.70000076293945	20.5128000000004	-16.9500026702881	0
5.79999923706055	20.7595000000001	-16.9000015258789	0
5.89999771118164	21.0084999999999	-16.8500022888184	0
6	21.2495999999992	-16.8000011444092	0
6.09999847412109	21.4915000000001	-16.7500019073486	0
6.20000076293945	21.7332999999999	-16.7000026702881	0
6.29999923706055	21.9589999999989	-16.6500015258789	0
6.39999771118164	22.1923999999999	-16.6000022888184	0
6.5	22.4292999999998	-16.5500011444092	0
6.59999847412109	22.6670000000013	-16.5000019073486	0
6.70000076293945	22.9075000000012	-16.4500026702881	0
6.79999923706055	23.1414000000004	-16.4000015258789	0
6.89999771118164	23.3708000000006	-16.3500022888184	0
7	23.5992000000006	-16.3000011444092	0
7.09999847412109	23.829700000002	-16.2500019073486	0
7.20000076293945	24.0586000000003	-16.2000026702881	0
7.29999923706055	24.2924999999996	-16.1500015258789	0
7.39999771118164	24.512200000001	-16.1000022888184	0
7.5	24.7412999999979	-16.0500011444092	0
7.59999847412109	24.9786999999997	-16.0000019073486	0
7.70000076293945	25.2088000000003	-15.9500026702881	0
7.79999923706055	25.4433000000026	-15.9000015258789	0
7.89999771118164	25.6750999999967	-15.8500022888184	0
8	25.9089999999997	-15.8000011444092	0
8.09999847412109	26.1435999999994	-15.7500019073486	0
8.20000076293945	26.3786	-15.7000026702881	0
8.29999923706055	26.612799999999	-15.6500015258789	0
8.39999771118164	26.8463000000011	-15.6000022888184	0
8.5	27.0712999999996	-15.5500011444092	0
8.59999847412109	27.2998999999982	-15.5000019073486	0
8.70000076293945	27.5341000000008	-15.4500026702881	0
8.79999923706055	27.768	-15.4000015258789	0
8.89999771118164	27.9963000000025	-15.3500022888184	0
9	28.2273000000023	-15.3000011444092	0
9.09999847412109	28.4588999999978	-15.2500019073486	0
9.20000076293945	28.6872999999978	-15.2000026702881	0
9.29999923706055	28.9104999999981	-15.1500015258789	0
9.39999771118164	29.1391000000003	-15.1000022888184	0
9.5	29.3738999999987	-15.0500011444092	0
9.59999847412109	29.6023999999998	-15.0000019073486	0
9.70000076293945	29.8243999999977	-14.9500026702881	0
9.79999923706055	30.0551000000014	-14.9000015258789	0
9.89999771118164	30.2764999999999	-14.8500022888184	0
10	30.4936999999991	-14.8000011444092	0
10.0999984741211	30.7160000000003	-14.7500019073486	0
10.2000007629395	30.942500000001	-14.7000026702881	0
10.2999992370605	31.1686000000009	-14.6500015258789	0
10.3999977111816	31.4013999999988	-14.6000022888184	0
10.5	31.6306000000004	-14.5500011444092	0
10.5999984741211	31.8581999999988	-14.5000019073486	0
10.7000007629395	32.0879999999997	-14.4500026702881	0
10.7999992370605	32.3270000000011	-14.4000015258789	0
10.8999977111816	32.5501000000004	-14.3500022888184	0
11	32.7769000000008	-14.3000011444092	0
11.0999984741211	33.0190999999977	-14.2500019073486	0
11.2000007629395	33.2543000000005	-14.2000026702881	0
11.2999992370605	33.4802000000018	-14.1500015258789	0
11.3999977111816	33.7007999999987	-14.1000022888184	0
11.5	33.9241000000002	-14.0500011444092	0
11.5999984741211	34.1513000000014	-14.0000019073486	0
11.7000007629395	34.3741000000009	-13.9500026702881	0
11.7999992370605	34.5941999999995	-13.9000015258789	0
11.8999977111816	34.8184000000001	-13.8500022888184	0
12	35.0483000000022	-13.8000011444092	0
12.0999984741211	35.2769000000008	-13.7500019073486	0
12.2000007629395	35.4965999999986	-13.7000026702881	0
12.2999992370605	35.7208000000028	-13.6500015258789	0
12.3999977111816	35.9550999999992	-13.6000022888184	0
12.5	36.1936000000023	-13.5500011444092	0
12.5999984741211	36.4311999999991	-13.5000019073486	0
12.7000007629395	36.6646000000001	-13.4500026702881	0
12.7999992370605	36.8957000000009	-13.4000015258789	0
12.8999977111816	37.1218999999983	-13.3500022888184	0
13	37.3415000000023	-13.3000011444092	0
13.0999984741211	37.5635999999977	-13.2500019073486	0
13.2000007629395	37.7835000000014	-13.2000026702881	0
13.2999992370605	38.0038999999997	-13.1500015258789	0
13.3999977111816	38.2207000000017	-13.1000022888184	0
13.5	38.4349000000002	-13.0500011444092	0
13.5999984741211	38.649599999997	-13.0000019073486	0
13.7000007629395	38.8603000000003	-12.9500026702881	0
13.7999992370605	39.0781999999999	-12.9000015258789	0
13.8999977111816	39.3029999999999	-12.8500022888184	0
14	39.5313999999998	-12.8000011444092	0
14.0999984741211	39.7681000000011	-12.7500019073486	0
14.2000007629395	40.0025999999998	-12.7000026702881	0
14.2999992370605	40.2271000000001	-12.6500015258789	0
14.3999977111816	40.4465999999993	-12.6000022888184	0
14.5	40.6719999999987	-12.5500011444092	0
14.5999984741211	40.893500000002	-12.5000019073486	0
14.7000007629395	41.1133999999984	-12.4500026702881	0
14.7999992370605	41.3366999999998	-12.4000015258789	0
14.8999977111816	41.5649999999987	-12.3500022888184	0
15	41.7808999999979	-12.3000011444092	0
15.0999984741211	41.9917999999998	-12.2500019073486	0
15.2000007629395	42.2080999999998	-12.2000026702881	0
15.2999992370605	42.4190999999992	-12.1500015258789	0
15.3999977111816	42.6396999999997	-12.1000022888184	0
15.5	42.8675000000003	-12.0500011444092	0
15.5999984741211	43.0928999999996	-12.0000019073486	0
15.7000007629395	43.3188999999984	-11.9500026702881	0
15.7999992370605	43.5367000000006	-11.9000015258789	0
15.8999977111816	43.7534999999989	-11.8500022888184	0
16	43.9722000000002	-11.8000011444092	0
16.0999984741211	44.2025000000031	-11.7500019073486	0
16.2000007629395	44.4317999999985	-11.7000026702881	0
16.2999992370605	44.6500999999989	-11.6500015258789	0
16.3999977111816	44.8737000000001	-11.6000022888184	0
16.5	45.0953000000009	-11.5500011444092	0
16.5999984741211	45.3091999999997	-11.5000019073486	0
16.7000007629395	45.5224999999991	-11.4500026702881	0
16.7999992370605	45.7330000000002	-11.4000015258789	0
16.8999977111816	45.9439999999995	-11.3500022888184	0
17	46.1598000000013	-11.3000011444092	0
17.0999984741211	46.3744999999981	-11.2500019073486	0
17.2000007629395	46.5878000000012	-11.2000026702881	0
17.2999992370605	46.7983000000022	-11.1500015258789	0
17.3999977111816	47.0069000000003	-11.1000022888184	0
17.5	47.213200000002	-11.0500011444092	0
17.5999984741211	47.4159999999974	-11.0000019073486	0
17.7000007629395	47.6261000000013	-10.9500026702881	0
17.7999992370605	47.8391999999985	-10.9000015258789	0
17.8999977111816	48.0498999999982	-10.8500022888184	0
18	48.2628000000004	-10.8000011444092	0
18.0999984741211	48.4716999999982	-10.7500019073486	0
18.2000007629395	48.6734000000033	-10.7000026702881	0
18.2999992370605	48.8781000000017	-10.6500015258789	0
18.3999977111816	49.0856000000022	-10.6000022888184	0
18.5	49.295900000001	-10.5500011444092	0
18.5999984741211	49.5068999999967	-10.5000019073486	0
18.7000007629395	49.7129000000023	-10.4500026702881	0
18.7999992370605	49.9161999999997	-10.4000015258789	0
18.8999977111816	50.118599999998	-10.3500022888184	0
19	50.3251999999993	-10.3000011444092	0
19.0999984741211	50.5368999999992	-10.2500019073486	0
19.2000007629395	50.7501999999986	-10.2000026702881	0
19.2999992370605	50.9624999999978	-10.1500015258789	0
19.3999977111816	51.1671999999999	-10.1000022888184	0
19.5	51.3762999999999	-10.0500011444092	0
19.5999984741211	51.5817000000025	-10.0000019073486	0
19.7000007629395	51.7815999999984	-9.95000267028809	0
19.7999992370605	51.9926999999989	-9.90000152587891	0
19.8999977111816	52.2004000000015	-9.85000228881836	0
20	52.4110000000001	-9.80000114440918	0
20.0999984741211	52.6185000000005	-9.75000190734863	0
20.2000007629395	52.8207999999977	-9.70000267028809	0
20.2999992370605	53.0341000000008	-9.65000152587891	0
20.3999977111816	53.2445999999982	-9.60000228881836	0
20.5	53.4540000000015	-9.55000114440918	0
20.5999984741211	53.6548000000003	-9.50000190734863	0
20.7000007629395	53.8507000000027	-9.45000267028809	0
20.7999992370605	54.0570000000007	-9.40000152587891	0
20.8999977111816	54.2662999999993	-9.35000228881836	0
21	54.4743000000017	-9.30000114440918	0
21.0999984741211	54.6791000000012	-9.25000190734863	0
21.2000007629395	54.881400000002	-9.20000267028809	0
21.2999992370605	55.0821000000033	-9.15000152587891	0
21.3999977111816	55.2888999999996	-9.10000228881836	0
21.5	55.4802000000018	-9.05000114440918	0
21.5999984741211	55.6686000000009	-9.00000190734863	0
21.7000007629395	55.8680999999997	-8.95000267028809	0
21.7999992370605	56.0686999999998	-8.90000152587891	0
21.8999977111816	56.2702000000027	-8.85000228881836	0
22	56.4673999999977	-8.80000114440918	0
22.0999984741211	56.6568999999981	-8.75000190734863	0
22.2000007629395	56.8417000000009	-8.70000267028809	0
22.2999992370605	57.0289000000012	-8.65000152587891	0
22.3999977111816	57.2233000000015	-8.60000228881836	0
22.5	57.4128999999994	-8.55000114440918	0
22.5999984741211	57.6080000000002	-8.50000190734863	0
22.7000007629395	57.8036000000029	-8.45000267028809	0
22.7999992370605	57.9969999999994	-8.40000152587891	0
22.8999977111816	58.1955000000016	-8.35000228881836	0
23	58.3909999999996	-8.30000114440918	0
23.0999984741211	58.5810999999994	-8.25000190734863	0
23.2000007629395	58.7835999999988	-8.20000267028809	0
23.2999992370605	58.9898999999969	-8.15000152587891	0
23.3999977111816	59.1911	-8.10000228881836	0
23.5	59.3882999999987	-8.05000114440918	0
23.5999984741211	59.5921000000017	-8.00000190734863	0
23.7000007629395	59.7960000000021	-7.95000267028809	0
23.7999992370605	59.9968999999983	-7.90000152587891	0
23.8999977111816	60.1937999999973	-7.85000228881836	0
24	60.3918000000012	-7.80000114440918	0
24.0999984741211	60.597600000001	-7.75000190734863	0
24.2000007629395	60.7916000000005	-7.70000267028809	0
24.2999992370605	60.9788000000008	-7.65000152587891	0
24.3999977111816	61.1789000000026	-7.60000228881836	0
24.4999961853027	61.3764999999985	-7.55000305175781	0
24.6000022888184	61.5622000000003	-7.5	0
24.7000007629395	61.7546000000002	-7.45000076293945	0
24.7999992370605	61.9453999999969	-7.40000152587891	0
24.8999977111816	62.1359999999986	-7.35000228881836	0
24.9999961853027	62.3284000000021	-7.30000305175781	0
25.1000022888184	62.5192000000025	-7.25	0
25.2000007629395	62.7033999999985	-7.20000076293945	0
25.2999992370605	62.8955000000024	-7.15000152587891	0
25.3999977111816	63.0857999999971	-7.10000228881836	0
25.4999961853027	63.2815999999984	-7.05000305175781	0
25.6000022888184	63.4838000000018	-7	0
25.7000007629395	63.6754000000001	-6.95000076293945	0
25.7999992370605	63.8631999999998	-6.90000152587891	0
25.8999977111816	64.0534000000007	-6.85000228881836	0
25.9999961853027	64.2423999999992	-6.80000305175781	0
26.1000022888184	64.4317999999985	-6.75	0
26.2000007629395	64.625	-6.70000076293945	0
26.2999992370605	64.8174999999974	-6.65000152587891	0
26.3999977111816	65.0069000000003	-6.60000228881836	0
26.4999961853027	65.1990000000005	-6.55000305175781	0
26.6000022888184	65.3905000000013	-6.5	0
26.7000007629395	65.582699999999	-6.45000076293945	0
26.7999992370605	65.7746999999981	-6.40000152587891	0
26.8999977111816	65.9650000000001	-6.35000228881836	0
26.9999961853027	66.1529999999984	-6.30000305175781	0
27.1000022888184	66.3424999999988	-6.25	0
27.2000007629395	66.5308000000005	-6.20000076293945	0
27.2999992370605	66.7191999999995	-6.15000152587891	0
27.3999977111816	66.9135000000024	-6.10000228881836	0
27.4999961853027	67.1044000000002	-6.05000305175781	0
27.6000022888184	67.2933999999987	-6	0
27.7000007629395	67.4796999999999	-5.95000076293945	0
27.7999992370605	67.6657000000014	-5.90000152587891	0
27.8999977111816	67.8539000000019	-5.85000228881836	0
27.9999961853027	68.0355000000018	-5.80000305175781	0
28.1000022888184	68.2108000000007	-5.75	0
28.2000007629395	68.3914000000004	-5.70000076293945	0
28.2999992370605	68.574099999998	-5.65000152587891	0
28.3999977111816	68.7587999999996	-5.60000228881836	0
28.4999961853027	68.9438000000009	-5.55000305175781	0
28.6000022888184	69.1240999999973	-5.5	0
28.7000007629395	69.2991000000002	-5.45000076293945	0
28.7999992370605	69.4789999999994	-5.40000152587891	0
28.8999977111816	69.6628000000019	-5.35000228881836	0
28.9999961853027	69.8467999999993	-5.30000305175781	0
29.1000022888184	70.0308999999979	-5.25	0
29.2000007629395	70.2093000000023	-5.20000076293945	0
29.2999992370605	70.3863999999994	-5.15000152587891	0
29.3999977111816	70.5686999999998	-5.10000228881836	0
29.4999961853027	70.7569000000003	-5.05000305175781	0
29.6000022888184	70.9448999999986	-5	0
29.7000007629395	71.1223000000027	-4.95000076293945	0
29.7999992370605	71.3015999999989	-4.90000152587891	0
29.8999977111816	71.4786999999997	-4.85000228881836	0
29.9999961853027	71.6539000000012	-4.80000305175781	0
30.1000022888184	71.8352999999988	-4.75	0
30.2000007629395	72.0156000000025	-4.70000076293945	0
30.2999992370605	72.192500000001	-4.65000152587891	0
30.3999977111816	72.3752999999997	-4.60000228881836	0
30.4999961853027	72.5521999999983	-4.55000305175781	0
30.6000022888184	72.7309999999998	-4.5	0
30.7000007629395	72.9050999999999	-4.45000076293945	0
30.7999992370605	73.0838000000003	-4.40000152587891	0
30.8999977111816	73.2657999999974	-4.35000228881836	0
30.9999961853027	73.4444999999978	-4.30000305175781	0
31.1000022888184	73.6197000000029	-4.25	0
31.2000007629395	73.793700000002	-4.20000076293945	0
31.2999992370605	73.9728000000032	-4.15000152587891	0
31.3999977111816	74.1496999999981	-4.10000228881836	0
31.4999961853027	74.3270000000011	-4.05000305175781	0
31.6000022888184	74.5060999999987	-4	0
31.7000007629395	74.6794000000009	-3.95000076293945	0
31.7999992370605	74.8564000000006	-3.90000152587891	0
31.8999977111816	75.0324000000001	-3.85000228881836	0
31.9999961853027	75.2039000000004	-3.80000305175781	0
32.1000022888184	75.3709999999992	-3.75	0
32.2000007629395	75.5459999999985	-3.70000076293945	0
32.2999992370605	75.7125999999989	-3.65000152587891	0
32.3999977111816	75.8768000000018	-3.60000228881836	0
32.4999961853027	76.0439000000006	-3.55000305175781	0
32.6000022888184	76.2084000000032	-3.5	0
32.7000007629395	76.3818000000028	-3.45000076293945	0
32.7999992370605	76.552499999998	-3.40000152587891	0
32.8999977111816	76.7193000000007	-3.35000228881836	0
32.9999961853027	76.8895000000011	-3.30000305175781	0
33.1000022888184	77.0563999999977	-3.25	0
33.2000007629395	77.2209000000003	-3.20000076293945	0
33.2999992370605	77.3849999999984	-3.15000152587891	0
33.3999977111816	77.5496000000021	-3.10000228881836	0
33.4999961853027	77.7201000000023	-3.05000305175781	0
33.6000022888184	77.887200000001	-3	0
33.7000007629395	78.0561000000016	-2.95000076293945	0
33.7999992370605	78.2248999999974	-2.90000152587891	0
33.8999977111816	78.3963000000003	-2.85000228881836	0
33.9999961853027	78.5612000000001	-2.80000305175781	0
34.1000022888184	78.7330000000002	-2.75	0
34.2000007629395	78.9027999999998	-2.70000076293945	0
34.2999992370605	79.0786000000007	-2.65000152587891	0
34.3999977111816	79.2475999999988	-2.60000228881836	0
34.4999961853027	79.421699999999	-2.55000305175781	0
34.6000022888184	79.5917000000009	-2.5	0
34.7000007629395	79.7709000000032	-2.45000076293945	0
34.7999992370605	79.9510999999984	-2.40000152587891	0
34.8999977111816	80.1205000000009	-2.35000228881836	0
34.9999961853027	80.2920000000013	-2.30000305175781	0
35.1000022888184	80.4503000000004	-2.25	0
35.2000007629395	80.6161000000029	-2.20000076293945	0
35.2999992370605	80.7857000000004	-2.15000152587891	0
35.3999977111816	80.9569999999985	-2.10000228881836	0
35.4999961853027	81.124200000002	-2.05000305175781	0
35.6000022888184	81.2852999999996	-2	0
35.7000007629395	81.443299999999	-1.95000076293945	0
35.7999992370605	81.6055000000015	-1.90000152587891	0
35.8999977111816	81.7628000000004	-1.85000228881836	0
35.9999961853027	81.9218000000001	-1.80000305175781	0
36.1000022888184	82.0850000000028	-1.75	0
36.2000007629395	82.2404999999999	-1.70000076293945	0
36.2999992370605	82.3984999999993	-1.65000152587891	0
36.3999977111816	82.5627999999997	-1.60000228881836	0
36.4999961853027	82.7240999999995	-1.55000305175781	0
36.6000022888184	82.8876000000018	-1.5	0
36.7000007629395	83.0449999999983	-1.45000076293945	0
36.7999992370605	83.2091999999975	-1.40000152587891	0
36.8999977111816	83.3708000000006	-1.35000228881836	0
36.9999961853027	83.5370000000003	-1.30000305175781	0
37.1000022888184	83.7063000000016	-1.25	0
37.2000007629395	83.8729000000021	-1.20000076293945	0
37.2999992370605	84.0334000000003	-1.15000152587891	0
37.3999977111816	84.2004000000015	-1.10000228881836	0
37.4999961853027	84.3647999999994	-1.05000305175781	0
37.6000022888184	84.5332000000017	-1	0
37.7000007629395	84.6974999999984	-0.950000762939453	0
37.7999992370605	84.8575000000019	-0.900001525878906	0
37.8999977111816	85.022399999998	-0.850002288818359	0
37.9999961853027	85.1826000000001	-0.800003051757813	0
38.1000022888184	85.3430000000008	-0.75	0
38.2000007629395	85.5032000000028	-0.700000762939453	0
38.2999992370605	85.6634000000013	-0.650001525878906	0
38.3999977111816	85.8292000000001	-0.600002288818359	0
38.4999961853027	85.9940999999999	-0.550003051757813	0
38.6000022888184	86.1562000000013	-0.5	0
38.7000007629395	86.3221999999987	-0.450000762939453	0
38.7999992370605	86.4757000000027	-0.400001525878906	0
38.8999977111816	86.6350999999995	-0.350002288818359	0
38.9999961853027	86.8006999999998	-0.300003051757813	0
39.1000022888184	86.9600000000028	-0.25	0
39.2000007629395	87.1188000000002	-0.200000762939453	0
39.2999992370605	87.2832999999991	-0.150001525878906	0
39.3999977111816	87.4466999999968	-0.100002288818359	0
39.4999961853027	87.6091000000015	-0.0500030517578125	0
39.6000022888184	87.7633999999998	0	0
39.7000007629395	87.9261000000006	0.0499992370605469	0
39.7999992370605	88.0878000000012	0.0999984741210938	0.104155851458193
39.8999977111816	88.2510000000002	0.149997711181641	0.208279603632558
39.9999961853027	88.4127000000008	0.199996948242188	0.31237125411453
40.1000022888184	88.5681000000004	0.25	0.416438745256838
40.2000007629395	88.7216999999982	0.299999237060547	0.5204662033665
40.2999992370605	88.879399999998	0.349998474121094	0.624461573889723
40.3999977111816	89.0341999999982	0.399997711181641	0.728424861905458
40.4999961853027	89.1918000000005	0.449996948242188	0.832356072329766
40.6000022888184	89.3479000000007	0.5	0.936263135893944
40.7000007629395	89.5023000000001	0.549999237060547	1.04013020355132
40.7999992370605	89.6575999999986	0.599998474121094	1.14396520846988
40.8999977111816	89.8109000000004	0.649997711181641	1.24776815546026
40.9999961853027	89.9642999999996	0.699996948242188	1.35153904943049
41.1000022888184	90.1180999999997	0.75	1.45528580893913
41.2000007629395	90.2769000000008	0.799999237060547	1.55899260940062
41.2999992370605	90.4325000000026	0.849998474121094	1.66266737175114
41.3999977111816	90.5897999999979	0.899997711181641	1.76631010093786
41.4999961853027	90.7403000000013	0.949996948242188	1.86992080190797
41.6000022888184	90.8925000000017	1	1.97350738093359
41.7000007629395	91.0493999999999	1.04999923706055	2.07705403786931
41.7999992370605	91.2106000000022	1.09999847412109	2.1805686814303
41.8999977111816	91.364999999998	1.14999771118164	2.28405131656372
41.9999961853027	91.5197999999982	1.19999694824219	2.38750194821676
42.1000022888184	91.6698999999971	1.25	2.49092847045189
42.2000007629395	91.8260999999984	1.29999923706055	2.59431510760335
42.2999992370605	91.9825000000019	1.34999847412109	2.69766975614048
42.3999977111816	92.1386999999995	1.39999771118164	2.80099242100295
42.4999961853027	92.2892000000029	1.44999694824219	2.90428310713906
42.6000022888184	92.4402999999984	1.5	3.0075496964122
42.7000007629395	92.5909000000029	1.54999923706055	3.11077643750165
42.7999992370605	92.7386000000006	1.59999847412109	3.21397121471007
42.8999977111816	92.8824000000022	1.64999771118164	3.31713403298575
42.9999961853027	93.0364000000009	1.69999694824219	3.42026489727701
43.1000022888184	93.1876000000011	1.75	3.52337167725645
43.2000007629395	93.3366000000024	1.79999923706055	3.62643864598682
43.2999992370605	93.4871999999996	1.84999847412109	3.72947367557809
43.3999977111816	93.6379000000015	1.89999771118164	3.83247677129481
43.4999961853027	93.7914999999994	1.94999694824219	3.93544794069278
43.6000022888184	93.9448999999986	2	4.03839503884734
43.7000007629395	94.097099999999	2.04999923706055	4.14130236319405
43.7999992370605	94.2488000000012	2.09999847412109	4.24417777366866
43.8999977111816	94.4017999999996	2.14999771118164	4.34702127522826
43.9999961853027	94.5465000000004	2.19999694824219	4.44983287282994
44.1000022888184	94.6931000000004	2.25	4.55262041180231
44.2000007629395	94.8428999999996	2.29999923706055	4.65536821392623
44.2999992370605	94.9923000000017	2.34999847412109	4.75808412696388
44.3999977111816	95.1398000000008	2.39999771118164	4.86076815587233
44.4999961853027	95.2917000000016	2.44999694824219	4.96342030560868
44.6000022888184	95.4390000000021	2.5	5.06604840933927
44.7000007629395	95.5858000000007	2.54999923706055	5.16863681317138
44.7999992370605	95.7303999999967	2.59999847412109	5.27119335270303
44.8999977111816	95.8809000000001	2.64999771118164	5.3737180328913
44.9999961853027	96.0321999999978	2.69999694824219	5.47621085869327
45.1000022888184	96.1790000000001	2.75	5.5786796511225
45.2000007629395	96.3217000000004	2.79999923706055	5.68110878059376
45.2999992370605	96.4680999999982	2.84999847412109	5.78350607055036
45.3999977111816	96.6110999999983	2.89999771118164	5.8858715259494
45.4999961853027	96.7577999999994	2.94999694824219	5.98820515174796
45.6000022888184	96.9000999999989	3	6.09051475681625
45.7000007629395	97.0398000000023	3.04999923706055	6.19278473585761
45.7999992370605	97.1875999999975	3.09999847412109	6.29502290017014
45.8999977111816	97.3374000000003	3.14999771118164	6.39722925471091
45.9999961853027	97.4876999999979	3.19999694824219	6.49940380443701
46.1000022888184	97.6356000000014	3.25	6.60155434608477
46.2000007629395	97.7836000000025	3.29999923706055	6.70366530119886
46.2999992370605	97.9264000000003	3.34999847412109	6.80574446964636
46.3999977111816	98.0743000000002	3.39999771118164	6.90779185399981
46.4999961853027	98.2233000000015	3.44999694824219	7.00980745926576
46.6000022888184	98.3703999999998	3.5	7.11179907010624
46.7000007629395	98.5133999999998	3.54999923706055	7.21375112979318
46.7999992370605	98.6550999999999	3.59999847412109	7.31567142541262
46.8999977111816	98.8026000000027	3.64999771118164	7.41755996197112
46.9999961853027	98.954700000002	3.69999694824219	7.51941674447521
47.1000022888184	99.1039999999994	3.75	7.62124954547241
47.2000007629395	99.2497000000003	3.79999923706055	7.72304283246561
47.2999992370605	99.3970000000008	3.84999847412109	7.82480438042443
47.3999977111816	99.5420000000013	3.89999771118164	7.92653419435541
47.4999961853027	99.6867999999995	3.94999694824219	8.02823227926508
47.6000022888184	99.835500000001	4	8.12990639559599
47.7000007629395	99.9791999999979	4.04999923706055	8.2315410350629
47.7999992370605	100.119899999998	4.09999847412109	8.33314396052852
47.8999977111816	100.2556	4.14999771118164	8.43471517699941
47.9999961853027	100.3982	4.19999694824219	8.5362546932769
48.1000022888184	100.543700000002	4.25	8.63777025497996
48.2000007629395	100.688699999999	4.29999923706055	8.73924637768451
48.2999992370605	100.8282	4.34999847412109	8.84069081219401
48.3999977111816	100.966199999999	4.39999771118164	8.94210356355271
48.4999961853027	101.108199999999	4.44999694824219	9.04348463680489
48.6000022888184	101.2539	4.5	9.14484176825019
48.7000007629395	101.396099999998	4.54999923706055	9.24615949800621
48.7999992370605	101.5324	4.59999847412109	9.3474455647889
48.8999977111816	101.665100000002	4.64999771118164	9.44869997364253
48.9999961853027	101.805699999997	4.69999694824219	9.54992272961136
49.1000022888184	101.946099999997	4.75	9.6511215569191
49.2000007629395	102.0857	4.79999923706055	9.75228101983716
49.2999992370605	102.224400000003	4.84999847412109	9.85340884500363
49.3999977111816	102.362400000002	4.89999771118164	9.95450503746277
49.4999961853027	102.5026	4.94999694824219	10.0555696022588
49.6000022888184	102.645900000003	5	10.1566102515492
49.7000007629395	102.790799999999	5.04999923706055	10.2576115748272
49.7999992370605	102.930800000002	5.09999847412109	10.3585812883201
49.8999977111816	103.067500000001	5.14999771118164	10.4595193949421
49.9999961853027	103.201300000001	5.19999694824219	10.5604258997701
50.1000022888184	103.339399999997	5.25	10.6613085029376
50.2000007629395	103.475699999999	5.29999923706055	10.7621518169976
50.2999992370605	103.615999999998	5.34999847412109	10.8629635444943
50.3999977111816	103.756699999998	5.39999771118164	10.9637436905045
50.4999961853027	103.893199999999	5.44999694824219	11.0644922601049
50.6000022888184	104.0353	5.5	11.1652169413824
50.7000007629395	104.184400000002	5.54999923706055	11.2659023709855
50.7999992370605	104.330299999998	5.59999847412109	11.3665562394096
50.8999977111816	104.474099999999	5.64999771118164	11.4671785517314
50.9999961853027	104.611400000002	5.69999694824219	11.5677693130278
51.1000022888184	104.749199999998	5.75	11.6683361993486
51.2000007629395	104.8874	5.79999923706055	11.7688638714183
51.2999992370605	105.027599999998	5.84999847412109	11.8693600076932
51.3999977111816	105.169600000001	5.89999771118164	11.9698246132503
51.4999961853027	105.307200000003	5.94999694824219	12.0702576977991
51.6000022888184	105.447100000001	6	12.1706669233575
51.7000007629395	105.584200000001	6.04999923706055	12.2710369731484
51.7999992370605	105.723600000001	6.09999847412109	12.3713755136463
51.8999977111816	105.862499999999	6.14999771118164	12.4716825499741
51.9999961853027	106.003499999999	6.19999694824219	12.5719580872544
52.1000022888184	106.143500000002	6.25	12.6722097775374
52.2000007629395	106.2798	6.29999923706055	12.7724223296842
52.2999992370605	106.4159	6.34999847412109	12.8726033981464
52.3999977111816	106.561399999999	6.39999771118164	12.9727529880433
52.4999961853027	106.702499999999	6.44999694824219	13.0728711044936
52.6000022888184	106.835800000001	6.5	13.1729653875368
52.7000007629395	106.969399999998	6.54999923706055	13.2730205700468
52.7999992370605	107.106899999999	6.59999847412109	13.3730442944623
52.8999977111816	107.247299999999	6.64999771118164	13.473036565899
52.9999961853027	107.386600000002	6.69999694824219	13.572997389472
53.1000022888184	107.521499999999	6.75	13.6729343932191
53.2000007629395	107.6505	6.79999923706055	13.7728323340083
53.2999992370605	107.781899999998	6.84999847412109	13.8726988422748
53.3999977111816	107.915800000002	6.89999771118164	13.9725339231307
53.4999961853027	108.050800000001	6.94999694824219	14.0723375816873
53.6000022888184	108.190200000001	7	14.172117433991
53.7000007629395	108.329399999999	7.04999923706055	14.2718582608838
53.7999992370605	108.463800000001	7.09999847412109	14.3715676808075
53.8999977111816	108.598900000001	7.14999771118164	14.4712456988704
53.9999961853027	108.734499999999	7.19999694824219	14.5708923201803
54.1000022888184	108.869299999998	7.25	14.6705151488016
54.2000007629395	109.001400000001	7.29999923706055	14.7700989895311
54.2999992370605	109.133400000002	7.34999847412109	14.8696514488267
54.3999977111816	109.266499999998	7.39999771118164	14.9691725317932
54.4999961853027	109.3992	7.44999694824219	15.0686622435346
54.6000022888184	109.532999999999	7.5	15.168128176143
54.7000007629395	109.665400000002	7.54999923706055	15.2675551583508
54.7999992370605	109.797100000003	7.59999847412109	15.3669507846417
54.8999977111816	109.926800000001	7.64999771118164	15.4663150601167
54.9999961853027	110.054599999999	7.69999694824219	15.5656479898763
55.1000022888184	110.184400000002	7.75	15.6649571540501
55.2000007629395	110.321900000003	7.79999923706055	15.7642274052864
55.2999992370605	110.456600000001	7.84999847412109	15.8634663261044
55.3999977111816	110.585500000001	7.89999771118164	15.9626739216016
55.4999961853027	110.714099999997	7.94999694824219	16.0618502046412
55.6000022888184	110.840799999998	8	16.1610027401151
55.7000007629395	110.972000000002	8.04999923706055	16.2601164015528
55.7999992370605	111.105	8.09999847412109	16.3591987596065
55.8999977111816	111.2343	8.14999771118164	16.458249819459
55.9999961853027	111.364099999999	8.19999694824219	16.5572695862947
56.1000022888184	111.4912	8.25	16.6562656164426
56.2000007629395	111.620300000002	8.29999923706055	16.7552228104168
56.2999992370605	111.750700000001	8.34999847412109	16.8541487269363
56.3999977111816	111.886200000001	8.39999771118164	16.9530433711914
56.4999961853027	112.016900000002	8.44999694824219	17.0519067483739
56.6000022888184	112.1453	8.5	17.1507464028915
56.7000007629395	112.271700000001	8.54999923706055	17.2495472591253
56.7999992370605	112.393900000003	8.59999847412109	17.3483168638711
56.8999977111816	112.5219	8.64999771118164	17.4470552223265
56.9999961853027	112.653900000001	8.69999694824219	17.5457623396909
57.1000022888184	112.786099999998	8.75	17.6444457484605
57.2000007629395	112.919000000002	8.79999923706055	17.7430903968638
57.2999992370605	113.045699999999	8.84999847412109	17.8417038197829
57.3999977111816	113.1718	8.89999771118164	17.9402860224232
57.4999961853027	113.304999999997	8.94999694824219	18.0388370099912
57.6000022888184	113.439999999999	9	18.1373643030819
57.7000007629395	113.564200000001	9.04999923706055	18.235852873751
57.7999992370605	113.690899999998	9.09999847412109	18.3343102449773
57.8999977111816	113.820400000001	9.14999771118164	18.4327364219734
57.9999961853027	113.953699999998	9.19999694824219	18.5311314099536
58.1000022888184	114.083799999997	9.25	18.629502717621
58.2000007629395	114.2022	9.29999923706055	18.7278353420767
58.2999992370605	114.3315	9.34999847412109	18.8261367956924
58.3999977111816	114.461599999999	9.39999771118164	18.92440708165
58.4999961853027	114.588199999998	9.44999694824219	19.0226462051993
58.6000022888184	114.719999999998	9.5	19.120861663191
58.7000007629395	114.850200000001	9.54999923706055	19.2190384753046
58.7999992370605	114.9722	9.59999847412109	19.3171841407723
58.8999977111816	115.091700000001	9.64999771118164	19.4152986648523
58.9999961853027	115.221800000003	9.69999694824219	19.5133820528052
59.1000022888184	115.221800000003	9.75	19.6114417896138
59.2000007629395	115.091700000001	9.79999923706055	19.7094629187281
59.2999992370605	115.091700000001	9.84999847412109	19.8074529275101
59.3999977111816	114.9722	9.89999771118164	19.9054118212291
59.4999961853027	114.9722	9.94999694824219	20.0033396051562
59.6000022888184	114.850200000001	10	20.1012437524164
59.7000007629395	114.850200000001	10.0499992370605	20.19910933021
59.7999992370605	114.719999999998	10.0999984741211	20.2969438140392
59.8999977111816	114.719999999998	10.1499977111816	20.3947472091838
59.9999961853027	114.719999999998	10.1999969482422	20.4925195209261
60.1000022888184	114.719999999998	10.25	20.590268210543
60.2000007629395	114.039199999999	10.2999992370605	20.6879783689651
60.2999992370605	111.289699999998	10.3499984741211	20.7856574598445
60.3999977111816	108.8796	10.3999977111816	20.8833054884722
60.4999961853027	108.122200000002	10.4499969482422	20.980922460141
60.6000022888184	108.102899999998	10.5	21.07851582429
60.7000007629395	108.079900000001	10.5499992370605	21.1760706955601
60.7999992370605	108.079099999999	10.5999984741211	21.2735945257634
60.8999977111816	108.016100000001	10.6499977111816	21.3710873201839
60.9999961853027	108.016100000001	10.6999969482422	21.4685490829774
61.1000022888184	108.015500000001	10.75	21.5659872527635
61.2000007629395	108.015500000001	10.7999992370605	21.663386967864
61.2999992370605	107.9692	10.8499984741211	21.7607556682518
61.3999977111816	107.964400000001	10.8999977111816	21.8580933592297
61.4999961853027	107.964400000001	10.9499969482422	21.9554000461025
61.6000022888184	107.964400000001	11	22.0526831546537
61.7000007629395	107.948199999999	11.0499992370605	22.1499278468738
61.7999992370605	107.948199999999	11.0999984741211	22.2471415509151
61.8999977111816	107.8626	11.1499977111816	22.34432427209
61.9999961853027	107.8626	11.1999969482422	22.441476015713
62.1000022888184	107.948199999999	11.25	22.538604195759
62.2000007629395	107.964400000001	11.2999992370605	22.635693997867
62.2999992370605	107.8626	11.3499984741211	22.7327528383786
62.3999977111816	107.839100000001	11.3999977111816	22.8297807226161
62.4999961853027	107.7713	11.4499969482422	22.9267776559035
62.6000022888184	107.659599999999	11.5	23.0237510404174
62.7000007629395	107.541100000002	11.5499992370605	23.1206860854249
62.7999992370605	107.364799999999	11.5999984741211	23.2175901954672
62.8999977111816	107.230100000001	11.6499977111816	23.3144633758761
62.9999961853027	107.133300000001	11.6999969482422	23.4113056319857
63.1000022888184	106.965499999998	11.75	23.5081243541839
63.2000007629395	106.811099999999	11.7999992370605	23.6049047753459
63.2999992370605	106.681499999999	11.8499984741211	23.7016542882224
63.3999977111816	106.523399999998	11.8999977111816	23.7983728981551
63.4999961853027	106.385699999999	11.9499969482422	23.8950606104877
63.6000022888184	106.245500000001	12	23.9917248038301
63.7000007629395	106.0998	12.0499992370605	24.0883507335884
63.7999992370605	105.967700000001	12.0999984741211	24.1849457811007
63.8999977111816	105.842100000002	12.1499977111816	24.2815099521857
63.9999961853027	105.697699999997	12.1999969482422	24.3780432521839
64.1000061035156	105.5605	12.25	24.4745530479242
64.1999969482422	105.418700000002	12.2999992370605	24.5710246194236
64.3000030517578	105.293600000001	12.3499984741211	24.6674653358687
64.3999938964844	105.1423	12.3999977111816	24.763875202607
64.5	105.014199999998	12.4499969482422	24.8602542249874
64.6000061035156	104.873300000003	12.5	24.9566097580794
64.6999969482422	104.7546	12.5499992370605	25.0529271054454
64.8000030517578	104.620299999999	12.5999984741211	25.1492136245107
64.8999938964844	104.486800000002	12.6499977111816	25.245469320631
65	104.353599999999	12.6999969482422	25.3416941991636
65.1000061035156	104.228299999999	12.75	25.4378956034288
65.1999969482422	104.099099999999	12.7999992370605	25.534058860514
65.3000030517578	103.968999999997	12.8499984741211	25.6301913160935
65.3999938964844	103.845399999998	12.8999977111816	25.7262929755312
65.5	103.718200000003	12.9499969482422	25.8223638441926
65.6000061035156	103.605800000001	13	25.9184112536592
65.6999969482422	103.483400000001	13.0499992370605	26.014420554523
65.8000030517578	103.3652	13.0999984741211	26.1103990807174
65.8999938964844	103.244500000001	13.1499977111816	26.2063468376144
66	103.127500000002	13.1999969482422	26.302263830588
66.1000061035156	103.009299999998	13.25	26.3981573794908
66.1999969482422	102.889600000002	13.2999992370605	26.4940128583992
66.3000030517578	102.777100000003	13.3499984741211	26.5898375895156
66.3999938964844	102.658200000002	13.3999977111816	26.6856315780434
66.5	102.539700000001	13.4499969482422	26.7813948291338
66.6000061035156	102.4182	13.5	26.8771346512531
66.6999969482422	102.2948	13.5499992370605	26.9728364419367
66.8000030517578	102.175899999998	13.5999984741211	27.0685075116623
66.8999938964844	102.0579	13.6499977111816	27.1641478658141
67	101.933300000001	13.6999969482422	27.2597575097775
67.1000061035156	101.8177	13.75	27.3553437399741
67.1999969482422	101.702000000001	13.7999992370605	27.4508919773819
67.3000030517578	101.589599999999	13.8499984741211	27.546409520768
67.3999938964844	101.473199999997	13.8999977111816	27.641896375524
67.5	101.364699999998	13.9499969482422	27.7373525470434
67.6000061035156	101.2533	14	27.8327853200493
67.6999969482422	101.141799999998	14.0499992370605	27.9281801389418
67.8000030517578	101.0285	14.0999984741211	28.0235442907874
67.8999938964844	100.922399999999	14.1499977111816	28.1188777809857
68	100.816299999999	14.1999969482422	28.2141806149379
68.1000061035156	100.712500000001	14.25	28.3094600656789
68.1999969482422	100.603200000001	14.2999992370605	28.4047016010103
68.3000030517578	100.499299999999	14.3499984741211	28.4999124963086
68.3999938964844	100.391800000001	14.3999977111816	28.595092756981
68.5	100.286400000001	14.4499969482422	28.6902423884364
68.6000061035156	100.185600000001	14.5	28.7853686520322
68.6999969482422	100.081899999997	14.5499992370605	28.8804570389506
68.8000030517578	99.9818999999989	14.5999984741211	28.9755148128883
68.8999938964844	99.8758000000016	14.6499977111816	29.0705419792604
69	99.7698000000019	14.6999969482422	29.1655385434835
69.1000061035156	99.6626000000033	14.75	29.2605117552475
69.1999969482422	99.5571000000018	14.7999992370605	29.3554471292343
69.3000030517578	99.4461999999985	14.8499984741211	29.4503519173486
69.3999938964844	99.3420000000006	14.8999977111816	29.5452261250119
69.5	99.2354999999989	14.9499969482422	29.6400697576492
69.6000061035156	99.1311999999998	15	29.7348900532938
69.6999969482422	99.0355999999992	15.0499992370605	29.8296725498282
69.8000030517578	98.9589999999989	15.0999984741211	29.9244244876211
69.8999938964844	98.8611000000019	15.1499977111816	30.0191458721034
70	98.7670000000035	15.1999969482422	30.1138367087078
70.1000061035156	98.6730000000025	15.25	30.208504223821
70.1999969482422	98.4537999999993	15.2999992370605	30.3031339786442
70.3000030517578	98.4202000000005	15.3499984741211	30.3977332018972
70.3999938964844	98.3320999999996	15.3999977111816	30.4923018990189
70.5	98.2343000000001	15.4499969482422	30.5868400754496
70.6000061035156	98.1489999999976	15.5	30.6813549459396
70.6999969482422	98.0429000000004	15.5499992370605	30.7758320949882
70.8000030517578	98.0341000000008	15.5999984741211	30.8702787396768
70.8999938964844	98.0018999999993	15.6499977111816	30.964694885452
71	98.0015000000021	15.6999969482422	31.0590805377618
71.1000061035156	98.0124999999971	15.75	31.1534428997306
71.1999969482422	97.9078999999983	15.7999992370605	31.2477675791351
71.3000030517578	98.0116000000016	15.8499984741211	31.3420617814284
71.3999938964844	98.0218999999997	15.8999977111816	31.436325512065
71.5	97.970400000002	15.9499969482422	31.5305587765007
71.6000061035156	97.9150000000009	16	31.6247687662442
71.6999969482422	97.8549000000021	16.0499992370605	31.7189411123286
71.8000030517578	97.8192999999992	16.0999984741211	31.8130830085897
71.8999938964844	97.7669999999998	16.1499977111816	31.9071944604893
72	97.7145999999993	16.1999969482422	32.0012754734913
72.1000061035156	97.643799999998	16.25	32.0953332274992
72.1999969482422	97.6275999999998	16.2999992370605	32.1893533767816
72.3000030517578	97.6247000000003	16.3499984741211	32.2833431035671
72.3999938964844	97.6159999999982	16.3999977111816	32.3773024133254
72.5	97.6245999999992	16.4499969482422	32.4712313115279
72.6000061035156	97.6650000000009	16.5	32.5651369664836
72.6999969482422	97.6969000000026	16.5499992370605	32.6590050556758
72.8000030517578	97.8101000000024	16.5999984741211	32.7528427497362
72.8999938964844	97.8063000000002	16.6499977111816	32.8466500541424
73	97.7874000000011	16.6999969482422	32.9404269743736
73.1000061035156	97.4183999999987	16.75	33.0341806671542
73.1999969482422	97.0433999999987	16.7999992370605	33.1278968331618
73.3000030517578	96.7979999999989	16.8499984741211	33.2215826314415
73.3999938964844	96.5482999999986	16.8999977111816	33.3152380674787
73.5	96.322500000002	16.9499969482422	33.4088631467603
73.6000061035156	96.0941999999995	17	33.502465014437
73.6999969482422	95.8853000000017	17.0499992370605	33.5960293943593
73.8000030517578	95.7203999999983	17.0999984741211	33.689563433813
73.8999938964844	95.5645000000004	17.1499977111816	33.7830671383673
74	95.5051999999996	17.1999969482422	33.8765405136053
74.1000061035156	95.4408999999978	17.25	33.9699906931139
74.1999969482422	95.3934000000008	17.2999992370605	34.0634034238953
74.3000030517578	95.3199999999997	17.3499984741211	34.1567858418528
74.3999938964844	95.2841999999982	17.3999977111816	34.2501379524871
74.5	95.237000000001	17.4499969482422	34.3434597613
74.6000061035156	95.125799999998	17.5	34.4367583903256
74.6999969482422	95.0695999999989	17.5499992370605	34.5300196096973
74.8000030517578	95.0084999999999	17.5999984741211	34.6232505437634
74.8999938964844	94.9311999999991	17.6499977111816	34.7164511980323
75	94.8630000000012	17.6999969482422	34.8096215780136
75.1000061035156	94.7923999999985	17.75	34.9027687941991
75.1999969482422	94.7207999999991	17.7999992370605	34.9958786398323
75.3000030517578	94.6316000000006	17.8499984741211	35.088958227717
75.3999938964844	94.5450999999994	17.8999977111816	35.1820075633693
75.5	94.4641999999985	17.9499969482422	35.2750266523067
75.6000061035156	94.3788999999997	18	35.3680225934891
75.6999969482422	94.2878999999994	18.0499992370605	35.460981203249
75.8000030517578	94.1999999999971	18.0999984741211	35.5539095828563
75.8999938964844	94.1118999999999	18.1499977111816	35.6468077378349
76	94.0192999999999	18.1999969482422	35.7396756737101
76.1000061035156	93.9278000000013	18.25	35.8325204779204
76.1999969482422	93.8359999999993	18.2999992370605	35.9253279898663
76.3000030517578	93.7337000000007	18.3499984741211	36.0181052992945
76.3999938964844	93.6347999999998	18.3999977111816	36.1108524117364
76.5	93.532900000002	18.4499969482422	36.2035693327251
76.6000061035156	93.4313000000002	18.5	36.2962631381885
76.6999969482422	93.3316000000013	18.5499992370605	36.3889196905739
76.8000030517578	93.2355000000025	18.5999984741211	36.4815460681151
76.8999938964844	93.1306000000004	18.6499977111816	36.5741422763513
77	93.0254999999997	18.6999969482422	36.6667083208235
77.1000061035156	92.9265999999989	18.75	36.7592512659591
77.1999969482422	92.8310999999994	18.7999992370605	36.8517569972315
77.3000030517578	92.7443999999996	18.8499984741211	36.944232581372
77.3999938964844	92.6579999999994	18.8999977111816	37.0366780239277
77.5	92.5705999999991	18.9499969482422	37.1290933304473
77.6000061035156	92.4880999999987	19	37.2214855538685
77.6999969482422	92.4036000000015	19.0499992370605	37.3138406026694
77.8000030517578	92.3263000000006	19.0999984741211	37.4061655320897
77.8999938964844	92.2464	19.1499977111816	37.4984603476841
78	92.1573000000026	19.1999969482422	37.5907250550091
78.1000061035156	92.0708000000013	19.25	37.6829666955233
78.1999969482422	91.9893000000011	19.2999992370605	37.7751712006885
78.3000030517578	91.9052000000011	19.3499984741211	37.867345614263
78.3999938964844	91.8199999999997	19.3999977111816	37.9594899418094
78.5	91.7332999999999	19.4499969482422	38.0516041888918
78.6000061035156	91.6438000000016	19.5	38.1436953855007
78.6999969482422	91.5571999999993	19.5499992370605	38.2357494860598
78.8000030517578	91.4746000000014	19.5999984741211	38.3277735228571
78.8999938964844	91.387200000001	19.6499977111816	38.4197675014628
79	91.3029999999999	19.6999969482422	38.511731427449
79.1000061035156	91.2206000000006	19.75	38.6036723193481
79.1999969482422	91.1355999999978	19.7999992370605	38.695576154525
79.3000030517578	91.0462000000007	19.8499984741211	38.7874499538076
79.3999938964844	90.9576000000015	19.8999977111816	38.8792937227742
79.5	90.8751999999986	19.9499969482422	38.9711074670043
79.6000061035156	90.7934999999998	20	39.0628981935833
79.6999969482422	90.7067999999999	20.0499992370605	39.1546519027959
79.8000030517578	90.6267999999982	20.0999984741211	39.2463756040207
79.8999938964844	90.5442000000003	20.1499977111816	39.3380693028436
80	90.4628999999986	20.1999969482422	39.429733004852
80.1000061035156	90.3811999999998	20.25	39.5213737056947
80.1999969482422	90.2991000000002	20.2999992370605	39.612977428555
80.3000030517578	90.2173000000003	20.3499984741211	39.7045511713727
80.3999938964844	90.1347000000023	20.3999977111816	39.7960949397416
80.5	90.053899999999	20.4499969482422	39.8876087392567
80.6000061035156	89.9714999999997	20.5	39.9790995541412
80.6999969482422	89.8894	20.5499992370605	40.0705534304551
80.8000030517578	89.8062000000027	20.5999984741211	40.1619773547107
80.8999938964844	89.7256999999991	20.6499977111816	40.2533713325092
81	89.645199999999	20.6999969482422	40.3447353694535
81.1000061035156	89.5658000000003	20.75	40.4360764383517
81.1999969482422	89.4840000000004	20.7999992370605	40.5273806081195
81.3000030517578	89.4007999999994	20.8499984741211	40.6186548538519
81.3999938964844	89.3257999999987	20.8999977111816	40.7098991811578
81.5	89.2449000000015	20.9499969482422	40.801113595648
81.6000061035156	89.165100000002	21	40.8923050587258
81.6999969482422	89.0856000000022	21.0499992370605	40.9834596621418
81.8000030517578	89.0063000000009	21.0999984741211	41.074584369584
81.8999938964844	88.9258999999984	21.1499977111816	41.1656791866691
82	88.8457000000017	21.1999969482422	41.2567441190159
82.1000061035156	88.7669000000024	21.25	41.3477861166337
82.1999969482422	88.6892999999982	21.2999992370605	41.4387912940861
82.3000030517578	88.6125999999967	21.3499984741211	41.5297666036652
82.3999938964844	88.5360000000001	21.3999977111816	41.6207120509956
82.5	88.4592999999986	21.4499969482422	41.7116276417036
82.6000061035156	88.3819000000003	21.5	41.8025203144157
82.6999969482422	88.3044999999984	21.5499992370605	41.8933762059525
82.8000030517578	88.2273999999998	21.5999984741211	41.984202249803
82.8999938964844	88.1525000000001	21.6499977111816	42.0749984591959
83	88.079099999999	21.6999969482422	42.1657648397587
83.1000061035156	88.002800000002	21.75	42.2565083187382
83.1999969482422	87.928100000001	21.7999992370605	42.3472150562544
83.3000030517578	87.8567999999977	21.8499984741211	42.4378919818325
83.3999938964844	87.7832999999991	21.8999977111816	42.5285391011059
83.5	87.7080999999998	21.9499969482422	42.6191564197097
83.6000061035156	87.6337999999996	22	42.709750853529
83.6999969482422	87.5628999999972	22.0499992370605	42.8003085854322
83.8000030517578	87.4902000000002	22.0999984741211	42.8908365335805
83.8999938964844	87.4176000000007	22.1499977111816	42.981334703615
84	87.345400000002	22.1999969482422	43.0718031011782
84.1000061035156	87.2717999999986	22.25	43.162248630804
84.1999969482422	87.1928999999982	22.2999992370605	43.2526574980881
84.3000030517578	87.1169000000009	22.3499984741211	43.3430366098383
84.3999938964844	87.0449000000008	22.3999977111816	43.4333859717032
84.5	86.9739999999983	22.4499969482422	43.5237055893329
84.6000061035156	86.8991000000024	22.5	43.614002355921
84.6999969482422	86.8248999999996	22.5499992370605	43.7042624997688
84.8000030517578	86.7510000000002	22.5999984741211	43.7944929163414
84.8999938964844	86.6781999999985	22.6499977111816	43.884693611295
85	86.6044999999976	22.6999969482422	43.9748645902874
85.1000061035156	86.5298000000003	22.75	44.0650127351824
85.1999969482422	86.4596999999994	22.7999992370605	44.1551242969654
85.3000030517578	86.3914000000004	22.8499984741211	44.2452061597698
85.3999938964844	86.3197	22.8999977111816	44.3352583292593
85.5	86.2418999999973	22.9499969482422	44.4252808110993
85.6000061035156	86.1679000000004	23	44.5152804758348
85.6999969482422	86.0911000000015	23.0499992370605	44.6052435971135
85.8000030517578	86.015800000001	23.0999984741211	44.6951770477479
85.8999938964844	85.9415999999983	23.1499977111816	44.7850808334094
86	85.8708000000006	23.1999969482422	44.8749549597707
86.1000061035156	85.7975000000006	23.25	44.964806286069
86.1999969482422	85.7248999999974	23.2999992370605	45.0546211085928
86.3000030517578	85.6509000000005	23.3499984741211	45.1444062888444
86.3999938964844	85.5861000000004	23.3999977111816	45.2341618325027
86.5	85.5167000000001	23.4499969482422	45.3238877452481
86.6000061035156	85.4451000000008	23.5	45.4135908750205
86.6999969482422	85.3743000000031	23.5499992370605	45.5032575407276
86.8000030517578	85.3051000000014	23.5999984741211	45.5928945925724
86.8999938964844	85.2386000000006	23.6499977111816	45.6825020362413
87	85.1683000000012	23.6999969482422	45.7720798774224
87.1000061035156	85.0927999999985	23.75	45.861634952769
87.1999969482422	85.0276999999987	23.7999992370605	45.9511536037865
87.3000030517578	84.9580999999998	23.8499984741211	46.0406426693894
87.3999938964844	84.8884000000035	23.8999977111816	46.1301021552717
87.5	84.8169999999991	23.9499969482422	46.2195320671287
87.6000061035156	84.7474000000002	24	46.3089392303387
87.6999969482422	84.6774000000005	24.0499992370605	46.3983100089826
87.8000030517578	84.6068999999989	24.0999984741211	46.4876512306973
87.8999938964844	84.5481	24.1499977111816	46.5769629011844
88	84.4650999999976	24.1999969482422	46.6662450261468
88.1000061035156	84.387999999999	24.25	46.755504419698
88.1999969482422	84.3115000000034	24.2999992370605	46.8447274684732
88.3000030517578	84.2367999999988	24.3499984741211	46.9339209888424
88.4000091552734	84.164499999999	24.3999977111816	47.0230849865147
88.5	84.0965999999971	24.4500007629395	47.1122262665996
88.6000061035156	84.0277999999998	24.4999961853027	47.2013244366123
88.6999969482422	83.9577000000027	24.5499992370605	47.2904066953601
88.8000030517578	83.8882000000012	24.6000022888184	47.3794594497614
88.9000091552734	83.8185999999987	24.6499977111816	47.468469124742
89	83.7497000000003	24.7000007629395	47.557462892105
89.1000061035156	83.6883000000016	24.7499961853027	47.6464136004844
89.1999969482422	83.6294000000016	24.7999992370605	47.7353484036895
89.3000030517578	83.5690000000031	24.8500022888184	47.824253731151
89.4000091552734	83.5018999999993	24.8999977111816	47.9131160302903
89.5	83.4259999999995	24.9500007629395	48.0019624279381
89.6000061035156	83.3473999999987	24.9999961853027	48.0907658177071
89.6999969482422	83.2743999999984	25.0499992370605	48.1795533084517
89.8000030517578	83.2029000000002	25.1000022888184	48.2683113520938
89.9000091552734	83.1281999999992	25.1499977111816	48.3570264185278
90	83.0512999999992	25.2000007629395	48.4457255896562
90.1000061035156	82.9835999999996	25.2499961853027	48.5343818040264
90.1999969482422	82.9238000000005	25.2999992370605	48.6230221255819
90.3000030517578	82.8565999999992	25.3500022888184	48.7116330287135
90.4000091552734	82.7923999999985	25.3999977111816	48.8002010057672
90.5	82.726200000001	25.4500007629395	48.8887530937608
90.6000061035156	82.6589999999997	25.4999961853027	48.9772622761326
90.6999969482422	82.5947000000015	25.5499992370605	49.0657555719592
90.8000030517578	82.5178000000014	25.6000022888184	49.1542194780783
90.9000091552734	82.4472999999998	25.6499977111816	49.2426405092655
91	82.3703999999998	25.7000007629395	49.3310456576978
91.1000061035156	82.3004000000001	25.7499961853027	49.4194079516607
91.1999969482422	82.2451000000001	25.7999992370605	49.5077543654073
91.3000030517578	82.2079999999987	25.8500022888184	49.5960714182008
91.4000091552734	82.1657999999989	25.8999977111816	49.6843456472242
91.5	82.1257000000005	25.9500007629395	49.7726039998575
91.6000061035156	82.081299999998	25.9999961853027	49.8608195491896
91.6999969482422	82.0266999999985	26.0499992370605	49.9490192159396
91.8000030517578	81.9559000000008	26.1000022888184	50.0371895397789
91.9000091552734	81.8698000000004	26.1499977111816	50.1253170902407
92	81.7721999999994	26.2000007629395	50.2134287699314
92.1000061035156	81.6775000000016	26.2499961853027	50.3014976966916
92.1999969482422	81.5848000000005	26.2999992370605	50.3895507552382
92.3000030517578	81.5073000000011	26.3500022888184	50.4775745096076
92.4000091552734	81.4285999999993	26.3999977111816	50.5655555417215
92.5	81.3869000000013	26.4500007629395	50.6535207094754
92.6000061035156	81.3042999999998	26.4999961853027	50.741443175426
92.6999969482422	81.2448000000004	26.5499992370605	50.8293497795969
92.8000030517578	81.175900000002	26.6000022888184	50.9172271083839
92.9000091552734	81.1159000000007	26.6499977111816	51.0050617660506
93	81.0384999999987	26.7000007629395	51.0928805658255
93.1000061035156	80.9559999999983	26.7499961853027	51.1806567149375
93.1999969482422	80.8595999999998	26.7999992370605	51.2684170087609
93.3000030517578	80.762999999999	26.8500022888184	51.3561480560288
93.4000091552734	80.6781999999985	26.8999977111816	51.4438364833248
93.5	80.5957000000017	26.9500007629395	51.5315090592543
93.6000061035156	80.5113999999994	26.9999961853027	51.6191390356745
93.6999969482422	80.4387999999999	27.0499992370605	51.7067531633544
93.8000030517578	80.3693999999996	27.1000022888184	51.7943380733424
93.9000091552734	80.2968999999975	27.1499977111816	51.88188041452
94	80.2373000000007	27.2000007629395	51.9694069109136
94.1000061035156	80.1880999999994	27.2499961853027	52.0568908589648
94.1999969482422	80.1303000000007	27.2999992370605	52.1443589648809
94.3000030517578	80.0774000000019	27.3500022888184	52.2317978820041
94.4000091552734	80.0244000000021	27.3999977111816	52.3191942814915
94.5	79.9691000000021	27.4500007629395	52.4065748428347
94.6000061035156	79.8982999999971	27.4999961853027	52.4939129070152
94.6999969482422	79.821100000001	27.5499992370605	52.5812351357233
94.8000030517578	79.7469999999994	27.6000022888184	52.6685282045725
94.9000091552734	79.6791999999987	27.6499977111816	52.7557788069737
95	79.6038000000008	27.7000007629395	52.8430135779275
95.1000061035156	79.5426000000007	27.7499961853027	52.9302059029118
95.1999969482422	79.4858000000022	27.7999992370605	53.0173823991435
95.3000030517578	79.428899999999	27.8500022888184	53.1045297644854
95.4000091552734	79.3745999999992	27.8999977111816	53.1916347145801
95.5	79.3296000000009	27.9500007629395	53.2787238399818
95.6000061035156	79.2798000000003	27.9999961853027	53.3657705706198
95.6999969482422	79.2281000000003	28.0499992370605	53.4528014792825
95.8000030517578	79.1750999999967	28.1000022888184	53.5398032860598
95.9000091552734	79.1218000000008	28.1499977111816	53.6267627288036
96	79.061899999997	28.2000007629395	53.713706353666
96.1000061035156	79.0051999999996	28.2499961853027	53.8006076349838
96.1999969482422	78.9459999999999	28.2999992370605	53.8874931011607
96.3000030517578	78.8809000000001	28.3500022888184	53.9743494944917
96.4000091552734	78.8228000000017	28.3999977111816	54.0611635750162
96.5	78.7593000000015	28.4500007629395	54.1479618445279
96.6000061035156	78.6949999999997	28.4999961853027	54.2347178217273
96.6999969482422	78.631400000002	28.5499992370605	54.3214579906775
96.8000030517578	78.568299999999	28.6000022888184	54.4081691158565
96.9000091552734	78.5004000000008	28.6499977111816	54.4948379794689
97	78.4318999999996	28.7000007629395	54.5814910389948
97.1000061035156	78.3642999999975	28.7499961853027	54.6681018574533
97.1999969482422	78.2950000000019	28.7999992370605	54.7546968746117
97.3000030517578	78.2296000000024	28.8500022888184	54.8412628771089
97.4000091552734	78.1621000000014	28.8999977111816	54.9277866692922
97.5	78.0930999999982	28.9500007629395	55.0142946643726
97.6000061035156	78.0261000000028	28.9999961853027	55.1007604696437
97.6999969482422	77.9498000000021	29.0499992370605	55.1872104806212
97.8000030517578	77.8797000000013	29.1000022888184	55.2736315060824
97.9000091552734	77.8153999999995	29.1499977111816	55.3600103724957
98	77.7518999999993	29.2000007629395	55.4463734488469
98.1000061035156	77.6870999999992	29.2499961853027	55.5326943866598
98.1999969482422	77.6244000000006	29.2999992370605	55.618999537243
98.3000030517578	77.5532999999996	29.3500022888184	55.7052757314902
98.4000091552734	77.4886999999981	29.3999977111816	55.7915098179681
98.5	77.4205000000002	29.4500007629395	55.8777281214823
98.6000061035156	77.3587000000007	29.4999961853027	55.9639043377421
98.6999969482422	77.3024000000005	29.5499992370605	56.0500647738935
98.8000030517578	77.2479999999996	29.6000022888184	56.1361962829243
98.9000091552734	77.1929999999993	29.6499977111816	56.2222857354774
99	77.1405999999988	29.7000007629395	56.3083594122226
99.1000061035156	77.0908999999992	29.7499961853027	56.3943910530101
99.1999969482422	77.0357000000004	29.7999992370605	56.4804069208681
99.3000030517578	76.9794000000002	29.8500022888184	56.566393890856
99.4000091552734	76.9215000000004	29.8999977111816	56.6523388556707
99.5	76.8580999999976	29.9500007629395	56.7382680518908
99.6000061035156	76.7985000000008	29.9999961853027	56.8241552634627
99.6999969482422	76.7423000000017	30.0499992370605	56.9100267093415
99.8000030517578	76.6732999999986	30.1000022888184	56.9958692866359
99.9000091552734	76.6078000000016	30.1499977111816	57.0816699100743
100	76.5430000000015	30.2000007629395	57.167454772189
100.100006103516	76.4838000000018	30.2499961853027	57.253197700978
100.199996948242	76.4208999999973	30.2999992370605	57.3389248713675
100.300003051758	76.3595999999998	30.3500022888184	57.4246232024936
100.400009155273	76.2991000000002	30.3999977111816	57.5102796310939
100.5	76.2427000000025	30.4500007629395	57.5959203056987
100.600006103516	76.1855999999971	30.4999961853027	57.681519098313
100.699996948242	76.1332000000002	30.5499992370605	57.7671021191126
100.800003051758	76.0770999999986	30.6000022888184	57.8526563257136
100.900009155273	76.0214000000014	30.6499977111816	57.9381686801318
101	75.9628999999986	30.7000007629395	58.0236652869146
101.100006103516	75.9049999999988	30.7499961853027	58.109120062019
101.199996948242	75.8474999999999	30.7999992370605	58.1945590924216
101.300003051758	75.7938999999969	30.8500022888184	58.2799693412312
101.400009155273	75.7371999999996	30.8999977111816	58.3653377891229
101.5	75.6795999999995	30.9500007629395	58.4506904967296
101.600006103516	75.6172000000006	30.9999961853027	58.5360014239267
101.699996948242	75.5568999999996	31.0499992370605	58.6212966137943
101.800003051758	75.4995000000017	31.1000022888184	58.706563051401
101.900009155273	75.4423000000024	31.1499977111816	58.7917877393643
102	75.3894	31.2000007629395	58.8769966944474
102.100006103516	75.3344999999972	31.2499961853027	58.9621639203991
102.199996948242	75.2795000000006	31.2999992370605	59.0473154164477
102.300003051758	75.2217000000019	31.3500022888184	59.1324381895996
102.400009155273	75.1653000000006	31.3999977111816	59.217519264392
102.5	75.107799999998	31.4500007629395	59.3025846137632
102.600006103516	75.0472000000009	31.4999961853027	59.3876082852907
102.699996948242	74.9894999999997	31.5499992370605	59.4726162343958
102.800003051758	74.9320000000007	31.6000022888184	59.5575954900002
102.900009155273	74.8770000000004	31.6499977111816	59.6425330985384
103	74.8192000000017	31.7000007629395	59.7274549891688
103.100006103516	74.762999999999	31.7499961853027	59.8123352532526
103.199996948242	74.7065000000002	31.7999992370605	59.897199802449
103.300003051758	74.6485999999968	31.8500022888184	59.9820356875727
103.400009155273	74.5920000000006	31.8999977111816	60.066829976933
103.5	74.5385000000024	31.9500007629395	60.151608555953
103.600006103516	74.4792999999991	31.9999961853027	60.236345559733
103.699996948242	74.4182000000001	32.0499992370605	60.3210668562149
103.800003051758	74.357	32.1000022888184	60.4057595180839
103.900009155273	74.2969000000012	32.1499977111816	60.4904106355017
104	74.2414000000026	32.2000007629395	60.5750460502011
104.100006103516	74.1840000000011	32.2499961853027	60.6596399409766
104.199996948242	74.1261999999988	32.2999992370605	60.7442181320976
104.300003051758	74.0705999999991	32.3500022888184	60.8287677180973
104.400009155273	74.0098999999973	32.3999977111816	60.9132758109674
104.5	73.9530999999988	32.4500007629395	60.9977682087955
104.600006103516	73.8955999999998	32.4999961853027	61.0822191340249
104.699996948242	73.8353999999999	32.5499992370605	61.166654367298
104.800003051758	73.7759000000005	32.6000022888184	61.2510610249732
104.900009155273	73.7141999999985	32.6499977111816	61.3354262408498
105	73.6589999999997	32.7000007629395	61.4197757694151
105.100006103516	73.601999999999	32.7499961853027	61.5040838767163
105.199996948242	73.5426000000007	32.7999992370605	61.5883762998137
105.300003051758	73.4851999999992	32.8500022888184	61.6726401768687
105.400009155273	73.4311999999991	32.8999977111816	61.7568626634652
105.5	73.3767000000007	32.9500007629395	61.8410694705356
105.600006103516	73.3197	32.9999961853027	61.9252349076859
105.699996948242	73.2610000000022	33.0499992370605	62.0093846684393
105.800003051758	73.204700000002	33.1000022888184	62.0935059127375
105.900009155273	73.1455999999998	33.1499977111816	62.1775858179268
106	73.0881000000009	33.2000007629395	62.2616500514295
106.100006103516	73.0312999999987	33.2499961853027	62.3456729663655
106.199996948242	72.9751999999971	33.2999992370605	62.4296802127659
106.300003051758	72.9199000000008	33.3500022888184	62.5136589723302
106.400009155273	72.8633000000009	33.3999977111816	62.5975964441445
106.5	72.8038000000015	33.4500007629395	62.6815182521662
106.600006103516	72.7449000000015	33.4999961853027	62.7653987929838
106.699996948242	72.6811000000016	33.5499992370605	62.8492636731815
106.800003051758	72.6251000000011	33.6000022888184	62.9331000961942
106.900009155273	72.5698000000011	33.6499977111816	63.016895282825
107	72.5116999999991	33.7000007629395	63.1006748136117
107.100006103516	72.4606000000022	33.7499961853027	63.184413128566
107.199996948242	72.4070999999967	33.7999992370605	63.2681357908709
107.300003051758	72.3565999999992	33.8500022888184	63.3518300256736
107.400009155273	72.3027000000002	33.8999977111816	63.4354830754717
107.5	72.2479000000021	33.9500007629395	63.5191204774288
107.600006103516	72.1942999999992	33.9999961853027	63.6027167149345
107.699996948242	72.1440999999977	34.0499992370605	63.6862973078156
107.800003051758	72.0910000000003	34.1000022888184	63.7698495029092
107.900009155273	72.0360999999975	34.1499977111816	63.8533605643849
108	71.9795999999988	34.2000007629395	63.936855986077
108.100006103516	71.9255000000012	34.2499961853027	64.020310294708
108.199996948242	71.8718000000008	34.2999992370605	64.1037489667938
108.300003051758	71.8204000000005	34.3500022888184	64.1871592708388
108.400009155273	71.7669999999998	34.3999977111816	64.2705284926614
108.5	71.7121000000006	34.4500007629395	64.3538820828128
108.600006103516	71.6581000000006	34.4999961853027	64.4371946113023
108.699996948242	71.6067000000003	34.5499992370605	64.5204915113806
108.800003051758	71.5555999999997	34.6000022888184	64.6037600731966
108.900009155273	71.5015999999996	34.6499977111816	64.6869876041952
109	71.4470000000001	34.7000007629395	64.7701995116891
109.100006103516	71.393	34.7499961853027	64.8533704089298
109.199996948242	71.3359000000019	34.7999992370605	64.9365256859478
109.300003051758	71.2782000000007	34.8500022888184	65.0196526545139
109.400009155273	71.2213999999985	34.8999977111816	65.1027386436766
109.5	71.168099999999	34.9500007629395	65.185809017556
109.600006103516	71.1161000000029	34.9999961853027	65.268838426422
109.699996948242	71.0625	35.0499992370605	65.3518522049413
109.800003051758	71.0053999999982	35.1000022888184	65.4348377038544
109.900009155273	70.9457000000002	35.1499977111816	65.5177822737768
110	70.8882000000012	35.2000007629395	65.6007112356552
110.100006103516	70.831900000001	35.2499961853027	65.6835992890783
110.199996948242	70.7798999999977	35.2999992370605	65.766471737746
110.300003051758	70.726499999997	35.3500022888184	65.8493159365902
110.400009155273	70.6706000000013	35.3999977111816	65.9321192577847
110.5	70.6206999999995	35.4500007629395	66.0149069791722
110.600006103516	70.566700000003	35.4999961853027	66.0976538434477
110.699996948242	70.5112000000008	35.5499992370605	66.1803851112252
110.800003051758	70.4601999999977	35.6000022888184	66.2630881589906
110.900009155273	70.4063999999998	35.6499977111816	66.3457503804531
111	70.3584999999985	35.7000007629395	66.4283970103969
111.100006103516	70.306700000001	35.7499961853027	66.5110028345779
111.199996948242	70.2582000000002	35.7999992370605	66.5935930705697
111.300003051758	70.2078000000001	35.8500022888184	66.6761551163893
111.400009155273	70.1552000000011	35.8999977111816	66.7586763872585
111.5	70.1008000000002	35.9500007629395	66.8411820749487
111.600006103516	70.0458999999973	35.9999961853027	66.9236470082309
111.699996948242	69.9867999999988	36.0499992370605	67.0060963616843
111.800003051758	69.9326000000001	36.1000022888184	67.0885175548337
111.900009155273	69.8782999999967	36.1499977111816	67.1708980243912
112	69.8290000000015	36.2000007629395	67.2532629191607
112.100006103516	69.7862999999998	36.2499961853027	67.3355871108829
112.199996948242	69.7370999999985	36.2999992370605	67.4178957311878
112.300003051758	69.6866999999984	36.3500022888184	67.5001762210857
112.400009155273	69.6398999999983	36.3999977111816	67.5824160387558
112.5	69.5905999999995	36.4500007629395	67.6646402900803
112.600006103516	69.5409	36.4999961853027	67.7468238897239
112.699996948242	69.4935000000005	36.5499992370605	67.8289919264132
112.800003051758	69.4476000000031	36.6000022888184	67.9111318626209
112.900009155273	69.4003000000012	36.6499977111816	67.9932311779708
113	69.351200000001	36.7000007629395	68.0753149354688
113.100006103516	69.3019999999997	36.7499961853027	68.1573580926581
113.199996948242	69.2511000000013	36.7999992370605	68.2393856954074
113.300003051758	69.2096999999994	36.8500022888184	68.3213852276293
113.400009155273	69.1621999999988	36.8999977111816	68.4033441903688
113.5	69.1138999999966	36.9500007629395	68.4852876038017
113.600006103516	69.0688000000009	36.9999961853027	68.5671904683038
113.699996948242	69.0188999999991	37.0499992370605	68.6490777869315
113.800003051758	68.9704999999994	37.1000022888184	68.7309370650145
113.900009155273	68.9197999999997	37.1499977111816	68.8127558249965
114	68.8741999999984	37.2000007629395	68.8945590442684
114.100006103516	68.8280000000013	37.2499961853027	68.9763217659931
114.199996948242	68.779300000002	37.2999992370605	69.0580689504606
114.300003051758	68.7314999999981	37.3500022888184	69.1397881243947
114.400009155273	68.6866000000009	37.3999977111816	69.2214668316147
114.5	68.6388999999981	37.4500007629395	69.3031300067726
114.600006103516	68.5878000000012	37.4999961853027	69.3847527357725
114.699996948242	68.5404000000017	37.5499992370605	69.4663599361839
114.800003051758	68.4936000000016	37.6000022888184	69.5479391561016
114.900009155273	68.4588999999978	37.6499977111816	69.629477960698
115	68.4105999999992	37.7000007629395	69.7110012419317
115.100006103516	68.3516999999993	37.7499961853027	69.7924841284023
115.199996948242	68.2976999999992	37.7999992370605	69.8739514950046
115.300003051758	68.2494999999981	37.8500022888184	69.9553909111815
115.400009155273	68.1995000000024	37.8999977111816	70.0367899634353
115.5	68.1468999999997	37.9500007629395	70.1181735010775
115.600006103516	68.1010999999999	37.9999961853027	70.1995166953571
115.699996948242	68.0339000000022	38.0499992370605	70.2808443785399
115.800003051758	67.9604999999974	38.1000022888184	70.3621441413944
115.900009155273	67.9593999999997	38.1499977111816	70.4434035917295
116	67.9604999999974	38.2000007629395	70.5246475362556
116.100006103516	67.9604999999974	38.2499961853027	70.6058511888252
116.199996948242	68.0339000000022	38.2999992370605	70.6870393391212
116.300003051758	68.0339000000022	38.3500022888184	70.7681995992144
116.400009155273	68.1010999999999	38.3999977111816	70.8493195981976
116.5	68.1010999999999	38.4500007629395	70.9304241002259
116.600006103516	68.1468999999997	38.4999961853027	71.0114883617094
116.699996948242	68.1468999999997	38.5499992370605	71.092537129794
116.800003051758	68.1995000000024	38.6000022888184	71.1735580378297
116.900009155273	68.1995000000024	38.6499977111816	71.2545387361706
117	70.1432999999997	38.7000007629395	71.3355039464622
117.100006103516	73.5957000000017	38.7499961853027	71.4164289676262
117.199996948242	76.8157000000028	38.7999992370605	71.4973385043175
117.300003051758	78.5010999999977	38.8500022888184	71.5782202111427
117.400009155273	79.1395000000011	38.8999977111816	71.6590617596935
117.5	79.5518000000011	38.9500007629395	71.7398878291523
117.600006103516	79.8070999999982	38.9999961853027	71.8206737609062
117.699996948242	79.8534	39.0499992370605	71.9014442171654
117.800003051758	79.9639999999999	39.1000022888184	71.9821868737696
117.900009155273	80.0370000000003	39.1499977111816	72.0628894235255
118	80.0455999999976	39.2000007629395	72.1435765031983
118.100006103516	80.1204999999973	39.2499961853027	72.2242234965944
118.199996948242	80.2266999999993	39.2999992370605	72.3048550235253
118.300003051758	80.397100000002	39.3500022888184	72.3854587810409
118.400009155273	80.4759000000013	39.3999977111816	72.4660224831398
118.5	80.7740000000013	39.4500007629395	72.546570724216
118.600006103516	81.0037000000011	39.4999961853027	72.6270789153564
118.699996948242	81.221800000003	39.5499992370605	72.7075716404227
118.800003051758	81.5702000000019	39.6000022888184	72.788036625385
118.900009155273	81.9308000000019	39.6499977111816	72.8684616053973
119	82.4094999999979	39.7000007629395	72.9488711325034
119.100006103516	82.7413000000015	39.7499961853027	73.029240675201
119.199996948242	83.0848000000005	39.7999992370605	73.1095947686162
119.300003051758	83.5135999999984	39.8500022888184	73.1899211521368
119.400009155273	83.8940000000002	39.8999977111816	73.2702075820627
119.5	84.3119999999981	39.9500007629395	73.3504785681567
119.600006103516	84.7695000000022	39.9999961853027	73.4307096211983
119.699996948242	85.1604999999981	40.0499992370605	73.5109252340513
119.800003051758	85.5793000000012	40.1000022888184	73.5911131672445
119.900009155273	86.0087999999996	40.1499977111816	73.6712611982005
120	86.4650999999976	40.2000007629395	73.7513937944474
120.100006103516	86.893	40.2499961853027	73.8314865090005
120.199996948242	87.3487000000023	40.2999992370605	73.9115637925071
120.300003051758	87.8014000000003	40.3500022888184	73.9916134266142
120.400009155273	88.2564999999995	40.3999977111816	74.071623209844
120.5	88.7071999999971	40.4500007629395	74.151617567536
120.600006103516	89.1313999999984	40.4999961853027	74.231572094895
120.699996948242	89.5780999999988	40.5499992370605	74.3115112003981
120.800003051758	90.0208999999995	40.6000022888184	74.3914226867875
120.900009155273	90.4673000000003	40.6499977111816	74.4712943736618
121	90.9259999999995	40.7000007629395	74.551150644218
121.100006103516	91.3709000000017	40.7499961853027	74.6309671358043
121.199996948242	91.8227000000006	40.7999992370605	74.710768214774
121.300003051758	92.2628999999979	40.8500022888184	74.7905417049409
121.400009155273	92.6968000000015	40.8999977111816	74.8702754469573
121.5	93.1275000000023	40.9500007629395	74.9499937819239
121.600006103516	93.5636000000013	40.9999961853027	75.0296723892861
121.699996948242	94.005799999999	41.0499992370605	75.1093355933193
121.800003051758	94.4472999999998	41.1000022888184	75.1889712388863
121.900009155273	94.8840000000018	41.1499977111816	75.2685671876695
122	95.3172000000013	41.2000007629395	75.3481477387198
122.100006103516	95.7432000000008	41.2499961853027	75.4276886135333
122.199996948242	96.1781999999985	41.2999992370605	75.5072140943542
122.300003051758	96.6176999999989	41.3500022888184	75.5867120470707
122.400009155273	97.0541000000012	41.3999977111816	75.6661703543725
122.5	97.4821999999986	41.4500007629395	75.7456132733067
122.600006103516	97.9141000000018	41.4999961853027	75.8250165673741
122.699996948242	98.3526999999995	41.5499992370605	75.9044044768337
122.800003051758	98.7825000000012	41.6000022888184	75.9837648885763
122.900009155273	99.2142000000022	41.6499977111816	76.0630857062753
123	99.6424000000006	41.7000007629395	76.1423911450209
123.100006103516	100.068800000001	41.7499961853027	76.2216570102717
123.199996948242	100.494999999999	41.7999992370605	76.3009075003481
123.300003051758	100.9264	41.8500022888184	76.3801305231203
123.400009155273	101.352299999999	41.8999977111816	76.4593140032225
123.5	101.779900000001	41.9500007629395	76.5384821138337
123.600006103516	102.2107	41.9999961853027	76.6176107023246
123.699996948242	102.631099999999	42.0499992370605	76.6967239251231
123.800003051758	103.0393	42.1000022888184	76.7758097110555
123.900009155273	103.4473	42.1499977111816	76.8548560056935
124	103.8544	42.2000007629395	76.9338869403519
124.100006103516	104.277000000002	42.2499961853027	77.0128784042664
124.199996948242	104.696499999998	42.2999992370605	77.0918545120192
124.300003051758	105.1162	42.3500022888184	77.1708032133695
124.400009155273	105.529900000001	42.3999977111816	77.2497124748033
124.5	105.940999999999	42.4500007629395	77.3286063858172
124.600006103516	106.351699999999	42.4999961853027	77.407460877466
124.699996948242	106.759099999999	42.5499992370605	77.4863000225324
124.800003051758	107.173699999999	42.6000022888184	77.5651117916853
124.900009155273	107.595700000002	42.6499977111816	77.6438841723016
125	108.019600000003	42.7000007629395	77.7226412121066
125.100006103516	108.431499999999	42.7499961853027	77.8013588839273
125.199996948242	108.836500000001	42.7999992370605	77.8800612187938
125.300003051758	109.241099999999	42.8500022888184	77.958736208261
125.400009155273	109.636500000001	42.8999977111816	78.0373718605737
125.5	110.035899999999	42.9500007629395	78.1159921817324
125.600006103516	110.442999999999	42.9999961853027	78.1945731862897
125.699996948242	110.8469	43.0499992370605	78.2731388635695
125.800003051758	111.2497	43.1000022888184	78.3516772259898
125.900009155273	111.6351	43.1499977111816	78.4301763026399
126	112.018	43.2000007629395	78.5086600578418
126.100006103516	112.401000000002	43.2499961853027	78.5871045478275
126.199996948242	112.796100000003	43.2999992370605	78.665533720261
126.300003051758	113.1872	43.3500022888184	78.7439356084003
126.400009155273	113.577799999999	43.3999977111816	78.8222982621557
126.5	113.983800000002	43.4500007629395	78.9006456042175
126.600006103516	114.3907	43.4999961853027	78.9789537324503
126.699996948242	114.795100000003	43.5499992370605	79.057246552905
126.800003051758	115.2016	43.6000022888184	79.1355121196561
126.900009155273	115.609	43.6499977111816	79.2137385034117
127	116.014599999999	43.7000007629395	79.2919495852772
127.100006103516	116.424299999999	43.7499961853027	79.3701215047028
127.199996948242	116.8361	43.7999992370605	79.4482781261733
127.300003051758	117.247100000001	43.8500022888184	79.5264075245561
127.400009155273	117.650699999998	43.8999977111816	79.6044977913339
127.5	118.061300000001	43.9500007629395	79.6825727648702
127.600006103516	118.464500000002	43.9999961853027	79.7606086058877
127.699996948242	118.863099999999	44.0499992370605	79.8386291578935
127.800003051758	119.264500000001	44.1000022888184	79.9166225165114
127.900009155273	119.662499999999	44.1499977111816	79.9945767939623
128	120.061900000001	44.2000007629395	80.0725157882968
128.100006103516	120.4712	44.2499961853027	80.1504157219875
128.199996948242	120.8737	44.2999992370605	80.2283003765012
128.300003051758	121.264500000001	44.3500022888184	80.3061578682082
128.400009155273	121.651099999999	44.3999977111816	80.3839763300572
128.5	122.049200000001	44.4500007629395	80.4617795186518
128.600006103516	122.446499999998	44.4999961853027	80.5395436979113
128.699996948242	122.845799999999	44.5499992370605	80.6172926078741
128.800003051758	123.2438	44.6000022888184	80.6950143856337
128.900009155273	123.636199999997	44.6499977111816	80.7726971848433
129	124.028699999999	44.7000007629395	80.8503647207063
129.100006103516	124.428100000001	44.7499961853027	80.9279932985418
129.199996948242	124.826500000003	44.7999992370605	81.0056066170065
129.300003051758	125.217500000002	44.8500022888184	81.0831928338939
129.400009155273	125.609	44.8999977111816	81.1607401235383
129.5	126.003000000001	44.9500007629395	81.2382721597894
129.600006103516	126.393599999999	44.9999961853027	81.3157652893197
129.699996948242	126.784199999998	45.0499992370605	81.3932431694508
129.800003051758	127.179	45.1000022888184	81.4706939786528
129.900009155273	127.573099999998	45.1499977111816	81.5481059119177
130	127.960800000001	45.2000007629395	81.6255026017885
130.100006103516	128.3462	45.2499961853027	81.7028604362439
130.199996948242	128.7317	45.2999992370605	81.7802030313177
130.300003051758	129.118200000001	45.3500022888184	81.8575185861328
130.400009155273	129.502499999999	45.3999977111816	81.9347953163155
130.5	129.886899999998	45.4500007629395	82.0120568131491
130.600006103516	130.275400000002	45.4999961853027	82.0892795058717
130.699996948242	130.6584	45.5499992370605	82.1664869692757
130.800003051758	131.044900000001	45.6000022888184	82.243667423114
130.900009155273	131.4287	45.6499977111816	82.3208091036237
131	131.810600000001	45.7000007629395	82.3979355608747
131.100006103516	132.197400000001	45.7499961853027	82.4750232653181
131.199996948242	132.582399999999	45.7999992370605	82.5520957505519
131.300003051758	132.959500000001	45.8500022888184	82.629141256935
131.400009155273	133.3351	45.8999977111816	82.7061480412922
131.5	133.720700000002	45.9500007629395	82.7831396125271
131.600006103516	134.0929	45.9999961853027	82.8600924822566
131.699996948242	134.457899999998	46.0499992370605	82.9370301429311
131.800003051758	134.8341	46.1000022888184	83.0139408554924
131.900009155273	135.204900000001	46.1499977111816	83.0908128973294
132	135.5762	46.2000007629395	83.1676697362262
132.100006103516	135.957999999999	46.2499961853027	83.2444879249187
132.199996948242	136.334699999999	46.2999992370605	83.3212909147566
132.300003051758	136.715	46.3500022888184	83.3980669872411
132.400009155273	137.1014	46.3999977111816	83.4748044403017
132.5	137.481	46.4500007629395	83.55152670065
132.600006103516	137.8524	46.4999961853027	83.628210362094
132.699996948242	138.232699999997	46.5499992370605	83.7048788349295
132.800003051758	138.613000000001	46.6000022888184	83.7815204211938
132.900009155273	138.989000000001	46.6499977111816	83.8581234393335
133	139.366000000002	46.7000007629395	83.9347112750346
133.100006103516	139.7405	46.7499961853027	84.0112605631302
133.199996948242	140.1109	46.7999992370605	84.0877946729094
133.300003051758	140.475000000002	46.8500022888184	84.1643019269218
133.400009155273	140.8406	46.8999977111816	84.2407706641076
133.5	141.206200000001	46.9500007629395	84.3172242291744
133.600006103516	141.565500000001	46.9999961853027	84.3936392979333
133.699996948242	141.932700000001	47.0499992370605	84.4700391987137
133.800003051758	142.3053	47.1000022888184	84.546412274554
133.900009155273	142.6711	47.1499977111816	84.6227468848648
134	143.038199999999	47.2000007629395	84.6990663334218
134.100006103516	143.413	47.2499961853027	84.7753473369674
134.199996948242	143.781500000001	47.2999992370605	84.8516131829181
134.300003051758	144.141899999999	47.3500022888184	84.927852234778
134.400009155273	144.516300000003	47.3999977111816	85.004052872404
134.5	144.8789	47.4500007629395	85.0802383586874
134.600006103516	145.2356	47.4999961853027	85.1563854512546
134.699996948242	145.604500000001	47.5499992370605	85.2325173966566
134.800003051758	145.966999999997	47.6000022888184	85.3086225788391
134.900009155273	146.316800000001	47.6499977111816	85.3846893980822
135	146.669099999999	47.7000007629395	85.4607410764399
135.100006103516	147.026100000003	47.7499961853027	85.5367544123754
135.199996948242	147.373200000002	47.7999992370605	85.612752611621
135.300003051758	147.7245	47.8500022888184	85.6887240785409
135.400009155273	148.088499999998	47.8999977111816	85.7646572338148
135.5	148.4378	47.9500007629395	85.8405752587062
135.600006103516	148.7847	47.9999961853027	85.9164549924681
135.699996948242	149.1387	48.0499992370605	85.9923196000615
135.800003051758	149.492299999998	48.1000022888184	86.0681575062453
135.900009155273	149.843400000002	48.1499977111816	86.143957152075
136	150.199799999999	48.2000007629395	86.2197416780712
136.100006103516	150.5576	48.2499961853027	86.2954879642294
136.199996948242	150.9123	48.2999992370605	86.3712191347863
136.300003051758	151.266799999998	48.3500022888184	86.4469236348721
136.400009155273	151.6204	48.3999977111816	86.5225899258945
136.5	151.968199999999	48.4500007629395	86.5982410975379
136.600006103516	152.3112	48.4999961853027	86.6738540676836
136.699996948242	152.664399999998	48.5499992370605	86.7494519319041
136.800003051758	153.026700000002	48.6000022888184	86.8250231556639
136.900009155273	153.379199999999	48.6499977111816	86.9005562206864
137	153.727800000001	48.7000007629395	86.9760741861224
137.100006103516	154.072	48.7499961853027	87.0515540133023
137.199996948242	154.415700000001	48.7999992370605	87.12701874513
137.300003051758	154.755700000002	48.8500022888184	87.2024568673938
137.400009155273	155.097699999998	48.8999977111816	87.2778568821226
137.5	155.439200000001	48.9500007629395	87.3532418078636
137.600006103516	155.779399999999	48.9999961853027	87.4285886465489
137.699996948242	156.1286	49.0499992370605	87.5039204004977
137.800003051758	156.471000000001	49.1000022888184	87.5792255757989
137.900009155273	156.800800000001	49.1499977111816	87.654492694763
138	157.131999999998	49.2000007629395	87.7297447353806
138.100006103516	157.470499999999	49.2499961853027	87.8049587401386
138.199996948242	157.811999999998	49.2999992370605	87.8801576708188
138.300003051758	158.1531	49.3500022888184	87.9553300537869
138.400009155273	158.4935	49.3999977111816	88.0304644316113
138.5	158.834699999999	49.4500007629395	88.1055837417735
138.600006103516	159.1708	49.4999961853027	88.1806650672679
138.699996948242	159.5072	49.5499992370605	88.2557313293859
138.800003051758	159.843499999999	49.6000022888184	88.3307710747465
138.900009155273	160.177199999998	49.6499977111816	88.4057728661524
139	160.508300000001	49.7000007629395	88.4807596006234
139.100006103516	160.841499999999	49.7499961853027	88.5557084016139
139.199996948242	161.174600000002	49.7999992370605	88.6306421499722
139.300003051758	161.5052	49.8500022888184	88.7055494125471
139.400009155273	161.830900000001	49.8999977111816	88.7804187723522
139.5	162.150099999999	49.9500007629395	88.8552730859922
139.600006103516	162.476900000001	49.9999961853027	88.9300895173348
139.699996948242	162.8125	50.0499992370605	89.0048909068323
139.800003051758	163.144900000003	50.1000022888184	89.0796658415395
139.900009155273	163.470399999998	50.1499977111816	89.1544029246572
140	163.7991	50.2000007629395	89.2291249724228
140.100006103516	164.127100000002	50.2499961853027	89.3038091890695
140.199996948242	164.447500000002	50.2999992370605	89.3784783747011
140.300003051758	164.775099999999	50.3500022888184	89.453121136555
140.400009155273	165.102599999998	50.3999977111816	89.5277260979952
140.5	165.427799999998	50.4500007629395	89.6023160349391
140.600006103516	165.755799999999	50.4999961853027	89.6768681919382
140.699996948242	166.072799999998	50.5499992370605	89.7514053287951
140.800003051758	166.3842	50.6000022888184	89.8259160729059
140.900009155273	166.702000000001	50.6499977111816	89.9003890677746
141	167.019400000001	50.7000007629395	89.9748470490456
141.100006103516	167.343199999999	50.7499961853027	90.0492673015416
141.199996948242	167.659899999999	50.7999992370605	90.1236725448112
141.300003051758	167.9797	50.8500022888184	90.1980514263856
141.400009155273	168.297900000001	50.8999977111816	90.272392609885
141.5	168.6116	50.9500007629395	90.3467187907282
141.600006103516	168.934600000001	50.9999961853027	90.4210072939616
141.699996948242	169.255300000001	51.0499992370605	90.4952807989275
141.800003051758	169.570899999999	51.1000022888184	90.5695279732683
141.900009155273	169.8848	51.1499977111816	90.6437375006966
142	170.2009	51.2000007629395	90.7179320364533
142.100006103516	170.514200000001	51.2499961853027	90.7920889457611
142.199996948242	170.828000000001	51.2999992370605	90.8662308678029
142.300003051758	171.147000000001	51.3500022888184	90.9403464903091
142.400009155273	171.456599999998	51.3999977111816	91.0144245170609
142.5	171.757699999998	51.4500007629395	91.0884875631686
142.600006103516	172.064999999999	51.4999961853027	91.1625130339836
142.699996948242	172.370899999998	51.5499992370605	91.2365235285774
142.800003051758	172.6741	51.6000022888184	91.3105077547441
142.900009155273	172.987999999998	51.6499977111816	91.3844544363101
143	173.3089	51.7000007629395	91.4583861483024
143.100006103516	173.619299999998	51.7499961853027	91.5322803361538
143.199996948242	173.9293	51.7999992370605	91.6061595588716
143.300003051758	174.245799999997	51.8500022888184	91.6800125442903
143.400009155273	174.5586	51.8999977111816	91.7538280362573
143.5	174.877200000003	51.9500007629395	91.8276285697641
143.600006103516	175.200199999999	51.9999961853027	91.9013916302773
143.699996948242	175.5144	52.0499992370605	91.9751397367874
143.800003051758	175.827399999998	52.1000022888184	92.0488616371456
143.900009155273	176.1469	52.1499977111816	92.1225460951967
144	176.456399999999	52.2000007629395	92.1962156059439
144.100006103516	176.764299999999	52.2499961853027	92.2698476948404
144.199996948242	177.066800000001	52.2999992370605	92.3434648409074
144.300003051758	177.368000000002	52.3500022888184	92.4170558119888
144.400009155273	177.674800000001	52.3999977111816	92.4906093919032
144.5	177.983	52.4500007629395	92.5641480357131
144.600006103516	178.286800000002	52.4999961853027	92.6376493088106
144.699996948242	178.594000000001	52.5499992370605	92.7111356502952
144.800003051758	178.895099999998	52.6000022888184	92.7845958479797
144.900009155273	179.197399999997	52.6499977111816	92.8580187056328
145	179.495799999997	52.7000007629395	92.9314266384239
145.100006103516	179.788499999999	52.7499961853027	93.0047972516361
145.199996948242	180.091799999998	52.7999992370605	93.0781529444952
145.300003051758	180.4018	52.8500022888184	93.1514825247591
145.400009155273	180.714500000002	52.8999977111816	93.2247748161224
145.5	181.012899999998	52.9500007629395	93.2980521731274
145.600006103516	181.310300000001	52.9999961853027	93.371292257089
145.699996948242	181.602699999999	53.0499992370605	93.4445174309695
145.800003051758	181.8923	53.1000022888184	93.5177165224332
145.900009155273	182.195299999999	53.1499977111816	93.5908783750626
146	182.496899999998	53.2000007629395	93.6640253243558
146.100006103516	182.795700000002	53.2499961853027	93.7371350552256
146.199996948242	183.097700000002	53.2999992370605	93.8102298872635
146.300003051758	183.391800000001	53.3500022888184	93.8832986680313
146.400009155273	183.682700000001	53.3999977111816	93.9563302609902
146.5	183.972000000002	53.4500007629395	94.0293469618858
146.600006103516	184.261500000001	53.4999961853027	94.1023264953799
146.699996948242	184.549799999997	53.5499992370605	94.1752911413306
146.800003051758	184.845599999997	53.6000022888184	94.2482297671736
146.900009155273	185.143	53.6499977111816	94.3211312562248
147	185.432000000001	53.7000007629395	94.3940178645246
147.100006103516	185.723800000003	53.7499961853027	94.4668673564368
147.199996948242	186.008900000001	53.7999992370605	94.5397019721335
147.300003051758	186.3069	53.8500022888184	94.6125105989001
147.400009155273	186.606800000001	53.8999977111816	94.6852821398839
147.5	186.899999999998	53.9500007629395	94.7580388114676
147.600006103516	187.187099999999	53.9999961853027	94.8307584176693
147.699996948242	187.470300000001	54.0499992370605	94.9034631590224
147.800003051758	187.751800000002	54.1000022888184	94.9761419426389
147.900009155273	188.036900000003	54.1499977111816	95.048783691473
148	188.322100000001	54.2000007629395	95.1214105822977
148.100006103516	188.600599999998	54.2499961853027	95.1940004587376
148.199996948242	188.884199999997	54.2999992370605	95.2665754817353
148.300003051758	189.170999999998	54.3500022888184	95.3391245782051
148.400009155273	189.446200000002	54.3999977111816	95.4116366908848
148.5	189.7258	54.4500007629395	95.484133956985
148.600006103516	190.021400000001	54.4999961853027	95.5565942596893
148.699996948242	190.314700000003	54.5499992370605	95.629039720397
148.800003051758	190.597099999999	54.6000022888184	95.7014592858011
148.900009155273	190.884399999999	54.6499977111816	95.773841918399
149	191.169900000001	54.7000007629395	95.8462097158865
149.100006103516	191.453699999998	54.7499961853027	95.9185406009587
149.199996948242	191.751100000001	54.7999992370605	95.9908566555191
149.300003051758	192.0481	54.8500022888184	96.0631468460157
149.400009155273	192.339800000002	54.8999977111816	96.1354001546816
149.5	192.616999999998	54.9500007629395	96.2076386397456
149.600006103516	192.884699999999	54.9999961853027	96.2798402633664
149.699996948242	193.1499	55.0499992370605	96.3520270679996
149.800003051758	193.427	55.1000022888184	96.4241880398241
149.900009155273	193.712100000001	55.1499977111816	96.496312180785
150	193.989099999999	55.2000007629395	96.5684215096917
150.100006103516	194.264500000001	55.2499961853027	96.6404940281189
150.199996948242	194.541399999998	55.2999992370605	96.712551739122
150.300003051758	194.809600000001	55.3500022888184	96.784583648587
150.400009155273	195.075200000003	55.3999977111816	96.856578778147
150.5	195.3433	55.4500007629395	96.9285591072398
150.600006103516	195.624199999998	55.4999961853027	97.0005026768085
150.699996948242	195.906800000001	55.5499992370605	97.0724314505557
150.800003051758	196.173999999999	55.6000022888184	97.1443344540507
150.900009155273	196.4408	55.6499977111816	97.216200728591
151	196.710600000002	55.7000007629395	97.2880522142904
151.100006103516	196.9827	55.7499961853027	97.3598669914124
151.199996948242	197.255200000003	55.7999992370605	97.4316669843548
151.300003051758	197.52	55.8500022888184	97.5034412383466
151.400009155273	197.791300000001	55.8999977111816	97.5751788143252
151.5	198.066600000002	55.9500007629395	97.6469016131284
151.600006103516	198.331999999999	55.9999961853027	97.7185877542926
151.699996948242	198.599599999998	56.0499992370605	97.7902591229584
151.800003051758	198.869500000001	56.1000022888184	97.8619047839903
151.900009155273	199.1417	56.1499977111816	97.9335138179423
152	199.404500000001	56.2000007629395	98.0051080864236
152.100006103516	199.670900000001	56.2499961853027	98.0766657481956
152.199996948242	199.9404	56.2999992370605	98.1482086491897
152.300003051758	200.200200000003	56.3500022888184	98.219725873882
152.400009155273	200.4591	56.3999977111816	98.291206522419
152.5	200.724399999999	56.4500007629395	98.3626724172294
152.600006103516	200.991300000002	56.4999961853027	98.4341017562517
152.699996948242	201.260299999998	56.5499992370605	98.5055163462558
152.800003051758	201.527899999997	56.6000022888184	98.5769052913055
152.900009155273	201.7955	56.6499977111816	98.6482577111161
153	202.067800000001	56.7000007629395	98.7195953889832
153.100006103516	202.3364	56.7499961853027	98.7908965619749
153.199996948242	202.597699999998	56.7999992370605	98.8621829977473
153.300003051758	202.857100000001	56.8500022888184	98.9334438199281
153.400009155273	203.125400000001	56.8999977111816	99.0046681677773
153.5	203.3927	56.9500007629395	99.0758777855054
153.600006103516	203.654299999998	56.9999961853027	99.1470509492622
153.699996948242	203.915499999999	57.0499992370605	99.2182093876379
153.800003051758	204.175899999998	57.1000022888184	99.2893422438001
153.900009155273	204.4355	57.1499977111816	99.3604386765294
154	204.6973	57.2000007629395	99.4315203909995
154.100006103516	204.955999999998	57.2499961853027	99.5025657023935
154.199996948242	205.210999999999	57.2999992370605	99.573596300284
154.300003051758	205.4709	57.3500022888184	99.6446013473542
154.400009155273	205.7297	57.3999977111816	99.7155700218818
154.5	205.993600000002	57.4500007629395	99.7865239900511
154.600006103516	206.2611	57.4999961853027	99.8574416060311
154.699996948242	206.525799999999	57.5499992370605	99.9283445204241
154.800003051758	206.780699999999	57.6000022888184	99.9992219154056
154.900009155273	207.034099999997	57.6499977111816	100.070062988726
155	207.294000000002	57.7000007629395	100.140889367628
155.100006103516	207.548299999999	57.7499961853027	100.211679445219
155.199996948242	207.8017	57.7999992370605	100.282454833179
155.300003051758	208.0599	57.8500022888184	100.353204733151
155.400009155273	208.321800000002	57.8999977111816	100.423918362335
155.5	208.586500000001	57.9500007629395	100.49461730908
155.600006103516	208.834600000002	57.9999961853027	100.565280005383
155.699996948242	209.077700000002	58.0499992370605	100.635928024051
155.800003051758	209.328100000002	58.1000022888184	100.706550586169
155.900009155273	209.583699999999	58.1499977111816	100.777136928364
156	209.8446	58.2000007629395	100.847708600138
156.100006103516	210.101899999998	58.2499961853027	100.918244072331
156.199996948242	210.348099999999	58.2999992370605	100.988764878922
156.300003051758	210.597899999997	58.3500022888184	101.059260260419
156.400009155273	210.847900000001	58.3999977111816	101.129719472847
156.5	211.089900000003	58.4500007629395	101.200164026913
156.600006103516	211.325199999999	58.4999961853027	101.270572432249
156.699996948242	211.573199999999	58.5499992370605	101.340966184057
156.800003051758	211.817800000001	58.6000022888184	101.411334542241
156.900009155273	212.053800000002	58.6499977111816	101.481666782202
157	212.2961	58.7000007629395	101.551984375898
157.100006103516	212.543699999998	58.7499961853027	101.622265861704
157.199996948242	212.795300000002	58.7999992370605	101.692532686725
157.300003051758	213.043399999999	58.8500022888184	101.762774148543
157.400009155273	213.288499999999	58.8999977111816	101.832979541899
157.5	213.529600000002	58.9500007629395	101.903170300019
157.600006103516	213.774600000001	58.9999961853027	101.97332500997
157.699996948242	214.020100000002	59.0499992370605	102.043465089512
157.800003051758	214.262300000002	59.1000022888184	102.113579837253
157.900009155273	214.511200000001	59.1499977111816	102.183658567263
158	214.760999999999	59.2000007629395	102.253722674112
158.100006103516	215.004300000001	59.2499961853027	102.323750783518
158.199996948242	215.236199999999	59.2999992370605	102.393764274604
158.300003051758	215.4748	59.3500022888184	102.463752465301
158.400009155273	215.721600000001	59.3999977111816	102.533704688984
158.5	215.9637	59.4500007629395	102.603642301616
158.600006103516	216.204299999998	59.4999961853027	102.673543967517
158.699996948242	216.446199999999	59.5499992370605	102.74343102722
158.800003051758	216.693200000002	59.6000022888184	102.813292817958
158.900009155273	216.933300000001	59.6499977111816	102.883118692386
159	217.171399999999	59.7000007629395	102.952929967907
159.100006103516	217.415999999997	59.7499961853027	103.022705347395
159.199996948242	217.6613	59.7999992370605	103.092466132843
159.300003051758	217.906299999999	59.8500022888184	103.162201680759
159.400009155273	218.150799999999	59.8999977111816	103.231901363056
159.5	218.397700000001	59.9500007629395	103.301586458624
159.600006103516	218.638299999999	59.9999961853027	103.371235708843
159.699996948242	218.880300000001	60.0499992370605	103.371235708843
159.800003051758	219.124500000002	60.1000022888184	103.341704720798
159.900009155273	219.361100000002	60.1499977111816	103.312186481102
160	219.601900000001	60.2000007629395	103.282672613917
160.100006103516	219.8475	60.2499961853027	103.253172322373
160.199996948242	220.085599999999	60.2999992370605	103.223676644318
[truncated: 15,551 more rows]
