# Supplementary material for: The molecular basis for SARS-CoV-2 binding to dog ACE2
Source: Nat Commun. 2021 Jul 7;12:4195. doi: 10.1038/s41467-021-24326-y (PMC8263772; doi:10.1038/s41467-021-24326-y)
Supplement: Supplementary file 4 — Source Data [file 41467_2021_24326_MOESM4_ESM.zip › Source Data/Fig4/Fig4F hACE2 RBD-K417N.txt]

Run 1; Ch 8; Cy 4; RefSub; nCoV-RBD K417N; conc=25 50 100 200 400 _X	Run 1; Ch 8; Cy 4; RefSub; nCoV-RBD K417N; conc=25 50 100 200 400 _Y	Run 1; Ch 8; Cy 4; RefSub; nCoV-RBD K417N; conc=25 50 100 200 400 fitted curve_X	Run 1; Ch 8; Cy 4; RefSub; nCoV-RBD K417N; conc=25 50 100 200 400 fitted curve_Y
-39.5	-0.0685999999986961	-39.5	0
-39.3999977111816	-0.570499999997992	-39.4500007629395	0
-39.2999992370605	-1.23660000000018	-39.4000015258789	0
-39.1999969482422	-0.520499999998719	-39.3499984741211	0
-39.0999984741211	-0.410599999999249	-39.2999992370605	0
-39	-0.964400000000751	-39.25	0
-38.8999977111816	-0.134000000001834	-39.2000007629395	0
-38.7999992370605	-0.151000000001659	-39.1500015258789	0
-38.6999969482422	-0.0781999999962864	-39.0999984741211	0
-38.5999984741211	-0.110399999997753	-39.0499992370605	0
-38.5	-0.152299999997922	-39	0
-38.3999977111816	-0.167799999999261	-38.9500007629395	0
-38.2999992370605	-0.163099999997939	-38.9000015258789	0
-38.1999969482422	-0.454399999998714	-38.8499984741211	0
-38.0999984741211	-0.193999999995867	-38.7999992370605	0
-38	-0.191599999998289	-38.75	0
-37.8999977111816	-0.0794999999961874	-38.7000007629395	0
-37.7999992370605	-0.00679999999920256	-38.6500015258789	0
-37.6999969482422	0.101800000004005	-38.5999984741211	0
-37.5999984741211	0.131700000001729	-38.5499992370605	0
-37.5	-0.318999999999505	-38.5	0
-37.3999977111816	-0.470700000001671	-38.4500007629395	0
-37.2999992370605	-0.685199999996257	-38.4000015258789	0
-37.1999969482422	-0.886900000001333	-38.3499984741211	0
-37.0999984741211	-1.04390000000058	-38.2999992370605	0
-37	-1.03399999999965	-38.25	0
-36.8999977111816	-1.06689999999799	-38.2000007629395	0
-36.7999992370605	-1.06449999999677	-38.1500015258789	0
-36.6999969482422	-1.11939999999959	-38.0999984741211	0
-36.5999984741211	-1.16459999999643	-38.0499992370605	0
-36.5	-1.17389999999796	-38	0
-36.3999977111816	-1.18609999999899	-37.9500007629395	0
-36.2999992370605	-1.20639999999912	-37.9000015258789	0
-36.1999969482422	-1.21450000000186	-37.8499984741211	0
-36.0999984741211	-1.22829999999885	-37.7999992370605	0
-36	-1.23010000000068	-37.75	0
-35.8999977111816	-1.23700000000099	-37.7000007629395	0
-35.7999992370605	-1.23609999999826	-37.6500015258789	0
-35.6999969482422	-1.23669999999765	-37.5999984741211	0
-35.5999984741211	-1.24319999999716	-37.5499992370605	0
-35.5	-1.24899999999616	-37.5	0
-35.3999977111816	-1.25059999999939	-37.4500007629395	0
-35.2999992370605	-1.25439999999799	-37.4000015258789	0
-35.1999969482422	-1.25039999999717	-37.3499984741211	0
-35.0999984741211	-1.24619999999777	-37.2999992370605	0
-35	-1.23949999999968	-37.25	0
-34.8999977111816	-1.23670000000129	-37.2000007629395	0
-34.7999992370605	-1.23579999999856	-37.1500015258789	0
-34.6999969482422	-1.23319999999876	-37.0999984741211	0
-34.5999984741211	-1.21949999999924	-37.0499992370605	0
-34.5	-1.22039999999834	-37	0
-34.3999977111816	-1.21630000000005	-36.9500007629395	0
-34.2999992370605	-1.21749999999884	-36.9000015258789	0
-34.1999969482422	-1.21449999999822	-36.8499984741211	0
-34.0999984741211	-1.20949999999721	-36.7999992370605	0
-34	-1.20859999999811	-36.75	0
-33.8999977111816	-1.20869999999923	-36.7000007629395	0
-33.7999992370605	-1.20839999999953	-36.6500015258789	0
-33.6999969482422	-1.19919999999911	-36.5999984741211	0
-33.5999984741211	-1.19080000000031	-36.5499992370605	0
-33.5	-1.17369999999573	-36.5	0
-33.3999977111816	-1.16159999999945	-36.4500007629395	0
-33.2999992370605	-1.14289999999892	-36.4000015258789	0
-33.1999969482422	-1.1301999999996	-36.3499984741211	0
-33.0999984741211	-1.12150000000111	-36.2999992370605	0
-33	-1.10389999999825	-36.25	0
-32.8999977111816	-1.09389999999621	-36.2000007629395	0
-32.7999992370605	-1.08459999999832	-36.1500015258789	0
-32.6999969482422	-1.07579999999871	-36.0999984741211	0
-32.5999984741211	-1.06499999999869	-36.0499992370605	0
-32.5	-1.05109999999695	-36	0
-32.3999977111816	-1.03969999999754	-35.9500007629395	0
-32.2999992370605	-1.02950000000055	-35.9000015258789	0
-32.1999969482422	-1.01599999999962	-35.8499984741211	0
-32.0999984741211	-1.0070999999989	-35.7999992370605	0
-31.9999980926514	-1.00209999999788	-35.75	0
-31.8999977111816	-0.991500000000087	-35.7000007629395	0
-31.7999992370605	-0.980899999998655	-35.6500015258789	0
-31.6999988555908	-0.97190000000046	-35.5999984741211	0
-31.5999984741211	-0.964899999999034	-35.5499992370605	0
-31.4999980926514	-0.95339999999851	-35.5	0
-31.3999977111816	-0.942699999999604	-35.4500007629395	0
-31.2999992370605	-0.929299999996147	-35.4000015258789	0
-31.1999988555908	-0.916099999998551	-35.3499984741211	0
-31.0999984741211	-0.90230000000156	-35.2999992370605	0
-30.9999980926514	-0.891799999997602	-35.25	0
-30.8999977111816	-0.881499999999505	-35.2000007629395	0
-30.7999992370605	-0.870500000000902	-35.1500015258789	0
-30.6999988555908	-0.857200000002194	-35.0999984741211	0
-30.5999984741211	-0.84939999999915	-35.0499992370605	0
-30.4999980926514	-0.834900000001653	-35	0
-30.3999977111816	-0.822799999998097	-34.9500007629395	0
-30.2999992370605	-0.809199999999692	-34.9000015258789	0
-30.1999988555908	-0.794699999998556	-34.8499984741211	0
-30.0999984741211	-0.784799999997631	-34.7999992370605	0
-29.9999980926514	-0.771699999997509	-34.75	0
-29.8999977111816	-0.761800000000221	-34.7000007629395	0
-29.7999992370605	-0.752699999997276	-34.6500015258789	0
-29.6999988555908	-0.740099999999075	-34.5999984741211	0
-29.5999984741211	-0.735000000000582	-34.5499992370605	0
-29.4999980926514	-0.725999999998749	-34.5	0
-29.3999977111816	-0.718699999997625	-34.4500007629395	0
-29.2999992370605	-0.713299999999435	-34.4000015258789	0
-29.1999988555908	-0.699599999999919	-34.3499984741211	0
-29.0999984741211	-0.688899999997375	-34.2999992370605	0
-28.9999980926514	-0.676599999998871	-34.25	0
-28.8999977111816	-0.666999999997643	-34.2000007629395	0
-28.7999992370605	-0.658899999998539	-34.1500015258789	0
-28.6999988555908	-0.650399999998626	-34.0999984741211	0
-28.5999984741211	-0.645599999999831	-34.0499992370605	0
-28.4999980926514	-0.635099999995873	-34	0
-28.3999977111816	-0.624399999996967	-33.9500007629395	0
-28.2999992370605	-0.614899999996851	-33.9000015258789	0
-28.1999988555908	-0.609699999997247	-33.8499984741211	0
-28.0999984741211	-0.60229999999865	-33.7999992370605	0
-27.9999980926514	-0.592499999998836	-33.75	0
-27.8999977111816	-0.586199999997916	-33.7000007629395	0
-27.7999992370605	-0.574299999996583	-33.6500015258789	0
-27.6999988555908	-0.563799999996263	-33.5999984741211	0
-27.5999984741211	-0.555799999998271	-33.5499992370605	0
-27.4999980926514	-0.549599999998463	-33.5	0
-27.3999977111816	-0.536999999996624	-33.4500007629395	0
-27.2999992370605	-0.527299999997922	-33.4000015258789	0
-27.1999988555908	-0.517899999998917	-33.3499984741211	0
-27.0999984741211	-0.508999999998196	-33.2999992370605	0
-26.9999980926514	-0.501499999998487	-33.25	0
-26.8999977111816	-0.490799999999581	-33.2000007629395	0
-26.7999992370605	-0.480500000001484	-33.1500015258789	0
-26.6999988555908	-0.473199999996723	-33.0999984741211	0
-26.5999984741211	-0.467899999999645	-33.0499992370605	0
-26.4999980926514	-0.462699999996403	-33	0
-26.3999977111816	-0.455200000000332	-32.9500007629395	0
-26.2999992370605	-0.447199999998702	-32.9000015258789	0
-26.1999988555908	-0.436899999996967	-32.8499984741211	0
-26.0999984741211	-0.432000000000698	-32.7999992370605	0
-25.9999980926514	-0.424799999997049	-32.75	0
-25.8999977111816	-0.420399999999063	-32.7000007629395	0
-25.7999992370605	-0.412999999996828	-32.6500015258789	0
-25.6999988555908	-0.408400000000256	-32.5999984741211	0
-25.5999984741211	-0.402499999996508	-32.5499992370605	0
-25.4999980926514	-0.39600000000064	-32.5	0
-25.3999977111816	-0.390400000000227	-32.4500007629395	0
-25.2999992370605	-0.38550000000032	-32.4000015258789	0
-25.1999988555908	-0.377399999997579	-32.3499984741211	0
-25.0999984741211	-0.370299999998679	-32.2999992370605	0
-24.9999980926514	-0.36529999999766	-32.25	0
-24.8999977111816	-0.358400000000984	-32.2000007629395	0
-24.7999992370605	-0.351200000000972	-32.1500015258789	0
-24.6999988555908	-0.345899999996618	-32.0999984741211	0
-24.5999984741211	-0.340799999998126	-32.0499992370605	0
-24.4999980926514	-0.333800000000338	-32	0
-24.3999977111816	-0.326099999998405	-31.9500007629395	0
-24.2999992370605	-0.320299999999406	-31.8999996185303	0
-24.1999988555908	-0.31159999999727	-31.8500003814697	0
-24.0999984741211	-0.308699999997771	-31.7999992370605	0
-23.9999980926514	-0.303699999996752	-31.75	0
-23.8999977111816	-0.296399999999267	-31.7000007629395	0
-23.7999992370605	-0.291699999997945	-31.6499996185303	0
-23.6999988555908	-0.285699999996723	-31.6000003814697	0
-23.5999984741211	-0.281899999998132	-31.5499992370605	0
-23.4999980926514	-0.276899999997113	-31.5	0
-23.3999977111816	-0.273399999998219	-31.4500007629395	0
-23.2999992370605	-0.268099999997503	-31.3999996185303	0
-23.1999988555908	-0.261999999998807	-31.3499984741211	0
-23.0999984741211	-0.2612999999983	-31.2999992370605	0
-22.9999980926514	-0.259699999998702	-31.25	0
-22.8999977111816	-0.260399999999208	-31.2000007629395	0
-22.7999992370605	-0.2570999999989	-31.1499996185303	0
-22.6999988555908	-0.249100000000908	-31.0999984741211	0
-22.5999984741211	-0.23949999999968	-31.0499992370605	0
-22.4999980926514	-0.235700000001088	-31	0
-22.3999977111816	-0.234499999998661	-30.9500007629395	0
-22.2999992370605	-0.228899999998248	-30.8999996185303	0
-22.1999988555908	-0.223799999996118	-30.8499984741211	0
-22.0999984741211	-0.220799999995506	-30.7999992370605	0
-21.9999980926514	-0.21389999999883	-30.75	0
-21.8999977111816	-0.206599999997707	-30.7000007629395	0
-21.7999992370605	-0.201799999998912	-30.6499996185303	0
-21.6999988555908	-0.190800000000309	-30.5999984741211	0
-21.5999984741211	-0.190299999998388	-30.5499992370605	0
-21.4999980926514	-0.197100000001228	-30.5	0
-21.3999977111816	-0.195700000000215	-30.4500007629395	0
-21.2999992370605	-0.192199999997683	-30.3999996185303	0
-21.1999988555908	-0.196899999999005	-30.3499984741211	0
-21.0999984741211	-0.194799999997485	-30.2999992370605	0
-20.9999980926514	-0.185900000000402	-30.25	0
-20.8999977111816	-0.170799999996234	-30.2000007629395	0
-20.7999992370605	-0.161799999998038	-30.1499996185303	0
-20.6999988555908	-0.15599999999904	-30.0999984741211	0
-20.5999984741211	-0.152699999998731	-30.0499992370605	0
-20.4999980926514	-0.153299999998126	-30	0
-20.3999977111816	-0.154999999998836	-29.9500007629395	0
-20.2999992370605	-0.158899999998539	-29.8999996185303	0
-20.1999988555908	-0.167099999998754	-29.8499984741211	0
-20.0999984741211	-0.172499999996944	-29.7999992370605	0
-19.9999980926514	-0.175799999997253	-29.75	0
-19.8999977111816	-0.179899999999179	-29.7000007629395	0
-19.7999992370605	-0.179399999997258	-29.6499996185303	0
-19.6999988555908	-0.178599999999278	-29.5999984741211	0
-19.5999984741211	-0.169999999998254	-29.5499992370605	0
-19.4999980926514	-0.167099999998754	-29.5	0
-19.3999977111816	-0.16820000000007	-29.4500007629395	0
-19.2999992370605	-0.16729999999734	-29.3999996185303	0
-19.1999988555908	-0.161599999999453	-29.3499984741211	0
-19.0999984741211	-0.156299999998737	-29.2999992370605	0
-18.9999980926514	-0.150000000001455	-29.25	0
-18.8999977111816	-0.150599999997212	-29.2000007629395	0
-18.7999992370605	-0.147399999998015	-29.1499996185303	0
-18.6999988555908	-0.145599999999831	-29.0999984741211	0
-18.5999984741211	-0.142199999998411	-29.0499992370605	0
-18.4999980926514	-0.141199999998207	-29	0
-18.3999977111816	-0.138799999996991	-28.9500007629395	0
-18.2999992370605	-0.135599999997794	-28.8999996185303	0
-18.1999988555908	-0.130799999998999	-28.8499984741211	0
-18.0999984741211	-0.126899999999296	-28.7999992370605	0
-17.9999980926514	-0.121600000002218	-28.75	0
-17.8999977111816	-0.115499999999884	-28.7000007629395	0
-17.7999992370605	-0.116600000001199	-28.6499996185303	0
-17.6999988555908	-0.121299999998882	-28.5999984741211	0
-17.5999984741211	-0.130699999997887	-28.5499992370605	0
-17.4999980926514	-0.128899999999703	-28.5	0
-17.3999977111816	-0.128499999998894	-28.4500007629395	0
-17.2999992370605	-0.124899999998888	-28.3999996185303	0
-17.1999988555908	-0.127299999996467	-28.3499984741211	0
-17.0999984741211	-0.129799999998795	-28.2999992370605	0
-16.9999980926514	-0.132799999995768	-28.25	0
-16.8999977111816	-0.135899999997491	-28.2000007629395	0
-16.7999992370605	-0.137299999998504	-28.1499996185303	0
-16.6999988555908	-0.144100000001345	-28.0999984741211	0
-16.5999984741211	-0.144400000001042	-28.0499992370605	0
-16.4999980926514	-0.141999999999825	-28	0
-16.3999977111816	-0.136999999998807	-27.9500007629395	0
-16.2999992370605	-0.135900000001129	-27.8999996185303	0
-16.1999988555908	-0.135699999998906	-27.8499984741211	0
-16.0999984741211	-0.131699999998091	-27.7999992370605	0
-15.9999980926514	-0.130099999998492	-27.75	0
-15.8999977111816	-0.12670000000071	-27.7000007629395	0
-15.7999992370605	-0.127199999998993	-27.6499996185303	0
-15.6999988555908	-0.132299999997485	-27.5999984741211	0
-15.5999984741211	-0.140299999999115	-27.5499992370605	0
-15.4999980926514	-0.157299999998941	-27.5	0
-15.3999977111816	-0.172099999996135	-27.4500007629395	0
-15.2999992370605	-0.163799999998446	-27.3999996185303	0
-15.1999988555908	-0.178799999997864	-27.3499984741211	0
-15.0999984741211	-0.175199999997858	-27.2999992370605	0
-14.9999980926514	-0.175399999996444	-27.25	0
-14.8999977111816	-0.175199999997858	-27.2000007629395	0
-14.7999992370605	-0.170099999999366	-27.1499996185303	0
-14.6999988555908	-0.167899999996735	-27.0999984741211	0
-14.5999984741211	-0.164199999995617	-27.0499992370605	0
-14.4999980926514	-0.160100000000966	-27	0
-14.3999977111816	-0.159599999999045	-26.9500007629395	0
-14.2999992370605	-0.159099999997125	-26.8999996185303	0
-14.1999988555908	-0.157399999996414	-26.8499984741211	0
-14.0999984741211	-0.15849999999773	-26.7999992370605	0
-13.9999980926514	-0.149199999999837	-26.75	0
-13.8999977111816	-0.142700000000332	-26.7000007629395	0
-13.7999992370605	-0.138299999998708	-26.6499996185303	0
-13.6999988555908	-0.139499999997497	-26.5999984741211	0
-13.5999984741211	-0.141599999999016	-26.5499992370605	0
-13.4999980926514	-0.137800000000425	-26.5	0
-13.3999977111816	-0.136899999997695	-26.4500007629395	0
-13.2999992370605	-0.135300000001735	-26.3999996185303	0
-13.1999988555908	-0.13999999999578	-26.3499984741211	0
-13.0999984741211	-0.144899999995687	-26.2999992370605	0
-12.9999980926514	-0.152099999999336	-26.25	0
-12.8999977111816	-0.154399999999441	-26.2000007629395	0
-12.7999992370605	-0.17069999999876	-26.1499996185303	0
-12.6999988555908	-0.166299999997136	-26.0999984741211	0
-12.5999984741211	-0.154900000001362	-26.0499992370605	0
-12.4999980926514	-0.143400000000838	-26	0
-12.3999977111816	-0.133599999997386	-25.9500007629395	0
-12.2999992370605	-0.12579999999798	-25.8999996185303	0
-12.1999988555908	-0.125099999997474	-25.8499984741211	0
-12.0999984741211	-0.122200000001612	-25.7999992370605	0
-11.9999980926514	-0.117799999999988	-25.75	0
-11.8999977111816	-0.115699999998469	-25.7000007629395	0
-11.7999992370605	-0.116500000000087	-25.6499996185303	0
-11.6999988555908	-0.116799999999785	-25.5999984741211	0
-11.5999984741211	-0.115200000000186	-25.5499992370605	0
-11.4999980926514	-0.11449999999968	-25.5	0
-11.3999977111816	-0.114300000001094	-25.4500007629395	0
-11.2999992370605	-0.110400000001391	-25.3999996185303	0
-11.1999988555908	-0.107499999998254	-25.3499984741211	0
-11.0999984741211	-0.103900000001886	-25.2999992370605	0
-10.9999980926514	-0.101599999998143	-25.25	0
-10.8999977111816	-0.100800000000163	-25.2000007629395	0
-10.7999992370605	-0.101500000000669	-25.1499996185303	0
-10.6999988555908	-0.102499999997235	-25.0999984741211	0
-10.5999984741211	-0.105099999997037	-25.0499992370605	0
-10.4999980926514	-0.101699999999255	-25	0
-10.3999977111816	-0.101699999999255	-24.9500007629395	0
-10.2999992370605	-0.105299999999261	-24.8999996185303	0
-10.1999988555908	-0.105899999998655	-24.8499984741211	0
-10.0999984741211	-0.103399999999965	-24.7999992370605	0
-9.99999809265137	-0.100899999997637	-24.75	0
-9.89999771118164	-0.0979999999981374	-24.7000007629395	0
-9.79999923706055	-0.0935999999965134	-24.6499996185303	0
-9.69999885559082	-0.0922999999966123	-24.5999984741211	0
-9.59999847412109	-0.0912999999964086	-24.5499992370605	0
-9.49999809265137	-0.0876999999964028	-24.5	0
-9.39999771118164	-0.0826999999990221	-24.4500007629395	0
-9.29999923706055	-0.0822000000007392	-24.3999996185303	0
-9.19999885559082	-0.0835000000006403	-24.3499984741211	0
-9.09999847412109	-0.0823999999956868	-24.2999992370605	0
-8.99999809265137	-0.0807999999997264	-24.25	0
-8.89999771118164	-0.0751999999993132	-24.2000007629395	0
-8.79999923706055	-0.0739999999968859	-24.1499996185303	0
-8.69999885559082	-0.0740999999979977	-24.0999984741211	0
-8.59999847412109	-0.0741999999991094	-24.0499992370605	0
-8.49999809265137	-0.0770999999986088	-24	0
-8.39999771118164	-0.0803999999989173	-23.9500007629395	0
-8.29999923706055	-0.0835999999981141	-23.8999996185303	0
-8.19999885559082	-0.0794999999998254	-23.8499984741211	0
-8.09999847412109	-0.073499999998603	-23.7999992370605	0
-7.99999809265137	-0.0695999999988999	-23.75	0
-7.89999771118164	-0.065599999998085	-23.7000007629395	0
-7.79999923706055	-0.0619000000006054	-23.6499996185303	0
-7.69999885559082	-0.0593000000008033	-23.5999984741211	0
-7.59999847412109	-0.055899999999383	-23.5499992370605	0
-7.5	-0.0581999999994878	-23.5	0
-7.39999771118164	-0.056799999998475	-23.4499988555908	0
-7.29999923706055	-0.0573000000003958	-23.3999996185303	0
-7.19999694824219	-0.0576000000000931	-23.3500003814697	0
-7.09999847412109	-0.0560999999979686	-23.2999992370605	0
-7	-0.0544999999983702	-23.25	0
-6.89999771118164	-0.0513999999966472	-23.1999988555908	0
-6.79999923706055	-0.0499999999992724	-23.1499996185303	0
-6.69999694824219	-0.0477999999966414	-23.1000003814697	0
-6.59999847412109	-0.0460999999995693	-23.0499992370605	0
-6.5	-0.0411999999996624	-23	0
-6.39999771118164	-0.0371999999988475	-22.9499988555908	0
-6.29999923706055	-0.0359999999964202	-22.8999996185303	0
-6.19999694824219	-0.0332999999991443	-22.8500003814697	0
-6.09999847412109	-0.0315000000009604	-22.7999992370605	0
-6	-0.0311000000001513	-22.75	0
-5.89999771118164	-0.0290999999997439	-22.6999988555908	0
-5.79999923706055	-0.0255999999972119	-22.6499996185303	0
-5.69999694824219	-0.0224999999991269	-22.6000003814697	0
-5.59999847412109	-0.0204000000012456	-22.5499992370605	0
-5.5	-0.0168999999987136	-22.5	0
-5.39999771118164	-0.0160999999970954	-22.4499988555908	0
-5.29999923706055	-0.0112999999983003	-22.3999996185303	0
-5.19999694824219	-0.0047999999987951	-22.3500003814697	0
-5.09999847412109	0.00029999999969732	-22.2999992370605	0
-5	0.00059999999939464	-22.25	0
-4.89999771118164	-0.00200000000040745	-22.1999988555908	0
-4.79999923706055	0	-22.1499996185303	0
-4.69999694824219	0.00179999999818392	-22.1000003814697	0
-4.59999847412109	0.00340000000142027	-22.0499992370605	0
-4.5	0.00820000000021537	-22	0
-4.39999771118164	0.0112000000008265	-21.9499988555908	0
-4.29999923706055	0.0134000000034575	-21.8999996185303	0
-4.19999694824219	0.0146000000022468	-21.8500003814697	0
-4.09999847412109	0.0179000000025553	-21.7999992370605	0
-4	0.0155000000013388	-21.75	0
-3.89999771118164	0.0178999999989173	-21.6999988555908	0
-3.79999923706055	0.016700000003766	-21.6499996185303	0
-3.69999694824219	0.0213000000039756	-21.6000003814697	0
-3.59999847412109	0.0195999999996275	-21.5499992370605	0
-3.5	0.0206000000034692	-21.5	0
-3.39999771118164	0.0239000000037777	-21.4499988555908	0
-3.29999923706055	0.02730000000156	-21.3999996185303	0
-3.19999694824219	0.0280000000020664	-21.3500003814697	0
-3.09999847412109	0.0253000000011525	-21.2999992370605	0
-3	0.0290999999997439	-21.25	0
-2.89999771118164	0.0263000000013562	-21.1999988555908	0
-2.79999923706055	0.0237000000015541	-21.1499996185303	0
-2.69999694824219	0.0274000000026717	-21.1000003814697	0
-2.59999847412109	0.0238000000026659	-21.0499992370605	0
-2.5	0.0277999999998428	-21	0
-2.39999771118164	0.0344000000004598	-20.9499988555908	0
-2.29999923706055	0.037400000001071	-20.8999996185303	0
-2.19999694824219	0.0354000000006636	-20.8500003814697	0
-2.09999847412109	0.03610000000117	-20.7999992370605	0
-2	0.0268000000032771	-20.75	0
-1.89999771118164	0.0203000000001339	-20.6999988555908	0
-1.79999923706055	0.0201999999990221	-20.6499996185303	0
-1.69999694824219	0.0136999999995169	-20.6000003814697	0
-1.59999847412109	0.011900000001333	-20.5499992370605	0
-1.5	0.00560000000041327	-20.5	0
-1.39999771118164	0.00560000000041327	-20.4499988555908	0
-1.29999923706055	0.00560000000041327	-20.3999996185303	0
-1.19999694824219	0.0103000000017346	-20.3500003814697	0
-1.09999847412109	0.0443000000013853	-20.2999992370605	0
-1	0.0737000000044645	-20.25	0
-0.899997711181641	0.077000000001135	-20.1999988555908	0
-0.799999237060547	0.077000000001135	-20.1499996185303	0
-0.699996948242188	0.0802000000003318	-20.1000003814697	0
-0.599998474121094	0.0907000000006519	-20.0499992370605	0
-0.5	0.116799999999785	-20	0
-0.399997711181641	0.155299999998533	-19.9499988555908	0
-0.299999237060547	0.178200000002107	-19.8999996185303	0
-0.199996948242188	0.18579999999929	-19.8500003814697	0
-0.0999984741210938	0.341300000000047	-19.7999992370605	0
0	0.412200000002485	-19.75	0
0.100002288818359	2.58929999999964	-19.6999988555908	0
0.200000762939453	5.99399999999878	-19.6499996185303	0
0.300003051757813	9.64589999999953	-19.6000003814697	0
0.400001525878906	11.7239999999983	-19.5499992370605	0
0.5	12.6827000000012	-19.5	0
0.600002288818359	13.2032000000036	-19.4499988555908	0
0.700000762939453	13.471800000003	-19.3999996185303	0
0.800003051757813	13.498599999999	-19.3500003814697	0
0.900001525878906	13.6358000000037	-19.2999992370605	0
1	13.7064000000028	-19.25	0
1.10000228881836	13.710500000001	-19.1999988555908	0
1.20000076293945	13.7485000000015	-19.1499996185303	0
1.30000305175781	13.7487000000001	-19.1000003814697	0
1.40000152587891	13.7545000000027	-19.0499992370605	0
1.5	13.9168000000027	-19	0
1.60000228881836	14.0057000000015	-18.9499988555908	0
1.70000076293945	14.0879000000023	-18.8999996185303	0
1.80000305175781	14.2117000000035	-18.8500003814697	0
1.90000152587891	14.463499999998	-18.7999992370605	0
2	14.6451000000015	-18.75	0
2.10000228881836	14.8181000000041	-18.6999988555908	0
2.20000076293945	15.0293999999994	-18.6499996185303	0
2.30000305175781	15.3182000000015	-18.6000003814697	0
2.40000152587891	15.5234000000019	-18.5499992370605	0
2.5	15.7794000000031	-18.5	0
2.60000228881836	16.0275000000001	-18.4499988555908	0
2.70000076293945	16.2837000000036	-18.3999996185303	0
2.80000305175781	16.5562000000027	-18.3500003814697	0
2.90000152587891	16.869800000004	-18.2999992370605	0
3	17.1713000000018	-18.25	0
3.10000228881836	17.4700000000012	-18.1999988555908	0
3.20000076293945	17.7574000000022	-18.1499996185303	0
3.30000305175781	18.0584000000017	-18.1000003814697	0
3.40000152587891	18.3618000000024	-18.0499992370605	0
3.5	18.6749000000018	-18	0
3.60000228881836	18.9768000000004	-17.9499988555908	0
3.70000076293945	19.2753999999986	-17.8999996185303	0
3.80000305175781	19.5686000000023	-17.8500003814697	0
3.90000152587891	19.8605000000025	-17.7999992370605	0
4	20.1680000000015	-17.75	0
4.10000228881836	20.4724999999999	-17.6999988555908	0
4.20000076293945	20.7746000000006	-17.6499996185303	0
4.30000305175781	21.0724000000009	-17.6000003814697	0
4.40000152587891	21.3765000000021	-17.5499992370605	0
4.5	21.6678000000029	-17.5	0
4.60000228881836	21.9609000000019	-17.4499988555908	0
4.70000076293945	22.2672999999995	-17.3999996185303	0
4.80000305175781	22.5733	-17.3500003814697	0
4.90000152587891	22.8904000000002	-17.2999992370605	0
5	23.1983000000037	-17.25	0
5.10000228881836	23.4933999999994	-17.1999988555908	0
5.20000076293945	23.7856000000029	-17.1499996185303	0
5.30000305175781	24.0914000000012	-17.1000003814697	0
5.40000152587891	24.4071000000004	-17.0499992370605	0
5.5	24.724000000002	-17	0
5.60000228881836	25.0334000000039	-16.9499988555908	0
5.70000076293945	25.3557000000037	-16.8999996185303	0
5.80000305175781	25.678100000001	-16.8500003814697	0
5.90000152587891	26.0018999999993	-16.7999992370605	0
6	26.3231000000014	-16.75	0
6.10000228881836	26.6467000000011	-16.6999988555908	0
6.20000076293945	26.9510999999984	-16.6499996185303	0
6.30000305175781	27.2750999999989	-16.6000003814697	0
6.40000152587891	27.5980000000018	-16.5499992370605	0
6.5	27.9231000000036	-16.5	0
6.60000228881836	28.2263999999996	-16.4499988555908	0
6.70000076293945	28.5465000000004	-16.3999996185303	0
6.80000305175781	28.8689000000013	-16.3500003814697	0
6.90000152587891	29.1941000000006	-16.2999992370605	0
7	29.5036	-16.25	0
7.10000228881836	29.8132000000005	-16.1999988555908	0
7.20000076293945	30.1400000000031	-16.1499996185303	0
7.30000305175781	30.4486000000034	-16.1000003814697	0
7.40000152587891	30.7521000000015	-16.0499992370605	0
7.5	31.0645000000004	-16	0
7.60000228881836	31.3672000000006	-15.9499988555908	0
7.70000076293945	31.6834000000017	-15.8999996185303	0
7.80000305175781	32.0009000000027	-15.8500003814697	0
7.90000152587891	32.313900000001	-15.7999992370605	0
8	32.6214	-15.75	0
8.10000228881836	32.9266000000025	-15.6999988555908	0
8.20000076293945	33.2377000000015	-15.6499996185303	0
8.30000305175781	33.5450000000019	-15.6000003814697	0
8.40000152587891	33.8523999999998	-15.5499992370605	0
8.5	34.1764000000003	-15.5	0
8.60000228881836	34.5033000000003	-15.4499988555908	0
8.70000076293945	34.8285000000033	-15.3999996185303	0
8.80000305175781	35.142700000004	-15.3500003814697	0
8.90000152587891	35.4578000000038	-15.2999992370605	0
9	35.7721999999994	-15.25	0
9.10000228881836	36.0822000000007	-15.1999988555908	0
9.20000076293945	36.3996999999981	-15.1499996185303	0
9.30000305175781	36.7175000000025	-15.1000003814697	0
9.40000152587891	37.0334000000003	-15.0499992370605	0
9.5	37.3461000000025	-15	0
9.60000228881836	37.6517000000022	-14.9499988555908	0
9.70000076293945	37.9565000000039	-14.8999996185303	0
9.80000305175781	38.2679000000026	-14.8500003814697	0
9.90000152587891	38.5866999999998	-14.7999992370605	0
10	38.9001000000026	-14.75	0
10.1000022888184	39.2047999999995	-14.6999988555908	0
10.2000007629395	39.5110000000022	-14.6499996185303	0
10.3000030517578	39.8162999999986	-14.6000003814697	0
10.4000015258789	40.127199999999	-14.5499992370605	0
10.5	40.4382000000005	-14.5	0
10.6000022888184	40.7475000000013	-14.4499988555908	0
10.7000007629395	41.0550000000003	-14.3999996185303	0
10.8000030517578	41.3610999999983	-14.3500003814697	0
10.9000015258789	41.6696000000011	-14.2999992370605	0
11	41.9674000000014	-14.25	0
11.1000022888184	42.2666000000027	-14.1999988555908	0
11.2000007629395	42.5749000000033	-14.1499996185303	0
11.3000030517578	42.8815000000031	-14.1000003814697	0
11.4000015258789	43.1849000000038	-14.0499992370605	0
11.5	43.481200000002	-14	0
11.6000022888184	43.7767000000022	-13.9499988555908	0
11.7000007629395	44.0733	-13.8999996185303	0
11.8000030517578	44.3685000000005	-13.8500003814697	0
11.9000015258789	44.6735000000008	-13.7999992370605	0
12	44.9756000000016	-13.75	0
12.1000022888184	45.2766000000011	-13.6999988555908	0
12.2000007629395	45.5677000000032	-13.6499996185303	0
12.3000030517578	45.8574000000008	-13.6000003814697	0
12.4000015258789	46.1491999999998	-13.5499992370605	0
12.5	46.4382000000005	-13.5	0
12.6000022888184	46.7273000000023	-13.4499988555908	0
12.7000007629395	47.0146000000022	-13.3999996185303	0
12.8000030517578	47.3057000000008	-13.3500003814697	0
12.9000015258789	47.5878999999986	-13.2999992370605	0
13	47.8699000000015	-13.25	0
13.1000022888184	48.1570000000029	-13.1999988555908	0
13.2000007629395	48.4371000000028	-13.1499996185303	0
13.3000030517578	48.7223000000013	-13.1000003814697	0
13.4000015258789	49.0051999999996	-13.0499992370605	0
13.5	49.2870000000003	-13	0
13.6000022888184	49.5699000000022	-12.9499988555908	0
13.7000007629395	49.8537000000033	-12.8999996185303	0
13.8000030517578	50.1396000000022	-12.8500003814697	0
13.9000015258789	50.4206999999988	-12.7999992370605	0
14	50.7112000000016	-12.75	0
14.1000022888184	50.9995000000017	-12.6999988555908	0
14.2000007629395	51.2739000000001	-12.6499996185303	0
14.3000030517578	51.5553000000036	-12.6000003814697	0
14.4000015258789	51.8456000000006	-12.5499992370605	0
14.5	52.1363000000019	-12.5	0
14.6000022888184	52.4225000000042	-12.4499988555908	0
14.7000007629395	52.7121000000006	-12.3999996185303	0
14.8000030517578	53.0035000000025	-12.3500003814697	0
14.9000015258789	53.3018000000011	-12.2999992370605	0
15	53.5950000000012	-12.25	0
15.1000022888184	53.8758000000016	-12.1999988555908	0
15.2000007629395	54.150999999998	-12.1499996185303	0
15.3000030517578	54.4311000000016	-12.1000003814697	0
15.4000015258789	54.7134000000042	-12.0499992370605	0
15.5	54.997000000003	-12	0
15.6000022888184	55.270199999999	-11.9499988555908	0
15.7000007629395	55.5458000000035	-11.8999996185303	0
15.8000030517578	55.8159000000014	-11.8500003814697	0
15.9000015258789	56.0877000000037	-11.7999992370605	0
16	56.3601999999992	-11.75	0
16.1000022888184	56.6388000000006	-11.6999988555908	0
16.2000007629395	56.9169000000038	-11.6499996185303	0
16.3000030517578	57.1970000000001	-11.6000003814697	0
16.4000015258789	57.4736000000012	-11.5499992370605	0
16.5	57.7406999999985	-11.5	0
16.6000022888184	58.0059000000037	-11.4499988555908	0
16.7000007629395	58.2795000000006	-11.3999996185303	0
16.8000030517578	58.5472000000009	-11.3500003814697	0
16.9000015258789	58.8174000000035	-11.2999992370605	0
17	59.0799999999981	-11.25	0
17.1000022888184	59.3411000000015	-11.1999988555908	0
17.2000007629395	59.604800000001	-11.1499996185303	0
17.3000030517578	59.8723000000027	-11.1000003814697	0
17.4000015258789	60.1306000000004	-11.0499992370605	0
17.5	60.3963000000003	-11	0
17.6000022888184	60.6686000000009	-10.9499988555908	0
17.7000007629395	60.9423000000024	-10.8999996185303	0
17.8000030517578	61.2102000000014	-10.8500003814697	0
17.9000015258789	61.4787000000033	-10.7999992370605	0
18	61.749200000002	-10.75	0
18.1000022888184	62.0152000000016	-10.6999988555908	0
18.2000007629395	62.2772000000004	-10.6499996185303	0
18.3000030517578	62.5515000000014	-10.6000003814697	0
18.4000015258789	62.8248999999996	-10.5499992370605	0
18.5	63.094000000001	-10.5	0
18.6000022888184	63.3577000000005	-10.4499988555908	0
18.7000007629395	63.6205000000045	-10.3999996185303	0
18.8000030517578	63.8816000000006	-10.3500003814697	0
18.9000015258789	64.1474000000017	-10.2999992370605	0
19	64.4147000000012	-10.25	0
19.1000022888184	64.6683000000012	-10.1999988555908	0
19.2000007629395	64.9267	-10.1499996185303	0
19.3000030517578	65.1894000000029	-10.1000003814697	0
19.4000015258789	65.4446000000025	-10.0499992370605	0
19.5	65.7000000000044	-10	0
19.6000022888184	65.958800000004	-9.94999885559082	0
19.7000007629395	66.2128999999986	-9.89999961853027	0
19.8000030517578	66.4729000000007	-9.85000038146973	0
19.9000015258789	66.7352000000028	-9.79999923706055	0
20	66.9931000000033	-9.75	0
20.1000022888184	67.245600000002	-9.69999885559082	0
20.2000007629395	67.5033999999978	-9.64999961853027	0
20.3000030517578	67.7666000000027	-9.60000038146973	0
20.4000015258789	68.0316000000021	-9.54999923706055	0
20.5	68.2846000000027	-9.5	0
20.6000022888184	68.5342999999993	-9.44999885559082	0
20.7000007629395	68.7830000000031	-9.39999961853027	0
20.8000030517578	69.034599999999	-9.35000038146973	0
20.9000015258789	69.2784000000029	-9.29999923706055	0
21	69.5179000000026	-9.25	0
21.1000022888184	69.768	-9.19999885559082	0
21.2000007629395	70.0218999999997	-9.14999961853027	0
21.3000030517578	70.2792999999983	-9.10000038146973	0
21.4000015258789	70.5265000000036	-9.04999923706055	0
21.5	70.7689000000028	-9	0
21.6000022888184	71.0136999999995	-8.94999885559082	0
21.7000007629395	71.2641999999978	-8.89999961853027	0
21.8000030517578	71.513600000002	-8.85000038146973	0
21.9000015258789	71.7700000000004	-8.79999923706055	0
22	72.0282000000043	-8.75	0
22.1000022888184	72.2773000000016	-8.69999885559082	0
22.2000007629395	72.5202000000027	-8.64999961853027	0
22.3000030517578	72.7655000000013	-8.60000038146973	0
22.4000015258789	73.006400000002	-8.54999923706055	0
22.5	73.2508000000016	-8.5	0
22.6000022888184	73.5019000000029	-8.44999885559082	0
22.7000007629395	73.7525000000023	-8.39999961853027	0
22.8000030517578	73.9913000000015	-8.35000038146973	0
22.9000015258789	74.238400000002	-8.29999923706055	0
23	74.4851999999992	-8.25	0
23.1000022888184	74.7256000000016	-8.19999885559082	0
23.2000007629395	74.9664000000012	-8.14999961853027	0
23.3000030517578	75.2056000000011	-8.10000038146973	0
23.4000015258789	75.4377999999997	-8.04999923706055	0
23.5	75.6798999999992	-8	0
23.6000022888184	75.9217000000026	-7.94999885559082	0
23.7000007629395	76.1536999999989	-7.89999961853027	0
23.8000030517578	76.3901000000005	-7.85000038146973	0
23.9000015258789	76.6327999999994	-7.79999923706055	0
24	76.8696000000018	-7.75	0
24.1000022888184	77.0986000000012	-7.69999885559082	0
24.2000007629395	77.3306999999986	-7.64999961853027	0
24.3000030517578	77.5675999999985	-7.60000038146973	0
24.4000015258789	77.8014000000003	-7.54999923706055	0
24.5	78.0452000000005	-7.5	0
24.5999984741211	78.2856000000029	-7.45000076293945	0
24.7000045776367	78.531500000001	-7.39999771118164	0
24.8000030517578	78.7705000000024	-7.34999847412109	0
24.9000015258789	79.0083000000013	-7.29999923706055	0
25	79.2445000000007	-7.25	0
25.0999984741211	79.4807000000001	-7.20000076293945	0
25.2000045776367	79.7244000000028	-7.14999771118164	0
25.3000030517578	79.9595000000008	-7.09999847412109	0
25.4000015258789	80.1962999999996	-7.04999923706055	0
25.5	80.4308000000019	-7	0
25.5999984741211	80.656500000001	-6.95000076293945	0
25.7000045776367	80.8824999999997	-6.89999771118164	0
25.8000030517578	81.1166999999987	-6.84999847412109	0
25.9000015258789	81.3516999999993	-6.79999923706055	0
26	81.5818000000036	-6.75	0
26.0999984741211	81.8097000000016	-6.70000076293945	0
26.2000045776367	82.0428000000029	-6.64999771118164	0
26.3000030517578	82.2716	-6.59999847412109	0
26.4000015258789	82.5043000000005	-6.54999923706055	0
26.5	82.7288000000044	-6.5	0
26.5999984741211	82.9595000000008	-6.45000076293945	0
26.7000045776367	83.1919000000016	-6.39999771118164	0
26.8000030517578	83.4197999999997	-6.34999847412109	0
26.9000015258789	83.6453000000001	-6.29999923706055	0
27	83.8690999999999	-6.25	0
27.0999984741211	84.0977000000021	-6.20000076293945	0
27.2000045776367	84.3212000000021	-6.14999771118164	0
27.3000030517578	84.5432000000001	-6.09999847412109	0
27.4000015258789	84.762200000001	-6.04999923706055	0
27.5	84.9799999999996	-6	0
27.5999984741211	85.1942999999992	-5.95000076293945	0
27.7000045776367	85.4164999999994	-5.89999771118164	0
27.8000030517578	85.6389999999992	-5.84999847412109	0
27.9000015258789	85.8600999999981	-5.79999923706055	0
28	86.0767000000014	-5.75	0
28.0999984741211	86.2942000000003	-5.70000076293945	0
28.2000045776367	86.5103000000017	-5.64999771118164	0
28.3000030517578	86.7279999999992	-5.59999847412109	0
28.4000015258789	86.950499999999	-5.54999923706055	0
28.5	87.1694000000025	-5.5	0
28.5999984741211	87.3896000000022	-5.45000076293945	0
28.7000045776367	87.6154999999999	-5.39999771118164	0
28.8000030517578	87.8401000000013	-5.34999847412109	0
28.9000015258789	88.0626000000011	-5.29999923706055	0
29	88.2795000000042	-5.25	0
29.0999984741211	88.4947000000029	-5.20000076293945	0
29.2000045776367	88.7135999999991	-5.14999771118164	0
29.3000030517578	88.9371000000028	-5.09999847412109	0
29.4000015258789	89.1582000000017	-5.04999923706055	0
29.5	89.3725999999988	-5	0
29.5999984741211	89.5853000000025	-4.95000076293945	0
29.7000045776367	89.7975000000006	-4.89999771118164	0
29.8000030517578	90.0053000000007	-4.84999847412109	0
29.9000015258789	90.2175000000025	-4.79999923706055	0
30	90.4305000000022	-4.75	0
30.0999984741211	90.6438000000016	-4.70000076293945	0
30.2000045776367	90.8563000000031	-4.64999771118164	0
30.3000030517578	91.0614000000023	-4.59999847412109	0
30.4000015258789	91.2703000000001	-4.54999923706055	0
30.5	91.4828000000016	-4.5	0
30.5999984741211	91.6949999999997	-4.45000076293945	0
30.7000045776367	91.9088000000011	-4.39999771118164	0
30.8000030517578	92.1261999999988	-4.34999847412109	0
30.9000015258789	92.3510999999999	-4.29999923706055	0
31	92.5708999999988	-4.25	0
31.0999984741211	92.788700000001	-4.20000076293945	0
31.2000045776367	93.0058000000026	-4.14999771118164	0
31.3000030517578	93.2216999999982	-4.09999847412109	0
31.4000015258789	93.4405000000006	-4.04999923706055	0
31.5	93.6550999999999	-4	0
31.5999984741211	93.8564000000042	-3.95000076293945	0
31.7000045776367	94.0590000000011	-3.89999771118164	0
31.8000030517578	94.273500000003	-3.84999847412109	0
31.9000015258789	94.4854000000014	-3.79999923706055	0
32	94.6949000000022	-3.75	0
32.0999984741211	94.8940000000002	-3.70000076293945	0
32.2000045776367	95.0834000000032	-3.64999771118164	0
32.3000030517578	95.2842000000019	-3.59999847412109	0
32.4000015258789	95.4927000000025	-3.54999923706055	0
32.5	95.7016000000003	-3.5	0
32.5999984741211	95.906500000001	-3.45000076293945	0
32.7000045776367	96.1106	-3.39999771118164	0
32.8000030517578	96.3207000000002	-3.34999847412109	0
32.9000015258789	96.5265000000036	-3.29999923706055	0
33	96.7227000000021	-3.25	0
33.0999984741211	96.9182000000001	-3.20000076293945	0
33.2000045776367	97.1183000000019	-3.14999771118164	0
33.3000030517578	97.3210000000036	-3.09999847412109	0
33.4000015258789	97.527900000001	-3.04999923706055	0
33.5	97.7366000000002	-3	0
33.5999984741211	97.9396000000015	-2.95000076293945	0
33.7000045776367	98.1378000000041	-2.89999771118164	0
33.8000030517578	98.3305	-2.84999847412109	0
33.9000015258789	98.5318000000043	-2.79999923706055	0
34	98.7400000000016	-2.75	0
34.0999984741211	98.9448000000011	-2.70000076293945	0
34.2000045776367	99.1454999999987	-2.64999771118164	0
34.3000030517578	99.3372999999992	-2.59999847412109	0
34.4000015258789	99.5309000000016	-2.54999923706055	0
34.5	99.7220000000016	-2.5	0
34.5999984741211	99.9163999999982	-2.45000076293945	0
34.7000045776367	100.108700000001	-2.39999771118164	0
34.8000030517578	100.302300000003	-2.34999847412109	0
34.9000015258789	100.497900000002	-2.29999923706055	0
35	100.7075	-2.25	0
35.0999984741211	100.905400000003	-2.20000076293945	0
35.2000045776367	101.102800000004	-2.14999771118164	0
35.3000030517578	101.302800000001	-2.09999847412109	0
35.4000015258789	101.494300000002	-2.04999923706055	0
35.5	101.687900000001	-2	0
35.5999984741211	101.882400000002	-1.95000076293945	0
35.7000045776367	102.0766	-1.89999771118164	0
35.8000030517578	102.283500000001	-1.84999847412109	0
35.9000015258789	102.483600000003	-1.79999923706055	0
36	102.6741	-1.75	0
36.0999984741211	102.869999999999	-1.70000076293945	0
36.2000045776367	103.061700000002	-1.64999771118164	0
36.3000030517578	103.257300000001	-1.59999847412109	0
36.4000015258789	103.448	-1.54999923706055	0
36.5	103.632200000004	-1.5	0
36.5999984741211	103.826500000003	-1.45000076293945	0
36.7000045776367	104.028699999999	-1.39999771118164	0
36.8000030517578	104.225600000002	-1.34999847412109	0
36.9000015258789	104.415600000004	-1.29999923706055	0
37	104.596300000001	-1.25	0
37.0999984741211	104.778699999999	-1.20000076293945	0
37.2000045776367	104.968099999998	-1.14999771118164	0
37.3000030517578	105.1486	-1.09999847412109	0
37.4000015258789	105.327600000001	-1.04999923706055	0
37.5	105.514500000001	-1	0
37.5999984741211	105.701700000001	-0.950000762939453	0
37.7000045776367	105.886399999999	-0.899997711181641	0
37.8000030517578	106.081800000004	-0.849998474121094	0
37.9000015258789	106.276300000001	-0.799999237060547	0
38	106.4568	-0.75	0
38.0999984741211	106.6374	-0.700000762939453	0
38.2000045776367	106.828400000002	-0.649997711181641	0
38.3000030517578	107.020500000002	-0.599998474121094	0
38.4000015258789	107.2065	-0.549999237060547	0
38.5	107.395700000001	-0.5	0
38.5999984741211	107.588000000003	-0.450000762939453	0
38.7000045776367	107.776700000002	-0.399997711181641	0
38.8000030517578	107.956600000001	-0.349998474121094	0
38.9000015258789	108.134999999998	-0.299999237060547	0
39	108.321500000002	-0.25	0
39.0999984741211	108.507900000004	-0.200000762939453	0
39.2000045776367	108.683600000004	-0.149997711181641	0
39.3000030517578	108.863800000003	-0.0999984741210938	0
39.4000015258789	109.054599999999	-0.0499992370605469	0
39.5	109.240300000001	0	0
39.5999984741211	109.417200000004	0.0499992370605469	0
39.7000045776367	109.600600000002	0.100002288818359	0.132359449447978
39.8000030517578	109.7886	0.150001525878906	0.264656373758822
39.9000015258789	109.959200000001	0.200000762939453	0.396900877599498
40	110.134600000001	0.25	0.529092971018209
40.0999984741211	110.320400000001	0.299999237060547	0.661232665015105
40.2000045776367	110.506000000001	0.350002288818359	0.793330046569595
40.3000030517578	110.684700000002	0.400001525878906	0.925364971515086
40.4000015258789	110.868600000002	0.450000762939453	1.05734753054672
40.5	111.050600000002	0.5	1.18927773477915
40.5999984741211	111.227700000003	0.549999237060547	1.32115559495539
40.7000045776367	111.407500000001	0.600002288818359	1.45299117782483
40.8000030517578	111.588900000002	0.650001525878906	1.58476437927815
40.9000015258789	111.763400000003	0.700000762939453	1.71648527004709
41	111.942600000002	0.75	1.84815386122431
41.0999984741211	112.116800000003	0.799999237060547	1.97977016390248
41.2000045776367	112.289800000002	0.850002288818359	2.11134422487184
41.3000030517578	112.460299999999	0.900001525878906	2.24285597949563
41.4000015258789	112.646400000001	0.950000762939453	2.37431547704218
41.5	112.831900000001	1	2.5057227298089
41.5999984741211	113.006400000002	1.04999923706055	2.63707774890426
41.7000045776367	113.188300000002	1.10000228881836	2.76839056123007
41.8000030517578	113.368700000003	1.15000152587891	2.89964114242151
41.9000015258789	113.536500000002	1.20000076293945	3.03083952341244
42	113.709300000002	1.25	3.16198571540769
42.0999984741211	113.894700000001	1.29999923706055	3.29307972963616
42.2000045776367	114.072500000002	1.35000228881836	3.42413157321308
42.3000030517578	114.248100000001	1.40000152587891	3.5551212617123
42.4000015258789	114.424999999999	1.45000076293945	3.68605880627682
42.5	114.603599999999	1.5	3.81694421823188
42.5999984741211	114.781800000001	1.54999923706055	3.94777750778797
42.7000045776367	114.960800000001	1.60000228881836	4.07856865804726
42.8000030517578	115.1335	1.65000152587891	4.20929772806979
42.9000015258789	115.299000000003	1.70000076293945	4.3399747090164
43	115.468800000002	1.75	4.47059961211132
43.0999984741211	115.639600000002	1.79999923706055	4.60117244859375
43.2000045776367	115.8073	1.85000228881836	4.73170318582955
43.3000030517578	115.978899999998	1.90000152587891	4.86217191889439
43.4000015258789	116.166000000001	1.95000076293945	4.99258861915529
43.5	116.345499999999	2	5.12295329791147
43.5999984741211	116.5092	2.04999923706055	5.25326596647718
43.7000045776367	116.677299999999	2.10000228881836	5.38353657245022
43.8000030517578	116.849700000002	2.15000152587891	5.51374525067175
43.9000015258789	117.0203	2.20000076293945	5.64390195166447
44	117.194400000004	2.25	5.77400668322988
44.0999984741211	117.362099999998	2.29999923706055	5.90405945986114
44.2000045776367	117.526700000002	2.35000228881836	6.03407020922661
44.3000030517578	117.704400000002	2.40000152587891	6.16401910570012
44.4000015258789	117.885500000004	2.45000076293945	6.29391608092545
44.5	118.064500000004	2.5	6.4237611461438
44.5999984741211	118.237799999999	2.54999923706055	6.55355431260275
44.7000045776367	118.411600000003	2.60000228881836	6.68330548820214
44.8000030517578	118.587500000001	2.65000152587891	6.81299488695322
44.9000015258789	118.7565	2.70000076293945	6.94263242072697
45	118.926400000004	2.75	7.07221810079659
45.0999984741211	119.101200000001	2.79999923706055	7.2017519384417
45.2000045776367	119.271800000002	2.85000228881836	7.33124382138933
45.3000030517578	119.438399999999	2.90000152587891	7.46067400196644
45.4000015258789	119.600300000002	2.95000076293945	7.59005237342419
45.5	119.761500000001	3	7.71937894700011
45.5999984741211	119.937000000002	3.04999923706055	7.8486537339349
45.7000045776367	120.113399999998	3.10000228881836	7.97788660258136
45.8000030517578	120.279700000003	3.15000152587891	8.10705784602003
45.9000015258789	120.437999999998	3.20000076293945	8.23617733655989
46	120.596000000001	3.25	8.36524508545452
46.0999984741211	120.759099999999	3.29999923706055	8.49426110396072
46.2000045776367	120.9228	3.35000228881836	8.623235240711
46.3000030517578	121.093900000003	3.40000152587891	8.75214782827891
46.4000015258789	121.256100000002	3.45000076293945	8.88100871924888
46.5	121.418500000003	3.5	9.00981792492207
46.5999984741211	121.582699999999	3.54999923706055	9.13857545665683
46.7000045776367	121.743399999999	3.60000228881836	9.26729114330977
46.8000030517578	121.910499999998	3.65000152587891	9.39594535690918
46.9000015258789	122.0798	3.70000076293945	9.52454793034134
47	122.251499999998	3.75	9.65309887489711
47.0999984741211	122.417400000002	3.79999923706055	9.78159820187078
47.2000045776367	122.578400000002	3.85000228881836	9.91005572052448
47.3000030517578	122.7379	3.90000152587891	10.0384518422945
47.4000015258789	122.900000000001	3.95000076293945	10.1667963803868
47.5	123.065200000001	4	10.2950893461094
47.5999984741211	123.232500000002	4.04999923706055	10.4233307507737
47.7000045776367	123.394	4.10000228881836	10.5515303839873
47.8000030517578	123.5543	4.15000152587891	10.6796686968825
47.9000015258789	123.713400000001	4.20000076293945	10.8077554837685
48	123.865300000001	4.25	10.9357907551712
48.0999984741211	124.021200000003	4.29999923706055	11.0637745224374
48.2000045776367	124.181	4.35000228881836	11.1917165555594
48.3000030517578	124.345300000001	4.40000152587891	11.3195973446773
48.4000015258789	124.505800000003	4.45000076293945	11.447426663718
48.5	124.665799999999	4.5	11.5752045240405
48.5999984741211	124.820500000002	4.54999923706055	11.702930937007
48.7000045776367	124.974400000003	4.60000228881836	11.8306156529972
48.8000030517578	125.1371	4.65000152587891	11.9582392014279
48.9000015258789	125.296399999999	4.70000076293945	12.0858113366087
49	125.455300000001	4.75	12.2133320699144
49.0999984741211	125.6086	4.79999923706055	12.3408014127229
49.2000045776367	125.767500000002	4.85000228881836	12.4682290958226
49.3000030517578	125.930600000003	4.90000152587891	12.5955956878636
49.4000015258789	126.091200000003	4.95000076293945	12.7229109235603
49.5	126.249500000002	5	12.8501748143031
49.5999984741211	126.404900000001	5.04999923706055	12.9773873714853
49.7000045776367	126.564800000004	5.10000228881836	13.1045583063261
49.8000030517578	126.730700000004	5.15000152587891	13.2316682266655
49.9000015258789	126.892000000003	5.20000076293945	13.3587268476442
50	127.047300000002	5.25	13.4857341806681
50.0999984741211	127.202200000003	5.29999923706055	13.6126902371461
50.2000045776367	127.350300000002	5.35000228881836	13.73960470875
50.3000030517578	127.5065	5.40000152587891	13.8664582424661
50.4000015258789	127.6685	5.45000076293945	13.9932605338831
50.5	127.8266	5.5	14.1200115944224
50.5999984741211	127.977200000001	5.54999923706055	14.2467114377787
50.7000045776367	128.1319	5.60000228881836	14.373369735031
50.8000030517578	128.293100000003	5.65000152587891	14.499967171515
50.9000015258789	128.451900000004	5.70000076293945	14.626513423315
51	128.6021	5.75	14.7530085018942
51.0999984741211	128.75	5.79999923706055	14.8794524187193
51.2000045776367	128.903600000001	5.85000228881836	15.0058548264596
51.3000030517578	129.0622	5.90000152587891	15.1321964502903
51.4000015258789	129.221600000001	5.95000076293945	15.2584869467899
51.5	129.373499999998	6	15.3847263274397
51.5999984741211	129.528299999998	6.04999923706055	15.5109146037247
51.7000045776367	129.681100000002	6.10000228881836	15.6370614088346
51.8000030517578	129.831399999999	6.15000152587891	15.7631475069623
51.9000015258789	129.983400000001	6.20000076293945	15.8891825352024
52	130.141	6.25	16.0151665050544
52.0999984741211	130.294400000003	6.29999923706055	16.1410994280214
52.2000045776367	130.442999999999	6.35000228881836	16.2669909178356
52.3000030517578	130.589100000001	6.40000152587891	16.3928217776637
52.4000015258789	130.735700000001	6.45000076293945	16.5186016251383
52.5	130.893100000001	6.5	16.6443304717772
52.5999984741211	131.050999999999	6.54999923706055	16.7700083291014
52.7000045776367	131.201500000003	6.60000228881836	16.8956447914077
52.8000030517578	131.353200000001	6.65000152587891	17.0212207007925
52.9000015258789	131.507100000003	6.70000076293945	17.1467456554487
53	131.660900000003	6.75	17.272219666912
53.0999984741211	131.808700000001	6.79999923706055	17.3976427467216
53.2000045776367	131.953200000004	6.85000228881836	17.5230244697609
53.3000030517578	132.100500000004	6.90000152587891	17.6483457180577
53.4000015258789	132.255100000002	6.95000076293945	17.7736160739757
53.5	132.405900000002	7	17.8988355450961
53.5999984741211	132.5524	7.04999923706055	18.0240041430018
53.7000045776367	132.702100000002	7.10000228881836	18.1491314232104
53.8000030517578	132.847700000002	7.15000152587891	18.2741983055693
53.9000015258789	132.992000000002	7.20000076293945	18.3992143494819
54	133.140900000002	7.25	18.5241795665433
54.0999984741211	133.294000000002	7.29999923706055	18.6490939683514
54.2000045776367	133.447800000002	7.35000228881836	18.773967091051
54.3000030517578	133.601500000001	7.40000152587891	18.8987798932828
54.4000015258789	133.748500000002	7.45000076293945	19.0235419150726
54.5	133.894700000001	7.5	19.1482531680293
54.5999984741211	134.041000000001	7.54999923706055	19.2729136637644
54.7000045776367	134.187000000002	7.60000228881836	19.3975329190707
54.8000030517578	134.3325	7.65000152587891	19.5220919313365
54.9000015258789	134.473900000001	7.70000076293945	19.646600221231
55	134.618000000002	7.75	19.7710578003754
55.0999984741211	134.765500000001	7.79999923706055	19.8954646803933
55.2000045776367	134.917799999999	7.85000228881836	20.0198303587464
55.3000030517578	135.065100000003	7.90000152587891	20.1441358715252
55.4000015258789	135.2104	7.95000076293945	20.2683907200627
55.5	135.356900000003	8	20.3925949159911
55.5999984741211	135.508000000002	8.04999923706055	20.5167484709449
55.7000045776367	135.657900000002	8.10000228881836	20.6408608630756
55.8000030517578	135.804200000002	8.15000152587891	20.76491316713
55.9000015258789	135.9473	8.20000076293945	20.8889148651257
56	136.089200000002	8.25	21.0128659687047
56.0999984741211	136.231400000001	8.29999923706055	21.136766489511
56.2000045776367	136.375700000001	8.35000228881836	21.2606258864065
56.3000030517578	136.518800000002	8.40000152587891	21.3844252727487
56.4000015258789	136.662100000001	8.45000076293945	21.5081741112608
56.5	136.8105	8.5	21.6318724135931
56.5999984741211	136.9571	8.54999923706055	21.7555201913977
56.7000045776367	137.0972	8.60000228881836	21.8791268842679
56.8000030517578	137.241300000002	8.65000152587891	22.002673644126
56.9000015258789	137.387200000001	8.70000076293945	22.1261699144216
57	137.530500000001	8.75	22.2496157068121
57.0999984741211	137.673900000002	8.79999923706055	22.3730110329563
57.2000045776367	137.817800000004	8.85000228881836	22.4963653131998
57.3000030517578	137.958500000001	8.90000152587891	22.6196597379837
57.4000015258789	138.101900000001	8.95000076293945	22.742903731505
57.5	138.245700000003	9	22.8660973054269
57.5999984741211	138.3914	9.04999923706055	22.9892404714132
57.7000045776367	138.538500000002	9.10000228881836	23.1123426305831
57.8000030517578	138.684300000001	9.15000152587891	23.2353850118506
57.9000015258789	138.828099999999	9.20000076293945	23.358377020181
58	138.969200000003	9.25	23.4813186672415
58.0999984741211	139.1113	9.29999923706055	23.6042099647003
58.2000045776367	139.246800000004	9.35000228881836	23.7270602944704
58.3000030517578	139.383600000005	9.40000152587891	23.8498509238932
58.4000015258789	139.522300000001	9.45000076293945	23.9725912387229
58.5	139.6584	9.5	24.0952812506299
58.5999984741211	139.8004	9.54999923706055	24.217920983457
58.7000045776367	139.937600000001	9.60000228881836	24.3405197920149
58.8000030517578	140.083999999999	9.65000152587891	24.4630589794242
58.9000015258789	140.227100000004	9.70000076293945	24.5855479123416
59	140.378000000004	9.75	24.7079866025337
59.0999984741211	140.234	9.79999923706055	24.8303750617699
59.2000045776367	140.227100000004	9.85000228881836	24.9527226337165
59.3000030517578	140.227100000004	9.90000152587891	25.0750106625315
59.4000015258789	140.083999999999	9.95000076293945	25.1972484957185
59.5	140.083999999999	10	25.3194361450592
59.5999984741211	139.937600000001	10.0499992370605	25.4415736223385
59.7000045776367	139.937600000001	10.1000022888184	25.5636702520962
59.8000030517578	139.8004	10.1500015258789	25.6857074167938
59.9000015258789	139.8004	10.2000007629395	25.8076944448037
60	139.8004	10.25	25.9296313479228
60.0999984741211	139.8004	10.2999992370605	26.051518137951
60.2000045776367	138.0481	10.3500022888184	26.1733641203236
60.3000030517578	134.492200000004	10.4000015258789	26.2951507157606
60.4000015258789	131.923200000001	10.4500007629395	26.4168872335253
60.5	130.717199999999	10.5	26.5385736854293
60.5999984741211	130.589100000001	10.5499992370605	26.6602100832876
60.7000045776367	130.5468	10.6000022888184	26.781805713453
60.8000030517578	130.528200000004	10.6500015258789	26.9033420348587
60.9000015258789	130.5098	10.7000007629395	27.024828337681
61	130.487399999998	10.75	27.1462646337462
61.0999984741211	130.476900000001	10.7999992370605	27.2676509348836
61.2000045776367	130.404500000001	10.8500022888184	27.3889965083863
61.3000030517578	130.404500000001	10.9000015258789	27.5102828513549
61.4000015258789	130.404500000001	10.9500007629395	27.6315192349011
61.5	130.3128	11	27.7527056708657
61.5999984741211	130.3128	11.0499992370605	27.8738421710919
61.7000045776367	130.3128	11.1000022888184	27.9949379838353
61.8000030517578	130.2857	11.1500015258789	28.1159746443185
61.9000015258789	130.2857	11.2000007629395	28.2369614046112
62	130.157999999999	11.25	28.3578982765678
62.0999984741211	130.2857	11.2999992370605	28.4787852720455
62.2000045776367	130.157999999999	11.3500022888184	28.5996316202845
62.3000030517578	130.067200000001	11.4000015258789	28.7204188979866
62.4000015258789	129.931500000002	11.4500007629395	28.8411563385223
62.5	129.761699999999	11.5	28.9618439508047
62.5999984741211	129.549600000002	11.5499992370605	29.0824817467469
62.7000045776367	129.421300000002	11.6000022888184	29.2030789366401
62.8000030517578	129.288	11.6500015258789	29.3236171318582
62.9000015258789	129.145100000002	11.7000007629395	29.4441055464997
63	128.9627	11.75	29.5645441924935
63.0999984741211	128.785100000001	11.7999992370605	29.6849330817724
63.2000045776367	128.5985	11.8500022888184	29.805281405664
63.3000030517578	128.421800000004	11.9000015258789	29.9255708135338
63.4000015258789	128.245500000001	11.9500007629395	30.0458105005122
63.5	128.0717	12	30.1660004785479
63.5999984741211	127.914499999999	12.0499992370605	30.2861407595938
63.7000045776367	127.742200000001	12.1000022888184	30.4062405160367
63.8000030517578	127.573400000001	12.1500015258789	30.5262814351882
63.9000015258789	127.397800000002	12.2000007629395	30.6462726932334
64	127.221400000002	12.25	30.7662143021412
64.0999984741211	127.042399999998	12.2999992370605	30.8861062738846
64.2000045776367	126.877500000002	12.3500022888184	31.0059577619327
64.3000030517578	126.699499999999	12.4000015258789	31.1257504914975
64.4000015258789	126.526800000003	12.4500007629395	31.245493619842
64.5	126.349600000001	12.5	31.3651871589553
64.5999984741211	126.176700000004	12.5499992370605	31.4848311208305
64.7000045776367	125.992200000001	12.6000022888184	31.604434640042
64.8000030517578	125.8174	12.6500015258789	31.7239794796568
64.9000015258789	125.639899999998	12.7000007629395	31.8434747780387
65	125.4653	12.75	31.962920547197
65.0999984741211	125.293400000002	12.7999992370605	32.0823167991453
65.2000045776367	125.123400000004	12.8500022888184	32.2016726495862
65.3000030517578	124.954399999999	12.9000015258789	32.3209698993962
65.4000015258789	124.781200000001	12.9500007629395	32.4402176680625
65.5	124.608900000003	13	32.5594159676152
65.5999984741211	124.440699999999	13.0499992370605	32.6785648100884
65.7000045776367	124.272100000002	13.1000022888184	32.7976732923357
65.8000030517578	124.104299999999	13.1500015258789	32.9167232529976
65.9000015258789	123.935099999999	13.2000007629395	33.035723792708
66	123.768300000003	13.25	33.1546749230435
66.0999984741211	123.601599999998	13.2999992370605	33.2735766547504
66.2000045776367	123.433800000003	13.3500022888184	33.3924380673903
66.3000030517578	123.260200000001	13.4000015258789	33.5112410373078
66.4000015258789	123.090100000001	13.4500007629395	33.6299946462925
66.5	122.925400000004	13.5	33.7486989064011
66.5999984741211	122.756400000002	13.5499992370605	33.8673538296942
66.7000045776367	122.598999999998	13.6000022888184	33.9859684753816
66.8000030517578	122.4388	13.6500015258789	34.1045247574781
66.9000015258789	122.283800000001	13.7000007629395	34.2230317389641
67	122.127499999999	13.75	34.3414894319149
67.0999984741211	121.966800000002	13.7999992370605	34.4598978484097
67.2000045776367	121.810200000004	13.8500022888184	34.578266028877
67.3000030517578	121.649500000003	13.9000015258789	34.6965759249554
67.4000015258789	121.501800000002	13.9500007629395	34.8148365808391
67.5	121.352900000002	14	34.9330480086221
67.5999984741211	121.203600000004	14.0499992370605	35.0512102204023
67.7000045776367	121.048999999999	14.1000022888184	35.1693322378496
67.8000030517578	120.899200000003	14.1500015258789	35.2873960501807
67.9000015258789	120.7487	14.2000007629395	35.4054106828263
68	120.5978	14.25	35.5233761478993
68.0999984741211	120.448300000004	14.2999992370605	35.6412924575164
68.2000045776367	120.296200000001	14.3500022888184	35.7591686146118
68.3000030517578	120.148200000003	14.4000015258789	35.876986645934
68.4000015258789	119.9997	14.4500007629395	35.9947555581736
68.5	119.849099999999	14.5	36.1124753634623
68.5999984741211	119.693599999999	14.5499992370605	36.2301460739353
68.7000045776367	119.539000000001	14.6000022888184	36.3477766738146
68.8000030517578	119.391700000004	14.6500015258789	36.4653492273342
68.9000015258789	119.245200000001	14.7000007629395	36.5828727224676
69	119.1008	14.75	36.7003471713651
69.0999984741211	118.954600000001	14.7999992370605	36.817772586181
69.2000045776367	118.814000000002	14.8500022888184	36.9351579324477
69.3000030517578	118.677899999999	14.9000015258789	37.0524853118385
69.4000015258789	118.535900000003	14.9500007629395	37.169763693633
69.5	118.395100000002	15	37.2869930900005
69.5999984741211	118.260200000001	15.0499992370605	37.4041735131135
69.7000045776367	118.117099999999	15.1000022888184	37.5213139098388
69.8000030517578	117.968800000002	15.1500015258789	37.6383964161695
69.9000015258789	117.825600000004	15.2000007629395	37.7554299852041
70	117.6548	15.25	37.8724146293243
70.0999984741211	117.505100000002	15.2999992370605	37.9893503607004
70.2000045776367	117.379000000001	15.3500022888184	38.1062461075341
70.3000030517578	117.239100000003	15.4000015258789	38.2230840462158
70.4000015258789	117.154500000001	15.4500007629395	38.3398731086837
70.5	117.032700000003	15.5	38.4566133071205
70.5999984741211	116.907900000002	15.5499992370605	38.5733046537119
70.7000045776367	116.9843	15.6000022888184	38.6899560580367
70.8000030517578	116.928100000001	15.6500015258789	38.806549733782
70.9000015258789	116.8832	15.7000007629395	38.9230945942585
71	116.7071	15.75	39.0395906516641
71.0999984741211	116.387500000001	15.7999992370605	39.1560379181998
71.2000045776367	116.3357	15.8500022888184	39.2724452848445
71.3000030517578	116.452099999999	15.9000015258789	39.3887950025354
71.4000015258789	116.393300000003	15.9500007629395	39.5050959659786
71.5	116.325400000002	16	39.621348187387
71.5999984741211	116.216200000003	16.0499992370605	39.7375516789768
71.7000045776367	116.096700000002	16.1000022888184	39.8537153131499
71.8000030517578	115.993900000001	16.1500015258789	39.9698213780471
71.9000015258789	115.880099999998	16.2000007629395	40.0858787497926
72	115.7664	16.25	40.2018874406146
72.0999984741211	115.739300000001	16.2999992370605	40.3178474627438
72.2000045776367	115.554100000001	16.3500022888184	40.4337676700286
72.3000030517578	115.469000000001	16.4000015258789	40.5496303877661
72.4000015258789	115.393400000001	16.4500007629395	40.6654444735224
72.5	115.319100000004	16.5	40.78120993954
72.5999984741211	115.268100000001	16.5499992370605	40.8969267980645
72.7000045776367	115.2412	16.6000022888184	41.0126038844136
72.8000030517578	115.1813	16.6500015258789	41.1282235609942
72.9000015258789	115.148000000001	16.7000007629395	41.2437946668368
73	115.1253	16.75	41.3593172141987
73.0999984741211	115.0327	16.7999992370605	41.4747912153397
73.2000045776367	114.664499999999	16.8500022888184	41.5902254870702
73.3000030517578	114.478000000003	16.9000015258789	41.7056024288598
73.4000015258789	114.2415	16.9500007629395	41.8209308612267
73.5	114.016700000004	17	41.9362107964088
73.5999984741211	113.738900000004	17.0499992370605	42.05144224669
73.7000045776367	113.516300000003	17.1000022888184	42.1666340104141
73.8000030517578	113.386500000001	17.1500015258789	42.281768524066
73.9000015258789	113.240800000003	17.2000007629395	42.3968545896748
74	113.116099999999	17.25	42.5118922195256
74.0999984741211	112.990700000002	17.2999992370605	42.6268814259065
74.2000045776367	112.880499999999	17.3500022888184	42.741830988682
74.3000030517578	112.772800000002	17.4000015258789	42.8567233813057
74.4000015258789	112.6522	17.4500007629395	42.9715673873407
74.5	112.541100000002	17.5	43.086363019086
74.5999984741211	112.438000000002	17.5499992370605	43.2011102888435
74.7000045776367	112.339600000003	17.6000022888184	43.3158179580399
74.8000030517578	112.227500000001	17.6500015258789	43.4304685370501
74.9000015258789	112.080300000001	17.7000007629395	43.5450707909949
75	111.9342	17.75	43.6596247321868
75.0999984741211	111.7847	17.7999992370605	43.7741303729412
75.2000045776367	111.6348	17.8500022888184	43.8885964562703
75.3000030517578	111.483800000002	17.9000015258789	44.0030055294235
75.4000015258789	111.333300000002	17.9500007629395	44.117366339102
75.5	111.189699999999	18	44.2316788976318
75.5999984741211	111.0461	18.0499992370605	44.3459432173417
75.7000045776367	110.891100000001	18.1000022888184	44.4601680228527
75.8000030517578	110.732899999999	18.1500015258789	44.5743358982412
75.9000015258789	110.580699999999	18.2000007629395	44.6884555718124
76	110.429599999999	18.25	44.8025270559056
76.0999984741211	110.2857	18.2999992370605	44.9165503628626
76.2000045776367	110.155700000003	18.3500022888184	45.0305341989366
76.3000030517578	110.040800000002	18.4000015258789	45.1444611849838
76.4000015258789	109.924700000003	18.4500007629395	45.2583400309367
76.5	109.812200000004	18.5	45.3721707491476
76.5999984741211	109.683500000003	18.5499992370605	45.4859533519711
76.7000045776367	109.575400000002	18.6000022888184	45.599696527316
76.8000030517578	109.463899999999	18.6500015258789	45.713382932771
76.9000015258789	109.3616	18.7000007629395	45.8270212599192
77	109.250100000001	18.75	45.9406115211257
77.0999984741211	109.134900000001	18.7999992370605	46.0541537287579
77.2000045776367	109.0232	18.8500022888184	46.1676565542728
77.3000030517578	108.913200000003	18.9000015258789	46.2811026939676
77.4000015258789	108.803400000001	18.9500007629395	46.3945008177213
77.5	108.6976	19	46.5078509379295
77.5999984741211	108.587599999999	19.0499992370605	46.6211530669905
77.7000045776367	108.476599999998	19.1000022888184	46.7344158562128
77.8000030517578	108.3642	19.1500015258789	46.8476220365252
77.9000015258789	108.244900000002	19.2000007629395	46.9607802629013
78	108.128600000004	19.25	47.0738905477497
78.0999984741211	108.0121	19.2999992370605	47.1869529034812
78.2000045776367	107.889800000001	19.3500022888184	47.2999759631305
78.3000030517578	107.772500000003	19.4000015258789	47.4129424942167
78.4000015258789	107.651000000002	19.4500007629395	47.5258611334347
78.5	107.536	19.5	47.6387318932054
78.5999984741211	107.422300000002	19.5499992370605	47.7515547859519
78.7000045776367	107.312099999999	19.6000022888184	47.8643384264586
78.8000030517578	107.198000000004	19.6500015258789	47.9770656187868
78.9000015258789	107.079000000002	19.7000007629395	48.0897449813761
79	106.961400000004	19.75	48.2023765266593
79.0999984741211	106.848300000001	19.7999992370605	48.3149602670717
79.2000045776367	106.733000000004	19.8500022888184	48.4275047991704
79.3000030517578	106.6227	19.9000015258789	48.5399929635113
79.4000015258789	106.514200000001	19.9500007629395	48.652433360302
79.5	106.406000000003	20	48.764826001987
79.5999984741211	106.294300000001	20.0499992370605	48.877170901013
79.7000045776367	106.183100000002	20.1000022888184	48.9894766357334
79.8000030517578	106.067600000002	20.1500015258789	49.1017260831509
79.9000015258789	105.955699999999	20.2000007629395	49.2139278252643
80	105.848300000001	20.25	49.3260818745296
80.0999984741211	105.734700000001	20.2999992370605	49.4381882434045
80.2000045776367	105.6211	20.3500022888184	49.5502554920619
80.3000030517578	105.508500000004	20.4000015258789	49.6622665339036
80.4000015258789	105.397700000001	20.4500007629395	49.7742299327431
80.5	105.285100000001	20.5	49.886145701047
80.5999984741211	105.167500000003	20.5499992370605	49.9980138512841
80.7000045776367	105.058000000001	20.6000022888184	50.1098429254702
80.8000030517578	104.949700000001	20.6500015258789	50.2216158733581
80.9000015258789	104.835200000001	20.7000007629395	50.3333412405993
81	104.7219	20.75	50.4450190396709
81.0999984741211	104.608900000003	20.7999992370605	50.5566492830523
81.2000045776367	104.4935	20.8500022888184	50.6682404946256
81.3000030517578	104.3819	20.9000015258789	50.7797756604466
81.4000015258789	104.273800000003	20.9500007629395	50.8912633080282
81.5	104.1682	21	51.0027034498578
81.5999984741211	104.062800000003	21.0499992370605	51.1140960984249
81.7000045776367	103.951800000003	21.1000022888184	51.2254497595012
81.8000030517578	103.842199999999	21.1500015258789	51.3367474553977
81.9000015258789	103.730300000003	21.2000007629395	51.4479976955122
82	103.618000000002	21.25	51.559200492342
82.0999984741211	103.5128	21.2999992370605	51.6703558583859
82.2000045776367	103.4097	21.3500022888184	51.7814722813293
82.3000030517578	103.299300000002	21.4000015258789	51.8925328196899
82.4000015258789	103.190300000002	21.4500007629395	52.0035459647741
82.5	103.074400000001	21.5	52.1145117290883
82.5999984741211	102.963200000002	21.5499992370605	52.2254301251409
82.7000045776367	102.8547	21.6000022888184	52.3363096225539
82.8000030517578	102.7438	21.6500015258789	52.447133316004
82.9000015258789	102.632000000001	21.7000007629395	52.5579096787294
83	102.5242	21.75	52.6686387232456
83.0999984741211	102.412400000001	21.7999992370605	52.7793204620698
83.2000045776367	102.299900000002	21.8500022888184	52.8899633467843
83.3000030517578	102.190500000001	21.9000015258789	53.0005505081767
83.4000015258789	102.085200000001	21.9500007629395	53.1110904014404
83.5	101.9807	22	53.2215830390995
83.5999984741211	101.8714	22.0499992370605	53.33202843368
83.7000045776367	101.767199999998	22.1000022888184	53.4424350187477
83.8000030517578	101.666600000004	22.1500015258789	53.552785961153
83.9000015258789	101.560100000002	22.2000007629395	53.6630896980681
84	101.454900000001	22.25	53.7733462420255
84.0999984741211	101.345400000002	22.2999992370605	53.8835556055591
84.2000045776367	101.233500000002	22.3500022888184	53.9937262042423
84.3000030517578	101.126899999999	22.4000015258789	54.1038412409398
84.4000015258789	101.020400000001	22.4500007629395	54.2139091348261
84.5	100.906300000002	22.5	54.3239298984417
84.5999984741211	100.793300000001	22.5499992370605	54.4339035443284
84.7000045776367	100.682199999999	22.6000022888184	54.5438384700903
84.8000030517578	100.571300000003	22.6500015258789	54.6537179145583
84.9000015258789	100.465400000001	22.7000007629395	54.7635502789331
85	100.3577	22.75	54.8733355757624
85.0999984741211	100.248100000001	22.7999992370605	54.9830738175955
85.2000045776367	100.139299999999	22.8500022888184	55.092773384091
85.3000030517578	100.0291	22.9000015258789	55.2024175499978
85.4000015258789	99.9219000000012	22.9500007629395	55.312014698566
85.5	99.8162000000011	23	55.4215648423504
85.5999984741211	99.7161000000015	23.0499992370605	55.5310679939076
85.7000045776367	99.6116000000038	23.1000022888184	55.6405325149738
85.8000030517578	99.5046000000002	23.1500015258789	55.7499417161679
85.9000015258789	99.4003000000012	23.2000007629395	55.859303962813
86	99.3008999999984	23.25	55.96861927342
86.0999984741211	99.1891000000032	23.2999992370605	56.0778876719
86.2000045776367	99.0832000000009	23.3500022888184	56.1871174862629
86.3000030517578	98.9778000000006	23.4000015258789	56.296292062996
86.4000015258789	98.8705000000009	23.4500007629395	56.4054197495725
86.5	98.7612000000008	23.5	56.514500558613
86.5999984741211	98.649900000004	23.5499992370605	56.6235345027408
86.7000045776367	98.5466000000015	23.6000022888184	56.7325299079761
86.8000030517578	98.4467000000041	23.6500015258789	56.8414701565835
86.9000015258789	98.3439000000035	23.7000007629395	56.9503635781618
87	98.2412000000004	23.75	57.0592101853432
87.0999984741211	98.1533000000018	23.7999992370605	57.1680099907619
87.2000045776367	98.0472000000009	23.8500022888184	57.2767713025931
87.3000030517578	97.9486000000034	23.9000015258789	57.3854775388301
87.4000015258789	97.8352000000014	23.9500007629395	57.4941370112217
87.5	97.7220000000016	24	57.602749732411
87.5999984741211	97.6094999999987	24.0499992370605	57.7113157150436
87.7000045776367	97.5037000000011	24.1000022888184	57.8198432494731
87.8000030517578	97.394900000003	24.1500015258789	57.9283157893734
87.9000015258789	97.2891000000018	24.2000007629395	58.0367416286672
88	97.1827000000012	24.25	58.1451207800085
88.0999984741211	97.0649999999987	24.2999992370605	58.2534532560537
88.2000045776367	96.9529000000002	24.3500022888184	58.3617473293593
88.3000030517578	96.8655000000035	24.4000015258789	58.4699864892312
88.4000015258789	96.7669000000024	24.4500007629395	58.5781790117898
88.5000076293945	96.673700000003	24.5	58.6863249097002
88.5999984741211	96.5938000000024	24.5500030517578	58.7944324412982
88.7000045776367	96.5025999999998	24.5999984741211	58.9024768822464
88.7999954223633	96.400700000002	24.6500015258789	59.0104912207831
88.9000015258789	96.3008000000009	24.7000045776367	59.1184589782467
89.0000076293945	96.2027999999991	24.75	59.2263637044055
89.0999984741211	96.1042000000016	24.8000030517578	59.3342383448628
89.2000045776367	96.0030000000006	24.8499984741211	59.4420499935786
89.2999954223633	95.9012000000002	24.9000015258789	59.5498315677527
89.4000015258789	95.8120000000017	24.9500045776367	59.6575666242634
89.5000076293945	95.7199000000001	25	59.7652387483803
89.5999984741211	95.6219999999994	25.0500030517578	59.8728808147262
89.7000045776367	95.5206000000035	25.0999984741211	59.980459988243
89.7999954223633	95.4202000000005	25.1500015258789	60.0880091151889
89.9000015258789	95.313900000001	25.2000045776367	60.1955117879335
90.0000076293945	95.2055	25.25	60.3029516271989
90.0999984741211	95.0960000000014	25.3000030517578	60.410361436724
90.2000045776367	94.9840000000004	25.3499984741211	60.5177084523362
90.2999954223633	94.872800000001	25.4000015258789	60.6250254494482
90.4000015258789	94.7643000000025	25.4500045776367	60.7322960558725
90.5000076293945	94.6594999999979	25.5	60.8395039277353
90.5999984741211	94.5604999999996	25.5500030517578	60.9466817979884
90.7000045776367	94.4720000000016	25.5999984741211	61.0537969732472
90.7999954223633	94.3780000000006	25.6500015258789	61.1608821581761
90.9000015258789	94.2861000000012	25.7000045776367	61.2679210159818
91.0000076293945	94.2049000000006	25.75	61.3748972381458
91.0999984741211	94.1306000000004	25.8000030517578	61.4818434869298
91.2000045776367	94.0731000000014	25.8499984741211	61.5887271396399
91.2999954223633	94.0027000000009	25.9000015258789	61.6955808302892
91.4000015258789	93.9292000000023	25.9500045776367	61.8023882574298
91.5000076293945	93.8446000000004	26	61.9091331478502
91.5999984741211	93.7601000000031	26.0500030517578	62.0158480932184
91.7000045776367	93.6670999999988	26.0999984741211	62.1225005414345
91.7999954223633	93.5648000000001	26.1500015258789	62.2291230559568
91.9000015258789	93.4644000000008	26.2000045776367	62.3356993706344
92.0000076293945	93.3634999999995	26.25	62.4422132475138
92.0999984741211	93.2567999999992	26.3000030517578	62.5486972109991
92.2000045776367	93.1620000000003	26.3499984741211	62.6551187829183
92.2999954223633	93.0708000000013	26.4000015258789	62.7615104502729
92.4000015258789	92.9787000000033	26.4500045776367	62.8678559821814
92.5000076293945	92.8816999999981	26.5	62.9741391759205
92.5999984741211	92.8012000000017	26.5500030517578	63.0803924822895
92.7000045776367	92.7114000000001	26.5999984741211	63.1865834901041
92.7999954223633	92.5996999999988	26.6500015258789	63.2927446220326
92.9000015258789	92.5076000000008	26.7000045776367	63.3988596823946
93.0000076293945	92.386599999998	26.75	63.504912503629
93.0999984741211	92.2852000000021	26.8000030517578	63.610935466236
93.2000045776367	92.177499999998	26.8499984741211	63.7168962293341
93.2999954223633	92.0692000000017	26.9000015258789	63.8228271453317
93.4000015258789	91.9539000000004	26.9500045776367	63.9287120537007
93.5000076293945	91.8474999999999	27	64.0345348219931
93.5999984741211	91.7435000000005	27.0500030517578	64.1403277605079
93.7000045776367	91.6349999999984	27.0999984741211	64.2460585985685
93.7999954223633	91.5311000000002	27.1500015258789	64.351759618421
93.9000015258789	91.4354000000021	27.2000045776367	64.4574146946407
94.0000076293945	91.3427000000011	27.25	64.5630077298441
94.0999984741211	91.2527000000009	27.3000030517578	64.6685709642261
94.2000045776367	91.1627000000008	27.3499984741211	64.7740721972178
94.2999954223633	91.0693000000028	27.4000015258789	64.8795436410004
94.4000015258789	90.9752000000008	27.4500045776367	64.9849692052036
94.5000076293945	90.8794000000016	27.5	65.0903328274594
94.5999984741211	90.7824000000037	27.5500030517578	65.1956666779567
94.7000045776367	90.6815999999999	27.5999984741211	65.300938626136
94.7999954223633	90.5964000000022	27.6500015258789	65.4061808142114
94.9000015258789	90.5064999999995	27.7000045776367	65.5113771868184
95.0000076293945	90.4192000000039	27.75	65.6165117165554
95.0999984741211	90.3433000000005	27.8000030517578	65.7216165037029
95.2000045776367	90.2611000000034	27.8499984741211	65.826659487613
95.2999954223633	90.1777000000002	27.9000015258789	65.9316727406307
95.4000015258789	90.0961000000025	27.9500045776367	66.036640242348
95.5000076293945	90.017200000002	28	66.1415460002808
95.5999984741211	89.9348000000027	28.0500030517578	66.2464220448989
95.7000045776367	89.8640000000014	28.0999984741211	66.3512363853684
95.7999954223633	89.7932000000001	28.1500015258789	66.4560210242626
95.9000015258789	89.7206000000006	28.2000045776367	66.5607599760813
96.0000076293945	89.6510000000017	28.25	66.6654372832088
96.0999984741211	89.5734000000011	28.3000030517578	66.7700849064023
96.2000045776367	89.487000000001	28.3499984741211	66.8746709245435
96.2999954223633	89.3955999999998	28.4000015258789	66.9792272705322
96.4000015258789	89.3068000000021	28.4500045776367	67.0837379937268
96.5000076293945	89.2212000000036	28.5	67.1881871713311
96.5999984741211	89.1261999999988	28.5500030517578	67.2926066944873
96.7000045776367	89.0358000000015	28.5999984741211	67.3969647116949
96.7999954223633	88.946100000001	28.6500015258789	67.5012930862783
96.9000015258789	88.8561000000009	28.7000045776367	67.6055759024052
97.0000076293945	88.7569000000003	28.75	67.7097972720497
97.0999984741211	88.6614000000009	28.8000030517578	67.8139890168375
97.2000045776367	88.5702999999994	28.8499984741211	67.9181193547874
97.2999954223633	88.4753000000019	28.9000015258789	68.0222200797462
97.4000015258789	88.374200000002	28.9500045776367	68.1262753106424
97.5000076293945	88.2662999999993	29	68.2302691941709
97.5999984741211	88.1657000000014	29.0500030517578	68.3342334825389
97.7000045776367	88.0668000000005	29.0999984741211	68.4381364631864
97.7999954223633	87.966800000002	29.1500015258789	68.5420098605811
97.9000015258789	87.8650000000016	29.2000045776367	68.6458378283625
98.0000076293945	87.7601000000031	29.25	68.7496045478974
98.0999984741211	87.6594000000041	29.3000030517578	68.8533417020729
98.2000045776367	87.5625	29.3499984741211	68.9570176459973
98.2999954223633	87.4710000000014	29.4000015258789	69.0606640340022
98.4000015258789	87.3863999999994	29.4500045776367	69.164265056618
98.5000076293945	87.3064000000013	29.5	69.2678049298252
98.5999984741211	87.224000000002	29.5500030517578	69.3713152672781
98.7000045776367	87.1433000000034	29.5999984741211	69.4747644949549
98.7999954223633	87.0611000000026	29.6500015258789	69.5781841988484
98.9000015258789	86.9757000000027	29.7000045776367	69.6815586018633
99.0000076293945	86.8905000000013	29.75	69.7848719545528
99.0999984741211	86.8115000000034	29.8000030517578	69.8881558014461
99.2000045776367	86.7295000000013	29.8499984741211	69.9913786376469
99.2999954223633	86.6460000000006	29.9000015258789	70.0945719800625
99.4000015258789	86.5616000000009	29.9500045776367	70.1977200861602
99.5000076293945	86.4773999999998	30	70.3008072410165
99.5999984741211	86.3957000000009	30.0500030517578	70.4038649201343
99.7000045776367	86.3143000000018	30.0999984741211	70.5068616876439
99.7999954223633	86.2347000000009	30.1500015258789	70.6098289914655
99.9000015258789	86.1560000000027	30.2000045776367	70.7127511235798
100.000007629395	86.0780999999988	30.25	70.8156124035373
100.099998474121	86.0004000000008	30.3000030517578	70.9184442379128
100.200004577637	85.9183000000012	30.3499984741211	71.0212152597647
100.299995422363	85.8353999999999	30.4000015258789	71.1239568481246
100.400001525879	85.7540000000008	30.4500045776367	71.2266533294371
100.500007629395	85.6743999999999	30.5	71.3292890576774
100.599998474121	85.5917999999983	30.5500030517578	71.4318953705906
100.700004577637	85.5113000000019	30.5999984741211	71.5344409700646
100.799995422363	85.4341000000022	30.6500015258789	71.636957166341
100.900001525879	85.3514000000032	30.7000045776367	71.7394283202789
101.000007629395	85.2692000000025	30.75	71.8418388202285
101.099998474121	85.1933000000026	30.8000030517578	71.9442199352042
101.200004577637	85.1172000000006	30.8499984741211	72.0465404358243
101.299995422363	85.0414000000019	30.9000015258789	72.148831563639
101.400001525879	84.9638999999988	30.9500045776367	72.2510777138726
101.500007629395	84.8873000000021	31	72.3532633092007
101.599998474121	84.8100000000013	31.0500030517578	72.4554195500058
101.700004577637	84.7356	31.0999984741211	72.5575152755377
101.799995422363	84.6580000000031	31.1500015258789	72.6595816587539
101.900001525879	84.579700000002	31.2000045776367	72.7616031291943
102.000007629395	84.5041000000019	31.25	72.8635641438107
102.099998474121	84.4307000000044	31.3000030517578	72.9654958344521
102.200004577637	84.354800000001	31.3499984741211	73.0673671089008
102.299995422363	84.2768000000033	31.4000015258789	73.1692090716208
102.400001525879	84.1981000000014	31.4500045776367	73.2710061864178
102.500007629395	84.1193000000021	31.5	73.3727429444701
102.599998474121	84.0404999999992	31.5500030517578	73.4744504091924
102.700004577637	83.9674999999988	31.5999984741211	73.5760975568003
102.799995422363	83.8954000000012	31.6500015258789	73.6777154233629
102.900001525879	83.8166000000019	31.7000045776367	73.7792885069026
103.000007629395	83.7410999999993	31.75	73.8808013327743
103.099998474121	83.6683999999987	31.8000030517578	73.9822848960572
103.200004577637	83.5887000000039	31.8499984741211	74.0837082413015
103.299995422363	83.5063000000009	31.9000015258789	74.1851023362801
103.400001525879	83.4265000000014	31.9500045776367	74.2864517131823
103.500007629395	83.3506000000016	32	74.3877409314905
103.599998474121	83.2698000000019	32.0500030517578	74.4890009180469
103.700004577637	83.1868000000031	32.0999984741211	74.5902007856372
103.799995422363	83.1064000000006	32.1500015258789	74.6913714338373
103.900001525879	83.0262000000002	32.2000045776367	74.7924974289537
104.000007629395	82.9436000000023	32.25	74.8935633645463
104.099998474121	82.8643000000011	32.3000030517578	74.9946000993199
104.200004577637	82.7871000000014	32.3499984741211	75.0955768141961
104.299995422363	82.7056000000011	32.4000015258789	75.1965243381672
104.400001525879	82.6263000000035	32.4500045776367	75.2974272712662
104.500007629395	82.5498000000043	32.5	75.3982702435509
104.599998474121	82.4749000000011	32.5500030517578	75.4990840456739
104.700004577637	82.402100000003	32.5999984741211	75.5998379265828
104.799995422363	82.322500000002	32.6500015258789	75.7005626497424
104.900001525879	82.2424000000028	32.7000045776367	75.8012428495328
105.000007629395	82.1633000000002	32.75	75.9018631875079
105.099998474121	82.086000000003	32.8000030517578	76.0024543863793
105.200004577637	82.0080999999991	32.8499984741211	76.1029857630315
105.299995422363	81.9307000000008	32.9000015258789	76.2034880130277
105.400001525879	81.8550000000032	32.9500045776367	76.3039458047154
105.500007629395	81.7766000000011	33	76.4043438335762
105.599998474121	81.6998999999996	33.0500030517578	76.5047127544796
105.700004577637	81.620600000002	33.0999984741211	76.6050219521476
105.799995422363	81.5396000000037	33.1500015258789	76.7053020543411
105.900001525879	81.4655000000021	33.2000045776367	76.8055377633253
106.000007629395	81.3928000000014	33.25	76.9057138084593
106.099998474121	81.3169000000016	33.3000030517578	77.00586077687
106.200004577637	81.2449000000015	33.3499984741211	77.1059481210173
106.299995422363	81.1719000000012	33.4000015258789	77.2060064009592
106.400001525879	81.0936000000038	33.4500045776367	77.3060203528284
106.500007629395	81.0150000000031	33.5	77.405974739812
106.599998474121	80.9356000000007	33.5500030517578	77.5059000813936
106.700004577637	80.8559999999998	33.5999984741211	77.6057658976712
106.799995422363	80.7777999999998	33.6500015258789	77.7056026810993
106.900001525879	80.7035000000033	33.7000045776367	77.8053952016283
107.000007629395	80.6327999999994	33.75	77.9051282562235
107.099998474121	80.5606000000007	33.8000030517578	78.0048322968241
107.200004577637	80.4885000000031	33.8499984741211	78.1044769110672
107.299995422363	80.4208000000035	33.9000015258789	78.2040925239027
107.400001525879	80.3521000000001	33.9500045776367	78.303663939049
107.500007629395	80.2814000000035	34	78.4031759871996
107.599998474121	80.2118000000009	34.0500030517578	78.502659052849
107.700004577637	80.1401000000005	34.0999984741211	78.6020827910733
107.799995422363	80.0686999999998	34.1500015258789	78.7014775594174
107.900001525879	79.9976000000024	34.2000045776367	78.8008281953178
108.000007629395	79.9277000000038	34.25	78.9001195631463
108.099998474121	79.8530000000028	34.3000030517578	78.999381980052
108.200004577637	79.7753000000012	34.3499984741211	79.0985851684504
108.299995422363	79.7020000000011	34.4000015258789	79.1977594185808
108.400001525879	79.6287000000011	34.4500045776367	79.296889601548
108.500007629395	79.5537000000004	34.5	79.395960615352
108.599998474121	79.4789999999994	34.5500030517578	79.4950027098959
108.700004577637	79.4035000000003	34.5999984741211	79.5939856748351
108.799995422363	79.3250000000044	34.6500015258789	79.6929397332027
108.900001525879	79.2501999999986	34.7000045776367	79.7918497897216
109.000007629395	79.1772999999994	34.75	79.8907007759704
109.099998474121	79.1039999999994	34.8000030517578	79.9895228747056
109.200004577637	79.0349000000024	34.8499984741211	80.0882859427227
109.299995422363	78.9615000000013	34.9000015258789	80.1870201359479
109.400001525879	78.8849000000009	34.9500045776367	80.2857103926727
109.500007629395	78.8105000000032	35	80.3843416780039
109.599998474121	78.732600000003	35.0500030517578	80.482944107651
109.700004577637	78.6526000000013	35.0999984741211	80.5814876054498
109.799995422363	78.5769000000037	35.1500015258789	80.6800022603194
109.900001525879	78.5060999999987	35.2000045776367	80.7784730440695
110.000007629395	78.4348000000027	35.25	80.8768849552854
110.099998474121	78.3617000000013	35.3000030517578	80.9752680427294
110.200004577637	78.2891000000018	35.3499984741211	81.0735922971773
110.299995422363	78.2157000000007	35.4000015258789	81.1718877406408
110.400001525879	78.142200000002	35.4500045776367	81.2701393785758
110.500007629395	78.0627000000022	35.5	81.3683322429707
110.599998474121	77.9849000000031	35.5500030517578	81.4664963156097
110.700004577637	77.906500000001	35.5999984741211	81.5646016541097
110.799995422363	77.8281000000025	35.6500015258789	81.6626782136753
110.900001525879	77.7576000000008	35.7000045776367	81.7607110330037
111.000007629395	77.688100000003	35.75	81.8586851774875
111.099998474121	77.6110000000008	35.8000030517578	81.9566305622942
111.200004577637	77.5345000000016	35.8499984741211	82.0545173117811
111.299995422363	77.4609000000019	35.9000015258789	82.1523753144448
111.400001525879	77.3889999999992	35.9500045776367	82.2501896423509
111.500007629395	77.3186999999998	36	82.34794539422
111.599998474121	77.2568000000028	36.0500030517578	82.4456724185717
111.700004577637	77.1852000000035	36.0999984741211	82.5433409064036
111.799995422363	77.1188000000038	36.1500015258789	82.6409806796042
111.900001525879	77.0490000000027	36.2000045776367	82.7385768435569
112.000007629395	76.9821000000011	36.25	82.8361145302609
112.099998474121	76.9102999999996	36.3000030517578	82.9336235216872
112.200004577637	76.8434000000016	36.3499984741211	83.0310740753737
112.299995422363	76.7796000000017	36.4000015258789	83.1284959467005
112.400001525879	76.7177000000011	36.4500045776367	83.2258742743193
112.500007629395	76.6519000000008	36.5	83.323194223457
112.599998474121	76.5865000000013	36.5500030517578	83.4204855096363
112.700004577637	76.5224999999991	36.5999984741211	83.5177184568353
112.799995422363	76.4546000000009	36.6500015258789	83.6149227540255
112.900001525879	76.3894000000037	36.7000045776367	83.7120835730764
113.000007629395	76.326100000002	36.75	83.809186112393
113.099998474121	76.2606000000014	36.8000030517578	83.9062600211494
113.200004577637	76.196899999999	36.8499984741211	84.0032756896634
113.299995422363	76.1458000000021	36.9000015258789	84.1002627405982
113.400001525879	76.079700000002	36.9500045776367	84.197206378991
113.500007629395	76.0080000000016	37	84.2940918363744
113.599998474121	75.9435999999987	37.0500030517578	84.3909486956739
113.700004577637	75.8760000000002	37.0999984741211	84.4877474134473
113.799995422363	75.8070000000007	37.1500015258789	84.5845175461487
113.900001525879	75.7367999999988	37.2000045776367	84.6812443319332
114.000007629395	75.6745999999985	37.25	84.7779130354108
114.099998474121	75.6079000000027	37.3000030517578	84.8745531733585
114.200004577637	75.539499999999	37.3499984741211	84.9711352684732
114.299995422363	75.4752000000008	37.4000015258789	85.0676888111009
114.400001525879	75.409300000003	37.4500045776367	85.1641990724636
114.500007629395	75.3381000000009	37.5	85.2606513501989
114.599998474121	75.277399999999	37.5500030517578	85.357075095035
114.700004577637	75.2085000000006	37.5999984741211	85.4534408957082
114.799995422363	75.1394000000037	37.6500015258789	85.5497781765556
114.900001525879	75.0777000000016	37.7000045776367	85.6460722418166
115.000007629395	75.0153000000028	37.75	85.7423084221058
115.099998474121	74.9442000000017	37.8000030517578	85.8385161022027
115.200004577637	74.8703000000023	37.8499984741211	85.9346659367827
115.299995422363	74.8173000000024	37.9000015258789	86.0307872842741
115.400001525879	74.7487000000001	37.9500045776367	86.1268654818834
115.500007629395	74.6873999999989	38	86.2228858931521
115.599998474121	74.6185000000005	38.0500030517578	86.318877837011
115.700004577637	74.5434000000023	38.0999984741211	86.414812033974
115.799995422363	74.4753000000019	38.1500015258789	86.5107177766611
115.900001525879	74.4513999999981	38.2000045776367	86.6065804351955
116.000007629395	74.4753000000019	38.25	86.702385405995
116.099998474121	74.4753000000019	38.3000030517578	86.7981619422424
116.200004577637	74.5434000000023	38.3499984741211	86.8938808301894
116.299995422363	74.5434000000023	38.4000015258789	86.9895712967479
116.400001525879	74.6185000000005	38.4500045776367	87.0852187449074
116.500007629395	74.6185000000005	38.5	87.1808086080601
116.599998474121	74.6873999999989	38.5500030517578	87.2763700722052
116.700004577637	74.6873999999989	38.5999984741211	87.3718739869939
116.799995422363	74.7487000000001	38.6500015258789	87.4673495137407
116.900001525879	74.7487000000001	38.7000045776367	87.5627820882587
117.000007629395	75.7394000000022	38.75	87.6581571725754
117.099998474121	78.9890999999989	38.8000030517578	87.7535038886886
117.200004577637	83.3796000000038	38.8499984741211	87.8487931540308
117.299995422363	85.9314999999988	38.9000015258789	87.9440540644096
117.400001525879	87.1926000000021	38.9500045776367	88.0392720884037
117.500007629395	87.9279000000024	39	88.1344327207661
117.599998474121	88.2395000000033	39.0500030517578	88.2295650180477
117.700004577637	88.7560999999987	39.0999984741211	88.3246399631173
117.799995422363	88.9923000000017	39.1500015258789	88.4196865863756
117.900001525879	89.0779000000002	39.2000045776367	88.5146903891168
118.000007629395	89.4285999999993	39.25	88.6096368987688
118.099998474121	89.5829000000012	39.3000030517578	88.7045551065361
118.200004577637	89.8158000000039	39.3499984741211	88.7994160606229
118.299995422363	90.2227000000021	39.4000015258789	88.8942487261236
118.400001525879	90.4078000000009	39.4500045776367	88.9890386369973
118.500007629395	90.7041000000027	39.5	89.0837713532965
118.599998474121	91.0449000000008	39.5500030517578	89.1784758009797
118.700004577637	91.4716000000008	39.5999984741211	89.2731230934857
118.799995422363	91.8166000000019	39.6500015258789	89.3677421307031
118.900001525879	92.2466000000022	39.7000045776367	89.4623184792054
119.000007629395	92.6540000000023	39.75	89.5568377316192
119.099998474121	93.1504999999997	39.8000030517578	89.6513287487575
119.200004577637	93.6618999999992	39.8499984741211	89.745762709193
119.299995422363	94.1399000000019	39.9000015258789	89.8401684477088
119.400001525879	94.6905000000006	39.9500045776367	89.9345315634423
119.500007629395	95.2106000000022	40	90.0288376815442
119.599998474121	95.7306000000026	40.0500030517578	90.1231155977819
119.700004577637	96.2693000000036	40.0999984741211	90.2173365557615
119.799995422363	96.8172000000013	40.1500015258789	90.3115293252609
119.900001525879	97.3666000000012	40.2000045776367	90.4056795379313
120.000007629395	97.9091000000008	40.25	90.4997728513965
120.099998474121	98.4531000000025	40.3000030517578	90.593837996479
120.200004577637	98.9904000000024	40.3499984741211	90.6878462817177
120.299995422363	99.536799999998	40.4000015258789	90.7818264119858
120.400001525879	100.081900000001	40.4500045776367	90.8757640513973
120.500007629395	100.6361	40.5	90.9696448899991
120.599998474121	101.176800000001	40.5500030517578	91.0634975937694
120.700004577637	101.708500000001	40.5999984741211	91.1572935360787
120.799995422363	102.248300000003	40.6500015258789	91.2510613569959
120.900001525879	102.798900000002	40.7000045776367	91.3447867530479
121.000007629395	103.352100000004	40.75	91.4384554466539
121.099998474121	103.903200000004	40.8000030517578	91.532096039048
121.200004577637	104.458200000001	40.8499984741211	91.6256799683319
121.299995422363	105.007800000003	40.9000015258789	91.7192358098707
121.400001525879	105.552900000002	40.9500045776367	91.8127492925536
121.500007629395	106.099000000002	41	91.9062061711214
121.599998474121	106.641900000002	41.0500030517578	91.9996349821651
121.700004577637	107.187000000002	41.0999984741211	92.0930072284162
121.799995422363	107.744200000005	41.1500015258789	92.186351420637
121.900001525879	108.293700000002	41.2000045776367	92.2796533200281
122.000007629395	108.850699999999	41.25	92.3728987136017
122.099998474121	109.406700000003	41.3000030517578	92.4661160734061
122.200004577637	109.951799999999	41.3499984741211	92.5592769667019
122.299995422363	110.506900000004	41.4000015258789	92.6524098397489
122.400001525879	111.050200000002	41.4500045776367	92.7455004860088
122.500007629395	111.602900000002	41.5	92.8385347247146
122.599998474121	112.1522	41.5500030517578	92.9315409634725
122.700004577637	112.724400000003	41.5999984741211	93.0244908339713
122.799995422363	113.2916	41.6500015258789	93.1174127180688
122.900001525879	113.832900000001	41.7000045776367	93.2102924414375
123.000007629395	114.384900000001	41.75	93.3031158554803
123.099998474121	114.930900000003	41.8000030517578	93.3959113034622
123.200004577637	115.481899999999	41.8499984741211	93.488650481399
123.299995422363	116.023800000003	41.9000015258789	93.5813617068476
123.400001525879	116.582600000002	41.9500045776367	93.6740308376401
123.500007629395	117.121200000001	42	93.7666437572995
123.599998474121	117.664600000004	42.0500030517578	93.8592287448495
123.700004577637	118.2245	42.0999984741211	93.9517575605326
123.799995422363	118.780600000002	42.1500015258789	94.0442584577048
123.900001525879	119.3279	42.2000045776367	94.1367173263079
124.000007629395	119.868500000004	42.25	94.2291200819337
124.099998474121	120.426200000002	42.3000030517578	94.3214949394661
124.200004577637	120.984199999999	42.3499984741211	94.4138137232726
124.299995422363	121.538000000004	42.4000015258789	94.5061046226094
124.400001525879	122.088100000001	42.4500045776367	94.5983535594772
124.500007629395	122.636400000003	42.5	94.6905464814864
124.599998474121	123.183100000002	42.5500030517578	94.7827115394811
124.700004577637	123.729500000001	42.5999984741211	94.8748206218534
124.799995422363	124.276300000001	42.6500015258789	94.9669018538602
124.900001525879	124.812300000001	42.7000045776367	95.0589411895104
125.000007629395	125.348699999999	42.75	95.1509246083825
125.099998474121	125.898500000003	42.8000030517578	95.2428801973817
125.200004577637	126.456300000002	42.8499984741211	95.3347799088233
125.299995422363	126.989800000003	42.9000015258789	95.4266518040659
125.400001525879	127.527600000001	42.9500045776367	95.518481869076
125.500007629395	128.064800000004	43	95.6102561153493
125.599998474121	128.592400000001	43.0500030517578	95.7020025659532
125.700004577637	129.129000000001	43.0999984741211	95.7936932370251
125.799995422363	129.671300000002	43.1500015258789	95.8853561261258
125.900001525879	130.198800000002	43.2000045776367	95.976977251129
126.000007629395	130.726800000004	43.25	96.068542655397
126.099998474121	131.261500000001	43.3000030517578	96.1600802982599
126.200004577637	131.781900000002	43.3499984741211	96.2515622595764
126.299995422363	132.294500000004	43.4000015258789	96.3430164732102
126.400001525879	132.821500000002	43.4500045776367	96.4344289888914
126.500007629395	133.341899999999	43.5	96.5257858817986
126.599998474121	133.8606	43.5500030517578	96.6171150476253
126.700004577637	134.4018	43.5999984741211	96.7083886298501
126.799995422363	134.9326	43.6500015258789	96.7996344987407
126.900001525879	135.446100000001	43.7000045776367	96.890838735833
127.000007629395	135.9575	43.75	96.981987448071
127.099998474121	136.466	43.8000030517578	97.0731084676124
127.200004577637	136.976200000001	43.8499984741211	97.1641740014549
127.299995422363	137.491600000001	43.9000015258789	97.2552118563707
127.400001525879	138.004099999998	43.9500045776367	97.3462081456511
127.500007629395	138.514600000002	44	97.4371490301983
127.599998474121	139.033100000001	44.0500030517578	97.5280622594537
127.700004577637	139.546900000001	44.0999984741211	97.618920101856
127.799995422363	140.046900000001	44.1500015258789	97.7097503008095
127.900001525879	140.5491	44.2000045776367	97.8005390013257
128	141.053499999998	44.25	97.8912723737426
128.100006103516	141.5592	44.3000030517578	97.9819781234774
128.200012207031	142.071500000002	44.3499984741211	98.0726285842734
128.299987792969	142.583500000001	44.4000015258789	98.1632514362437
128.399993896484	143.092800000002	44.4500045776367	98.2538328560538
128.5	143.609899999999	44.5	98.3443590456554
128.600006103516	144.117300000002	44.5500030517578	98.4348576472349
128.700012207031	144.609800000002	44.5999984741211	98.5253010577504
128.799987792969	145.102500000001	44.6500015258789	98.6157168941246
128.899993896484	145.588300000003	44.7000045776367	98.7060913646265
129	146.078000000001	44.75	98.7964107027707
129.100006103516	146.578400000002	44.8000030517578	98.8867024876137
129.200012207031	147.075700000001	44.8499984741211	98.9769391792272
129.299987792969	147.558300000004	44.9000015258789	99.0671483314446
129.399993896484	148.034600000003	44.9500045776367	99.1573161840876
129.5	148.5036	45	99.2474290021828
129.600006103516	148.977100000004	45.0500030517578	99.337514301758
129.700012207031	149.459500000001	45.0999984741211	99.4275446058973
129.799987792969	149.940500000001	45.1500015258789	99.5175474054455
129.899993896484	150.412300000004	45.2000045776367	99.6075089717264
130	150.884500000004	45.25	99.6974156012281
130.100006103516	151.360700000001	45.3000030517578	99.7872947470505
130.200012207031	151.833500000004	45.3499984741211	99.8771189951888
130.299987792969	152.305	45.4000015258789	99.9669157736004
130.399993896484	152.776600000005	45.4500045776367	100.05667138506
130.5	153.254300000004	45.5	100.146372157467
130.600006103516	153.738499999999	45.5500030517578	100.236045481094
130.700012207031	154.211900000002	45.5999984741211	100.325664004747
130.799987792969	154.6744	45.6500015258789	100.415255093595
130.899993896484	155.150200000004	45.7000045776367	100.504805081816
131	155.638400000003	45.75	100.594300328666
131.100006103516	156.115000000002	45.8000030517578	100.683768161695
131.200012207031	156.582800000004	45.8499984741211	100.773181292415
131.299987792969	157.052800000001	45.9000015258789	100.862567023312
131.399993896484	157.521000000001	45.9500045776367	100.951911719911
131.5	157.992400000003	46	101.04120177278
131.600006103516	158.460200000001	46.0500030517578	101.130464446842
131.700012207031	158.923300000002	46.0999984741211	101.219672516217
131.799987792969	159.383100000003	46.1500015258789	101.308853220807
131.899993896484	159.8452	46.2000045776367	101.397992957436
132	160.299300000002	46.25	101.487078147931
132.100006103516	160.7503	46.3000030517578	101.57613599469
132.200012207031	161.208300000002	46.3499984741211	101.66513933434
132.299987792969	161.663700000001	46.4000015258789	101.754115344298
132.399993896484	162.108	46.4500045776367	101.843050452639
132.5	162.556400000001	46.5	101.931931112394
132.600006103516	162.999800000001	46.5500030517578	102.020784463543
132.700012207031	163.439599999998	46.5999984741211	102.109583405113
132.799987792969	163.881500000003	46.6500015258789	102.198355052143
132.899993896484	164.334200000001	46.7000045776367	102.287085863901
133	164.789400000001	46.75	102.375762324579
133.100006103516	165.235600000004	46.8000030517578	102.464411511832
133.200012207031	165.677200000002	46.8499984741211	102.553006386994
133.299987792969	166.113800000003	46.9000015258789	102.641574002819
133.399993896484	166.562300000001	46.9500045776367	102.730100849724
133.5	167.009700000002	47	102.818573443007
133.600006103516	167.449700000001	47.0500030517578	102.907018798103
133.700012207031	167.888000000003	47.0999984741211	102.995409938546
133.799987792969	168.330000000002	47.1500015258789	103.083773854911
133.899993896484	168.7752	47.2000045776367	103.172097068711
134	169.205100000003	47.25	103.2603661263
134.100006103516	169.634700000002	47.3000030517578	103.348607980992
134.200012207031	170.066900000002	47.3499984741211	103.436795718423
134.299987792969	170.5026	47.4000015258789	103.524956267088
134.399993896484	170.944600000003	47.4500045776367	103.613076179546
134.5	171.3737	47.5	103.701142033155
134.600006103516	171.7994	47.5500030517578	103.789180719212
134.700012207031	172.232	47.5999984741211	103.87716538535
134.799987792969	172.664799999999	47.6500015258789	103.965122898088
134.899993896484	173.095800000003	47.7000045776367	104.053039840978
135	173.521099999998	47.75	104.140902822333
135.100006103516	173.946200000002	47.8000030517578	104.228738671532
135.200012207031	174.368399999999	47.8499984741211	104.316520598106
135.299987792969	174.797400000003	47.9000015258789	104.404275406697
135.399993896484	175.226500000001	47.9500045776367	104.491989711801
135.5	175.651800000003	48	104.579650152634
135.600006103516	176.085300000002	48.0500030517578	104.667283496759
135.700012207031	176.517200000002	48.0999984741211	104.754863015504
135.799987792969	176.937300000001	48.1500015258789	104.842415451734
135.899993896484	177.353300000002	48.2000045776367	104.929927450839
136	177.774600000001	48.25	105.017385682886
136.100006103516	178.193500000001	48.3000030517578	105.104816853724
136.200012207031	178.6149	48.3499984741211	105.192194296375
136.299987792969	179.0429	48.4000015258789	105.279544692031
136.399993896484	179.469700000001	48.4500045776367	105.366854716923
136.5	179.8878	48.5	105.454111071919
136.600006103516	180.288900000003	48.5500030517578	105.541340401257
136.700012207031	180.690200000001	48.5999984741211	105.628516099549
136.799987792969	181.090100000001	48.6500015258789	105.715664786415
136.899993896484	181.498800000001	48.7000045776367	105.802773168877
137	181.917300000001	48.75	105.889827978555
137.100006103516	182.326700000001	48.8000030517578	105.976855798172
137.200012207031	182.7291	48.8499984741211	106.063830083835
137.299987792969	183.124299999999	48.9000015258789	106.150777393689
137.399993896484	183.515800000001	48.9500045776367	106.237684465499
137.5	183.900600000001	49	106.324538061583
137.600006103516	184.289800000002	49.0500030517578	106.411364703253
137.700012207031	184.684600000001	49.0999984741211	106.498137908006
137.799987792969	185.079200000004	49.1500015258789	106.584884172618
137.899993896484	185.4751	49.2000045776367	106.67159026554
138	185.872600000002	49.25	106.758242979744
138.100006103516	186.263500000001	49.3000030517578	106.844868775228
138.200012207031	186.646100000002	49.3499984741211	106.931441230779
138.299987792969	187.033100000004	49.4000015258789	107.017986781903
138.399993896484	187.430200000003	49.4500045776367	107.104492233547
138.5	187.827800000003	49.5	107.190944429014
138.600006103516	188.221500000003	49.5500030517578	107.277369742706
138.700012207031	188.617100000003	49.5999984741211	107.363741814609
138.799987792969	189.009900000001	49.6500015258789	107.450087019093
138.899993896484	189.395700000001	49.7000045776367	107.536392185857
139	189.780900000002	49.75	107.622644169034
139.100006103516	190.164300000004	49.8000030517578	107.708869306342
139.200012207031	190.5468	49.8499984741211	107.795041298853
139.299987792969	190.924800000004	49.9000015258789	107.881186459872
139.399993896484	191.3161	49.9500045776367	107.967291649636
139.5	191.7042	50	108.053343752775
139.600006103516	192.082400000003	50.0500030517578	108.139369046004
139.700012207031	192.462900000002	50.0999984741211	108.225341291378
139.799987792969	192.8469	50.1500015258789	108.311286741239
139.899993896484	193.232899999999	50.2000045776367	108.39719228631
140	193.611700000001	50.25	108.483044841668
140.100006103516	193.9892	50.3000030517578	108.568870623126
140.200012207031	194.370900000002	50.3499984741211	108.654643453621
140.299987792969	194.752700000001	50.4000015258789	108.740389524632
140.399993896484	195.131100000002	50.4500045776367	108.82609575732
140.5	195.492300000002	50.5	108.911749097157
140.600006103516	195.8583	50.5500030517578	108.997375699152
140.700012207031	196.227299999999	50.5999984741211	109.082949447026
140.799987792969	196.599100000003	50.6500015258789	109.168496471496
140.899993896484	196.971100000002	50.7000045776367	109.254003724109
141	197.339000000004	50.75	109.33945818068
141.100006103516	197.710400000004	50.8000030517578	109.42488593552
141.200012207031	198.0753	50.8499984741211	109.510260933028
141.299987792969	198.432700000001	50.9000015258789	109.595609243262
141.399993896484	198.786799999998	50.9500045776367	109.680917848103
141.5	199.154200000001	51	109.766173753661
141.600006103516	199.534200000002	51.0500030517578	109.851402993647
141.700012207031	199.901999999998	51.0999984741211	109.936579573038
141.799987792969	200.265000000003	51.1500015258789	110.021729501336
141.899993896484	200.627	51.2000045776367	110.106839790702
142	200.976999999999	51.25	110.19189747749
142.100006103516	201.340500000002	51.3000030517578	110.276928534916
142.200012207031	201.712000000003	51.3499984741211	110.361907028431
142.299987792969	202.088300000003	51.4000015258789	110.44685890708
142.399993896484	202.461900000002	51.4500045776367	110.531771213258
142.5	202.828300000001	51.5	110.616631013512
142.600006103516	203.190299999998	51.5500030517578	110.701464220659
142.700012207031	203.5416	51.5999984741211	110.786244960527
142.799987792969	203.8907	51.6500015258789	110.870999121804
142.899993896484	204.252100000002	51.7000045776367	110.955713777067
143	204.617000000002	51.75	111.040376023006
143.100006103516	204.9807	51.8000030517578	111.125011712141
143.200012207031	205.332900000001	51.8499984741211	111.209595030576
143.299987792969	205.675600000002	51.9000015258789	111.294151806742
143.399993896484	206.022700000001	51.9500045776367	111.378669143349
143.5	206.371000000003	52	111.463134167176
143.600006103516	206.7251	52.0500030517578	111.54757267055
143.700012207031	207.0733	52.0999984741211	111.631958899747
143.799987792969	207.423600000002	52.1500015258789	111.716318623045
143.899993896484	207.7791	52.2000045776367	111.800638973234
144	208.137800000004	52.25	111.884907107132
144.100006103516	208.487100000002	52.3000030517578	111.969148756976
144.200012207031	208.829700000002	52.3499984741211	112.05333822911
144.299987792969	209.178900000003	52.4000015258789	112.13750123176
144.399993896484	209.535100000001	52.4500045776367	112.221624927748
144.5	209.882700000002	52.5	112.305696503879
144.600006103516	210.219200000003	52.5500030517578	112.389741632399
144.700012207031	210.558400000002	52.5999984741211	112.47373467962
144.799987792969	210.900699999998	52.6500015258789	112.557701293821
144.899993896484	211.245800000001	52.7000045776367	112.641628667798
145	211.595400000002	52.75	112.725504018297
145.100006103516	211.932499999999	52.8000030517578	112.809352957673
145.200012207031	212.260700000003	52.8499984741211	112.893149912107
145.299987792969	212.601400000003	52.9000015258789	112.976920470026
145.399993896484	212.947200000002	52.9500045776367	113.060651854156
145.5	213.281200000001	53	113.144331311129
145.600006103516	213.6145	53.0500030517578	113.227984393513
145.700012207031	213.959600000002	53.0999984741211	113.311585587253
145.799987792969	214.297699999999	53.1500015258789	113.395160421029
145.899993896484	214.632700000002	53.2000045776367	113.478696147444
146	214.9676	53.25	113.562180042967
146.100006103516	215.2981	53.3000030517578	113.645637600478
146.200012207031	215.636700000003	53.3499984741211	113.729043365586
146.299987792969	215.983	53.4000015258789	113.812422807324
146.399993896484	216.320400000001	53.4500045776367	113.895763208122
146.5	216.643800000002	53.5	113.979051874234
146.600006103516	216.974399999999	53.5500030517578	114.062314238955
146.700012207031	217.306100000002	53.5999984741211	114.145524907456
146.799987792969	217.632000000001	53.6500015258789	114.228709289225
146.899993896484	217.963199999998	53.7000045776367	114.311854696467
147	218.298000000003	53.75	114.394948465171
147.100006103516	218.629200000003	53.8000030517578	114.478015969147
147.200012207031	218.952500000003	53.8499984741211	114.561031873028
147.299987792969	219.269200000002	53.9000015258789	114.644021526857
147.399993896484	219.580100000003	53.9500045776367	114.726972272563
147.5	219.902300000002	54	114.809871475822
147.600006103516	220.231599999999	54.0500030517578	114.892744451056
147.700012207031	220.552599999999	54.0999984741211	114.975565922262
147.799987792969	220.876900000003	54.1500015258789	115.058361180137
147.899993896484	221.206400000003	54.2000045776367	115.141117596286
148	221.527500000004	54.25	115.223822566016
148.100006103516	221.851200000001	54.3000030517578	115.30650134447
148.200012207031	222.182000000001	54.3499984741211	115.389128714899
148.299987792969	222.5144	54.4000015258789	115.471729908762
148.399993896484	222.839500000002	54.4500045776367	115.554292327284
148.5	223.168400000002	54.5	115.636803395358
148.600006103516	223.490300000001	54.5500030517578	115.719288308943
148.700012207031	223.797299999998	54.5999984741211	115.801721910448
148.799987792969	224.106200000002	54.6500015258789	115.884129372191
148.899993896484	224.421300000002	54.7000045776367	115.96649812497
149	224.733300000004	54.75	116.048815623208
149.100006103516	225.048700000003	54.8000030517578	116.131107003786
149.200012207031	225.359700000001	54.8499984741211	116.213347168168
149.299987792969	225.666200000003	54.9000015258789	116.295561229631
149.399993896484	225.974900000001	54.9500045776367	116.377736657886
149.5	226.2847	55	116.459860938834
149.600006103516	226.587400000004	55.0500030517578	116.541959139775
149.700012207031	226.8891	55.0999984741211	116.624006221137
149.799987792969	227.206500000004	55.1500015258789	116.706027237279
149.899993896484	227.5252	55.2000045776367	116.788009678006
150	227.833000000002	55.25	116.869941056663
150.100006103516	228.134500000004	55.3000030517578	116.951846392295
150.200012207031	228.441700000003	55.3499984741211	117.033700704185
150.299987792969	228.756300000001	55.4000015258789	117.115528987856
150.399993896484	229.062600000001	55.4500045776367	117.197318762532
150.5	229.366300000002	55.5	117.279057570939
150.600006103516	229.671400000003	55.5500030517578	117.360770373348
150.700012207031	229.9797	55.5999984741211	117.442432247791
150.799987792969	230.291400000002	55.6500015258789	117.524068131057
150.899993896484	230.599300000002	55.7000045776367	117.605665571741
151	230.908000000003	55.75	117.687212141898
151.100006103516	231.209800000001	55.8000030517578	117.768732743124
151.200012207031	231.505700000002	55.8499984741211	117.850202512101
151.299987792969	231.801600000003	55.9000015258789	117.931646326987
151.399993896484	232.090200000002	55.9500045776367	118.013051765694
151.5	232.384999999998	56	118.094406429554
151.600006103516	232.673600000002	56.0500030517578	118.175735161594
151.700012207031	232.975800000004	56.0999984741211	118.257013157043
151.799987792969	233.273700000002	56.1500015258789	118.338265235525
151.899993896484	233.571100000001	56.2000045776367	118.419479004222
152	233.862000000001	56.25	118.500642093695
152.100006103516	234.150700000002	56.3000030517578	118.581779288496
152.200012207031	234.4444	56.3499984741211	118.662865842304
152.299987792969	234.737699999998	56.4000015258789	118.743926516312
152.399993896484	235.030300000002	56.4500045776367	118.824948946919
152.5	235.323700000001	56.5	118.905920793861
152.600006103516	235.621000000003	56.5500030517578	118.986866783323
152.700012207031	235.920399999999	56.5999984741211	119.067762227327
152.799987792969	236.2104	56.6500015258789	119.148631828738
152.899993896484	236.501800000002	56.7000045776367	119.229463253121
153	236.792600000001	56.75	119.310244189339
153.100006103516	237.073400000001	56.8000030517578	119.390999305306
153.200012207031	237.357900000003	56.8499984741211	119.471703971291
153.299987792969	237.647100000002	56.9000015258789	119.552382831928
153.399993896484	237.945200000002	56.9500045776367	119.6330235819
153.5	238.2425	57	119.713613939143
153.600006103516	238.526600000001	57.0500030517578	119.794178513407
153.700012207031	238.810100000002	57.0999984741211	119.8746927331
153.799987792969	239.093500000003	57.1500015258789	119.955181184731
153.899993896484	239.379100000002	57.2000045776367	120.035631592046
154	239.668700000002	57.25	120.11603170201
154.100006103516	239.962600000003	57.3000030517578	120.196406066301
154.200012207031	240.2605	57.3499984741211	120.276730171372
154.299987792969	240.555900000003	57.4000015258789	120.357028545705
154.399993896484	240.8446	57.4500045776367	120.43728894206
154.5	241.122800000001	57.5	120.517499136376
154.600006103516	241.401999999998	57.5500030517578	120.597683622366
154.700012207031	241.693800000001	57.5999984741211	120.677817944424
154.799987792969	241.983000000004	57.6500015258789	120.757926573105
154.899993896484	242.261300000002	57.7000045776367	120.837997290135
155	242.5409	57.75	120.918017900374
155.100006103516	242.821200000002	57.8000030517578	120.998012839672
155.200012207031	243.092000000001	57.8499984741211	121.07795771026
155.299987792969	243.364300000001	57.9000015258789	121.157876924873
155.399993896484	243.6358	57.9500045776367	121.237758294146
155.5	243.910900000003	58	121.317589651813
155.600006103516	244.190500000001	58.0500030517578	121.397395375962
155.700012207031	244.464200000002	58.0999984741211	121.47715112656
155.799987792969	244.737800000003	58.1500015258789	121.556881258619
155.899993896484	245.014600000002	58.2000045776367	121.636573611637
156	245.295600000001	58.25	121.716216048171
156.100006103516	245.568900000002	58.3000030517578	121.795832888644
156.200012207031	245.836500000001	58.3499984741211	121.875399850662
156.299987792969	246.110800000002	58.4000015258789	121.954941231614
156.399993896484	246.390100000001	58.4500045776367	122.03444489981
156.5	246.661200000002	58.5	122.113898746577
156.600006103516	246.927500000002	58.5500030517578	122.193327034779
156.700012207031	247.198900000003	58.5999984741211	122.272705539555
156.799987792969	247.475700000003	58.6500015258789	122.352058500774
156.899993896484	247.746999999999	58.7000045776367	122.431373815508
157	248.0049	58.75	122.510639403803
157.100006103516	248.265200000002	58.8000030517578	122.589879471064
157.200012207031	248.534800000001	58.8499984741211	122.669069849863
157.299987792969	248.804100000001	58.9000015258789	122.74823472265
157.399993896484	249.062900000004	58.9500045776367	122.827362015206
157.5	249.312099999999	59	122.906439676248
157.600006103516	249.566900000002	59.0500030517578	122.985491853821
157.700012207031	249.833500000001	59.0999984741211	123.064494437832
157.799987792969	250.096799999999	59.1500015258789	123.143471553409
157.899993896484	250.3622	59.2000045776367	123.222411154995
158	250.622800000001	59.25	123.301301219926
158.100006103516	250.888299999999	59.3000030517578	123.380165838987
158.200012207031	251.159100000004	59.3499984741211	123.458980959318
158.299987792969	251.419700000002	59.4000015258789	123.537770648829
158.399993896484	251.679800000002	59.4500045776367	123.616522890572
158.5	251.947199999999	59.5	123.695225690452
158.600006103516	252.215900000003	59.5500030517578	123.773903082096
158.700012207031	252.477500000001	59.5999984741211	123.852531069775
158.799987792969	252.738800000003	59.6500015258789	123.931133664281
158.899993896484	252.995300000002	59.7000045776367	124.009698877226
159	253.245999999999	59.75	124.088214743032
159.100006103516	253.499899999999	59.8000030517578	124.16670523827
159.200012207031	253.766	59.8499984741211	124.24514642424
159.299987792969	254.021100000002	59.9000015258789	124.323562254718
159.399993896484	254.2844	59.9500045776367	124.401940769824
159.5	254.547700000003	60	124.480270032447
159.600006103516	254.801300000003	60.0500030517578	124.480270032447
159.700012207031	255.056400000001	60.0999984741211	124.432804524757
159.799987792969	255.310400000002	60.1500015258789	124.385350536819
159.899993896484	255.556400000001	60.2000045776367	124.337916285249
160	255.806	60.25	124.290509054727
160.100006103516	256.063900000001	60.3000030517578	124.243114400711
160.200012207031	256.319200000002	60.3499984741211	124.195746760355
160.299987792969	256.570299999999	60.4000015258789	124.148391657985
[truncated: 12,785 more rows]
