# Supplementary material for: The molecular basis for SARS-CoV-2 binding to dog ACE2
Source: Nat Commun. 2021 Jul 7;12:4195. doi: 10.1038/s41467-021-24326-y (PMC8263772; doi:10.1038/s41467-021-24326-y)
Supplement: Supplementary file 4 — Source Data [file 41467_2021_24326_MOESM4_ESM.zip › Source Data/Fig4/Fig4G hACE2 RBD-N501Y.txt]

Run 1; Ch 4; Cy 4; RefSub; nCoV-RBD N501Y; conc=3.125 6.25 12.5 25 50 _X	Run 1; Ch 4; Cy 4; RefSub; nCoV-RBD N501Y; conc=3.125 6.25 12.5 25 50 _Y	Run 1; Ch 4; Cy 4; RefSub; nCoV-RBD N501Y; conc=3.125 6.25 12.5 25 50 fitted curve_X	Run 1; Ch 4; Cy 4; RefSub; nCoV-RBD N501Y; conc=3.125 6.25 12.5 25 50 fitted curve_Y
-39.6000022888184	1.14680000000226	-39.6000022888184	0
-39.5	-0.487599999996746	-39.5500030517578	0
-39.4000015258789	-0.205200000000332	-39.5000038146973	0
-39.2999992370605	0.40650000000096	-39.4500007629395	0
-39.2000007629395	0.210400000003574	-39.4000015258789	0
-39.1000022888184	0.633399999998801	-39.3500022888184	0
-39	1.11440000000221	-39.3000030517578	0
-38.9000015258789	1.10940000000119	-39.2500038146973	0
-38.7999992370605	1.11700000000201	-39.2000007629395	0
-38.7000007629395	1.05390000000261	-39.1500015258789	0
-38.6000022888184	1.07550000000265	-39.1000022888184	0
-38.5	1.06759999999849	-39.0500030517578	0
-38.4000015258789	1.00760000000082	-39.0000038146973	0
-38.2999992370605	1.08140000000276	-38.9500007629395	0
-38.2000007629395	1.08620000000155	-38.9000015258789	0
-38.1000022888184	1.1691000000028	-38.8500022888184	0
-38	1.24429999999848	-38.8000030517578	0
-37.9000015258789	1.3775999999998	-38.7500038146973	0
-37.7999992370605	1.4390999999996	-38.7000007629395	0
-37.7000007629395	1.47360000000117	-38.6500015258789	0
-37.6000022888184	1.17540000000372	-38.6000022888184	0
-37.5	0.997100000000501	-38.5500030517578	0
-37.4000015258789	0.811800000003132	-38.5000038146973	0
-37.2999992370605	0.639999999999418	-38.4500007629395	0
-37.2000007629395	0.495800000004238	-38.4000015258789	0
-37.1000022888184	0.452800000002753	-38.3500022888184	0
-37	0.493999999998778	-38.3000030517578	0
-36.9000015258789	0.467799999998533	-38.2500038146973	0
-36.7999992370605	0.418800000003102	-38.2000007629395	0
-36.7000007629395	0.424800000000687	-38.1500015258789	0
-36.6000022888184	0.436099999998987	-38.1000022888184	0
-36.5	0.444299999999203	-38.0500030517578	0
-36.4000015258789	0.436799999999494	-38.0000038146973	0
-36.2999992370605	0.439800000000105	-37.9500007629395	0
-36.2000007629395	0.435100000002421	-37.9000015258789	0
-36.1000022888184	0.416900000000169	-37.8500022888184	0
-36	0.393400000000838	-37.8000030517578	0
-35.9000015258789	0.377300000003743	-37.7500038146973	0
-35.7999992370605	0.354200000001583	-37.7000007629395	0
-35.7000007629395	0.33270000000266	-37.6500015258789	0
-35.6000022888184	0.319300000002841	-37.6000022888184	0
-35.5	0.296299999998155	-37.5500030517578	0
-35.4000015258789	0.285100000000966	-37.5000038146973	0
-35.2999992370605	0.275000000001455	-37.4500007629395	0
-35.2000007629395	0.251800000001822	-37.4000015258789	0
-35.1000022888184	0.235499999998865	-37.3500022888184	0
-35	0.225500000000466	-37.3000030517578	0
-34.9000015258789	0.211200000001554	-37.2500038146973	0
-34.7999992370605	0.201499999999214	-37.2000007629395	0
-34.7000007629395	0.189500000000407	-37.1500015258789	0
-34.6000022888184	0.167300000000978	-37.1000022888184	0
-34.5	0.159100000000763	-37.0500030517578	0
-34.4000015258789	0.148799999999028	-37.0000038146973	0
-34.2999992370605	0.145900000003167	-36.9500007629395	0
-34.2000007629395	0.144800000001851	-36.9000015258789	0
-34.1000022888184	0.138000000002648	-36.8500022888184	0
-34	0.129500000002736	-36.8000030517578	0
-33.9000015258789	0.117200000000594	-36.7500038146973	0
-33.7999992370605	0.107600000003004	-36.7000007629395	0
-33.7000007629395	0.092000000000553	-36.6500015258789	0
-33.6000022888184	0.0777000000016415	-36.6000022888184	0
-33.5	0.0645000000040454	-36.5500030517578	0
-33.4000015258789	0.0488000000004831	-36.5000038146973	0
-33.2999992370605	0.0371000000013737	-36.4500007629395	0
-33.2000007629395	0.0226000000002387	-36.4000015258789	0
-33.1000022888184	0.00830000000132713	-36.3500022888184	0
-33	0.000600000003032619	-36.3000030517578	0
-32.9000015258789	-0.0088999999970838	-36.2500038146973	0
-32.7999992370605	-0.0135999999984051	-36.2000007629395	0
-32.7000007629395	-0.022000000000844	-36.1500015258789	0
-32.6000022888184	-0.027299999997922	-36.1000022888184	0
-32.5	-0.0317999999970198	-36.0500030517578	0
-32.4000015258789	-0.037399999997433	-36.0000038146973	0
-32.2999992370605	-0.0444999999999709	-35.9500007629395	0
-32.2000007629395	-0.0502999999989697	-35.9000015258789	0
-32.1000022888184	-0.0565999999998894	-35.8500022888184	0
-32	-0.057199999999284	-35.8000030517578	0
-31.9000015258789	-0.0568000000021129	-35.7500038146973	0
-31.8000011444092	-0.0567000000010012	-35.7000007629395	0
-31.7000007629395	-0.0607999999992899	-35.6500015258789	0
-31.6000003814697	-0.063399999999092	-35.6000022888184	0
-31.5	-0.0615999999972701	-35.5500030517578	0
-31.4000015258789	-0.0642999999981839	-35.5000038146973	0
-31.3000011444092	-0.0666999999957625	-35.4500007629395	0
-31.2000007629395	-0.073499999998603	-35.4000015258789	0
-31.1000003814697	-0.0754999999990105	-35.3500022888184	0
-31	-0.0744999999988067	-35.3000030517578	0
-30.9000015258789	-0.0725999999995111	-35.2500038146973	0
-30.8000011444092	-0.07129999999961	-35.2000007629395	0
-30.7000007629395	-0.0744999999988067	-35.1500015258789	0
-30.6000003814697	-0.0766999999977998	-35.1000022888184	0
-30.5	-0.0769000000000233	-35.0500030517578	0
-30.4000015258789	-0.0750999999982014	-35.0000038146973	0
-30.3000011444092	-0.0721000000012282	-34.9500007629395	0
-30.2000007629395	-0.0692999999992026	-34.9000015258789	0
-30.1000003814697	-0.0640999999995984	-34.8500022888184	0
-30	-0.0574999999989814	-34.8000030517578	0
-29.9000015258789	-0.050199999997858	-34.7500038146973	0
-29.8000011444092	-0.0421999999998661	-34.7000007629395	0
-29.7000007629395	-0.0339999999996508	-34.6500015258789	0
-29.6000003814697	-0.0309000000015658	-34.6000022888184	0
-29.5	-0.0298999999977241	-34.5500030517578	0
-29.4000015258789	-0.0249999999978172	-34.5000038146973	0
-29.3000011444092	-0.0214999999989232	-34.4500007629395	0
-29.2000007629395	-0.0178999999989173	-34.4000015258789	0
-29.1000003814697	-0.0149999999994179	-34.3500022888184	0
-29	-0.0152999999991152	-34.3000030517578	0
-28.9000015258789	-0.0151999999980035	-34.2500038146973	0
-28.8000011444092	-0.0121999999973923	-34.2000007629395	0
-28.7000007629395	-0.00879999999597203	-34.1500015258789	0
-28.6000003814697	-0.00890000000072178	-34.1000022888184	0
-28.5	-0.0062999999972817	-34.0500030517578	0
-28.4000015258789	-0.00400000000081491	-34.0000038146973	0
-28.3000011444092	-0.00059999999939464	-33.9500007629395	0
-28.2000007629395	0.0018000000018219	-33.9000015258789	0
-28.1000003814697	0.00519999999960419	-33.8500022888184	0
-28	0.0092000000004191	-33.8000030517578	0
-27.9000015258789	0.014500000001135	-33.7500038146973	0
-27.8000011444092	0.0211000000017521	-33.7000007629395	0
-27.7000007629395	0.0237999999990279	-33.6500015258789	0
-27.6000003814697	0.0290999999997439	-33.6000022888184	0
-27.5	0.0348000000012689	-33.5500030517578	0
-27.4000015258789	0.0375999999996566	-33.5000038146973	0
-27.3000011444092	0.0402000000030966	-33.4500007629395	0
-27.2000007629395	0.0422000000035041	-33.4000015258789	0
-27.1000003814697	0.0434000000022934	-33.3500022888184	0
-27	0.0452000000041153	-33.3000030517578	0
-26.9000015258789	0.0491000000001804	-33.2500038146973	0
-26.8000011444092	0.0528999999987718	-33.2000007629395	0
-26.7000007629395	0.0588000000025204	-33.1500015258789	0
-26.6000003814697	0.0614999999997963	-33.1000022888184	0
-26.5	0.0672000000013213	-33.0500030517578	0
-26.4000015258789	0.0685000000012224	-33.0000038146973	0
-26.3000011444092	0.0706000000027416	-32.9500007629395	0
-26.2000007629395	0.0743000000002212	-32.9000015258789	0
-26.1000003814697	0.0772000000033586	-32.8500022888184	0
-26	0.0804000000025553	-32.8000030517578	0
-25.9000015258789	0.083200000000943	-32.7500038146973	0
-25.8000011444092	0.0853000000024622	-32.7000007629395	0
-25.7000007629395	0.087599999998929	-32.6500015258789	0
-25.6000003814697	0.0968000000029861	-32.6000022888184	0
-25.5	0.103600000002189	-32.5500030517578	0
-25.4000015258789	0.107800000001589	-32.5000038146973	0
-25.3000011444092	0.111499999999069	-32.4500007629395	0
-25.2000007629395	0.113400000002002	-32.4000015258789	0
-25.1000003814697	0.1179000000011	-32.3500022888184	0
-25	0.121000000002823	-32.3000030517578	0
-24.9000015258789	0.121999999999389	-32.2500038146973	0
-24.8000011444092	0.124100000000908	-32.2000007629395	0
-24.7000007629395	0.12840000000142	-32.1500015258789	0
-24.6000003814697	0.130300000000716	-32.1000022888184	0
-24.5	0.131799999999203	-32.0500030517578	0
-24.4000015258789	0.133600000001024	-32.0000038146973	0
-24.3000011444092	0.136900000001333	-31.9500026702881	0
-24.2000007629395	0.141100000000733	-31.9000015258789	0
-24.1000003814697	0.143800000001647	-31.8500022888184	0
-24	0.145700000000943	-31.8000030517578	0
-23.9000015258789	0.147799999998824	-31.7500019073486	0
-23.8000011444092	0.151100000002771	-31.7000026702881	0
-23.7000007629395	0.153800000000047	-31.6500015258789	0
-23.6000003814697	0.15480000000025	-31.6000022888184	0
-23.5	0.156599999998434	-31.5500030517578	0
-23.4000015258789	0.159299999999348	-31.5000019073486	0
-23.3000011444092	0.159500000001572	-31.4500007629395	0
-23.2000007629395	0.161400000000867	-31.4000015258789	0
-23.1000003814697	0.164199999999255	-31.3500022888184	0
-23	0.165000000000873	-31.3000030517578	0
-22.9000015258789	0.172599999998056	-31.2500019073486	0
-22.8000011444092	0.179000000000087	-31.2000007629395	0
-22.7000007629395	0.183600000003935	-31.1500015258789	0
-22.6000003814697	0.183700000001409	-31.1000022888184	0
-22.5	0.185600000004342	-31.0500030517578	0
-22.4000015258789	0.18210000000181	-31.0000019073486	0
-22.3000011444092	0.178900000002614	-30.9500007629395	0
-22.2000007629395	0.181499999998778	-30.9000015258789	0
-22.1000003814697	0.179800000001705	-30.8500022888184	0
-22	0.179700000000594	-30.8000030517578	0
-21.9000015258789	0.184300000000803	-30.7500019073486	0
-21.8000011444092	0.188799999999901	-30.7000007629395	0
-21.7000007629395	0.197700000000623	-30.6500015258789	0
-21.6000003814697	0.200700000001234	-30.6000022888184	0
-21.5	0.204000000001543	-30.5500030517578	0
-21.4000015258789	0.214300000003277	-30.5000019073486	0
-21.3000011444092	0.222400000002381	-30.4500007629395	0
-21.2000007629395	0.226500000000669	-30.4000015258789	0
-21.1000003814697	0.226900000001478	-30.3500022888184	0
-21	0.229300000002695	-30.3000030517578	0
-20.9000015258789	0.228900000001886	-30.2500019073486	0
-20.8000011444092	0.230000000003201	-30.2000007629395	0
-20.7000007629395	0.236200000003009	-30.1500015258789	0
-20.6000003814697	0.239400000002206	-30.1000022888184	0
-20.5	0.241600000001199	-30.0500030517578	0
-20.4000015258789	0.247100000000501	-30.0000019073486	0
-20.3000011444092	0.250199999998586	-29.9500007629395	0
-20.2000007629395	0.256000000001222	-29.9000015258789	0
-20.1000003814697	0.25970000000234	-29.8500022888184	0
-20	0.265999999999622	-29.8000030517578	0
-19.9000015258789	0.273499999999331	-29.7500019073486	0
-19.8000011444092	0.28150000000096	-29.7000007629395	0
-19.7000007629395	0.289100000001781	-29.6500015258789	0
-19.6000003814697	0.290400000001682	-29.6000022888184	0
-19.5	0.294200000000274	-29.5500030517578	0
-19.4000015258789	0.301000000003114	-29.5000019073486	0
-19.3000011444092	0.306600000003527	-29.4500007629395	0
-19.2000007629395	0.311000000001513	-29.4000015258789	0
-19.1000003814697	0.312000000001717	-29.3500022888184	0
-19	0.315000000002328	-29.3000030517578	0
-18.9000015258789	0.319200000001729	-29.2500019073486	0
-18.8000011444092	0.318300000002637	-29.2000007629395	0
-18.7000007629395	0.310100000002421	-29.1500015258789	0
-18.6000003814697	0.310200000003533	-29.1000022888184	0
-18.5	0.3125	-29.0500030517578	0
-18.4000015258789	0.316300000002229	-29.0000019073486	0
-18.3000011444092	0.319500000001426	-28.9500007629395	0
-18.2000007629395	0.32300000000032	-28.9000015258789	0
-18.1000003814697	0.33179999999993	-28.8500022888184	0
-18	0.329700000002049	-28.8000030517578	0
-17.9000015258789	0.32680000000255	-28.7500019073486	0
-17.8000011444092	0.318300000002637	-28.7000007629395	0
-17.7000007629395	0.308199999999488	-28.6500015258789	0
-17.6000003814697	0.294799999999668	-28.6000022888184	0
-17.5	0.277900000000955	-28.5500030517578	0
-17.4000015258789	0.258499999999913	-28.5000019073486	0
-17.3000011444092	0.245100000000093	-28.4500007629395	0
-17.2000007629395	0.227300000002288	-28.4000015258789	0
-17.1000003814697	0.217700000001059	-28.3500022888184	0
-17	0.220000000001164	-28.3000030517578	0
-16.9000015258789	0.228500000001077	-28.2500019073486	0
-16.8000011444092	0.237900000003719	-28.2000007629395	0
-16.7000007629395	0.246900000001915	-28.1500015258789	0
-16.6000003814697	0.249400000000605	-28.1000022888184	0
-16.5	0.247100000000501	-28.0500030517578	0
-16.4000015258789	0.242799999999988	-28.0000019073486	0
-16.3000011444092	0.234599999999773	-27.9500007629395	0
-16.2000007629395	0.236400000001595	-27.9000015258789	0
-16.1000003814697	0.218800000002375	-27.8500022888184	0
-16	0.190699999999197	-27.8000030517578	0
-15.9000015258789	0.172500000000582	-27.7500019073486	0
-15.8000011444092	0.15309999999954	-27.7000007629395	0
-15.7000007629395	0.142100000000937	-27.6500015258789	0
-15.6000003814697	0.132500000003347	-27.6000022888184	0
-15.5	0.131799999999203	-27.5500030517578	0
-15.4000015258789	0.128799999998591	-27.5000019073486	0
-15.3000011444092	0.126000000003842	-27.4500007629395	0
-15.2000007629395	0.121600000002218	-27.4000015258789	0
-15.1000003814697	0.118000000002212	-27.3500022888184	0
-15	0.109000000000378	-27.3000030517578	0
-14.9000015258789	0.106999999999971	-27.2500019073486	0
-14.8000011444092	0.107299999999668	-27.2000007629395	0
-14.7000007629395	0.106700000000274	-27.1500015258789	0
-14.6000003814697	0.113400000002002	-27.1000022888184	0
-14.5	0.120699999999488	-27.0500030517578	0
-14.4000015258789	0.128199999999197	-27.0000019073486	0
-14.3000011444092	0.136900000001333	-26.9500007629395	0
-14.2000007629395	0.143599999999424	-26.9000015258789	0
-14.1000003814697	0.141400000000431	-26.8500022888184	0
-14	0.159700000000157	-26.8000030517578	0
-13.9000015258789	0.167499999999563	-26.7500019073486	0
-13.8000011444092	0.173099999999977	-26.7000007629395	0
-13.7000007629395	0.181600000003527	-26.6500015258789	0
-13.6000003814697	0.187799999999697	-26.6000022888184	0
-13.5	0.191500000000815	-26.5500030517578	0
-13.4000015258789	0.195600000002742	-26.5000019073486	0
-13.3000011444092	0.201900000003661	-26.4500007629395	0
-13.2000007629395	0.204900000004272	-26.4000015258789	0
-13.1000003814697	0.212100000000646	-26.3500022888184	0
-13	0.220400000001973	-26.3000030517578	0
-12.9000015258789	0.229800000004616	-26.2500019073486	0
-12.8000011444092	0.229600000002392	-26.2000007629395	0
-12.7000007629395	0.221000000001368	-26.1500015258789	0
-12.6000003814697	0.216099999997823	-26.1000022888184	0
-12.5	0.201499999999214	-26.0500030517578	0
-12.4000015258789	0.186799999999494	-26.0000019073486	0
-12.3000011444092	0.191599999998289	-25.9500007629395	0
-12.2000007629395	0.189699999998993	-25.9000015258789	0
-12.1000003814697	0.196400000000722	-25.8500022888184	0
-12	0.195200000001932	-25.8000030517578	0
-11.9000015258789	0.194500000001426	-25.7500019073486	0
-11.8000011444092	0.196100000001024	-25.7000007629395	0
-11.7000007629395	0.200199999999313	-25.6500015258789	0
-11.6000003814697	0.200199999999313	-25.6000022888184	0
-11.5	0.200200000002951	-25.5500030517578	0
-11.4000015258789	0.195000000003347	-25.5000019073486	0
-11.3000011444092	0.192300000002433	-25.4500007629395	0
-11.2000007629395	0.193899999998393	-25.4000015258789	0
-11.1000003814697	0.20140000000174	-25.3500022888184	0
-11	0.203199999999924	-25.3000030517578	0
-10.9000015258789	0.19800000000032	-25.2500019073486	0
-10.8000011444092	0.19720000000234	-25.2000007629395	0
-10.7000007629395	0.200100000001839	-25.1500015258789	0
-10.6000003814697	0.195899999998801	-25.1000022888184	0
-10.5	0.195999999999913	-25.0500030517578	0
-10.4000015258789	0.19970000000103	-25.0000019073486	0
-10.3000011444092	0.200700000001234	-24.9500007629395	0
-10.2000007629395	0.200500000002648	-24.9000015258789	0
-10.1000003814697	0.203900000000431	-24.8500022888184	0
-10	0.208300000002055	-24.8000030517578	0
-9.90000152587891	0.209300000002258	-24.7500019073486	0
-9.80000114440918	0.212500000001455	-24.7000007629395	0
-9.70000076293945	0.211899999998423	-24.6500015258789	0
-9.60000038146973	0.213400000000547	-24.6000022888184	0
-9.5	0.20770000000266	-24.5500030517578	0
-9.40000152587891	0.207099999999627	-24.5000019073486	0
-9.30000114440918	0.210300000002462	-24.4500007629395	0
-9.20000076293945	0.211800000000949	-24.4000015258789	0
-9.10000038146973	0.218700000001263	-24.3500022888184	0
-9	0.222000000001572	-24.3000030517578	0
-8.90000152587891	0.226399999999558	-24.2500019073486	0
-8.80000114440918	0.217100000001665	-24.2000007629395	0
-8.70000076293945	0.206200000000536	-24.1500015258789	0
-8.60000038146973	0.202300000000832	-24.1000022888184	0
-8.5	0.195599999999104	-24.0500030517578	0
-8.40000152587891	0.192500000001019	-24.0000019073486	0
-8.30000114440918	0.184499999999389	-23.9500007629395	0
-8.20000076293945	0.175100000000384	-23.9000015258789	0
-8.10000038146973	0.165000000000873	-23.8500022888184	0
-8	0.160900000002584	-23.8000030517578	0
-7.90000152587891	0.156300000002375	-23.7500019073486	0
-7.80000114440918	0.14980000000287	-23.7000007629395	0
-7.70000076293945	0.140699999999924	-23.6500015258789	0
-7.60000228881836	0.129800000002433	-23.6000022888184	0
-7.5	0.1208000000006	-23.5500011444092	0
-7.40000152587891	0.117099999999482	-23.5000019073486	0
-7.29999923706055	0.111700000001292	-23.4500026702881	0
-7.20000076293945	0.106800000001385	-23.4000015258789	0
-7.10000228881836	0.102600000001985	-23.3500022888184	0
-7	0.0990999999994528	-23.3000011444092	0
-6.90000152587891	0.0951000000022759	-23.2500019073486	0
-6.79999923706055	0.0897000000004482	-23.2000026702881	0
-6.70000076293945	0.0859000000018568	-23.1500015258789	0
-6.60000228881836	0.0846000000019558	-23.1000022888184	0
-6.5	0.0829000000012456	-23.0500011444092	0
-6.40000152587891	0.0796000000009371	-23.0000019073486	0
-6.29999923706055	0.0754999999990105	-22.9500026702881	0
-6.20000076293945	0.0688000000009197	-22.9000015258789	0
-6.10000228881836	0.0620999999991909	-22.8500022888184	0
-6	0.0581999999994878	-22.8000011444092	0
-5.90000152587891	0.053700000004028	-22.7500019073486	0
-5.79999923706055	0.0480000000025029	-22.7000026702881	0
-5.70000076293945	0.0447000000021944	-22.6500015258789	0
-5.60000228881836	0.0378999999993539	-22.6000022888184	0
-5.5	0.0328000000008615	-22.5500011444092	0
-5.40000152587891	0.0263000000013562	-22.5000019073486	0
-5.29999923706055	0.0212000000028638	-22.4500026702881	0
-5.20000076293945	0.0137000000031549	-22.4000015258789	0
-5.10000228881836	0.00679999999920256	-22.3500022888184	0
-5	0	-22.3000011444092	0
-4.90000152587891	-0.00159999999596039	-22.2500019073486	0
-4.79999923706055	-0.00369999999747961	-22.2000026702881	0
-4.70000076293945	-0.00789999999688007	-22.1500015258789	0
-4.60000228881836	-0.0121999999973923	-22.1000022888184	0
-4.5	-0.0185999999994237	-22.0500011444092	0
-4.40000152587891	-0.0262999999977183	-22.0000019073486	0
-4.29999923706055	-0.0332999999991443	-21.9500026702881	0
-4.20000076293945	-0.0380000000004657	-21.9000015258789	0
-4.10000228881836	-0.0392999999967287	-21.8500022888184	0
-4	-0.0409999999974389	-21.8000011444092	0
-3.90000152587891	-0.0411999999960244	-21.7500019073486	0
-3.79999923706055	-0.0453999999990629	-21.7000026702881	0
-3.70000076293945	-0.0531000000009954	-21.6500015258789	0
-3.60000228881836	-0.0520999999971536	-21.6000022888184	0
-3.5	-0.0622999999977765	-21.5500011444092	0
-3.40000152587891	-0.0692999999992026	-21.5000019073486	0
-3.29999923706055	-0.0725000000020373	-21.4500026702881	0
-3.20000076293945	-0.0759999999972933	-21.4000015258789	0
-3.10000228881836	-0.0785999999970954	-21.3500022888184	0
-3	-0.074399999997695	-21.3000011444092	0
-2.90000152587891	-0.0777999999991152	-21.2500019073486	0
-2.79999923706055	-0.0830999999961932	-21.2000026702881	0
-2.70000076293945	-0.084500000000844	-21.1500015258789	0
-2.60000228881836	-0.0877999999975145	-21.1000022888184	0
-2.5	-0.0868999999984226	-21.0500011444092	0
-2.40000152587891	-0.0861999999979162	-21.0000019073486	0
-2.29999923706055	-0.0911999999989348	-20.9500026702881	0
-2.20000076293945	-0.0915999999997439	-20.9000015258789	0
-2.10000228881836	-0.0918999999994412	-20.8500022888184	0
-2	-0.093300000000454	-20.8000011444092	0
-1.90000152587891	-0.0907000000006519	-20.7500019073486	0
-1.79999923706055	-0.0912999999964086	-20.7000026702881	0
-1.70000076293945	-0.093300000000454	-20.6500015258789	0
-1.60000228881836	-0.0901999999987311	-20.6000022888184	0
-1.5	-0.0892999999996391	-20.5500011444092	0
-1.40000152587891	-0.0892999999996391	-20.5000019073486	0
-1.29999923706055	-0.0892999999996391	-20.4500026702881	0
-1.20000076293945	-0.0892999999996391	-20.4000015258789	0
-1.10000228881836	-0.0886999999966065	-20.3500022888184	0
-1	-0.0846999999994296	-20.3000011444092	0
-0.900001525878906	-0.0673999999999069	-20.2500019073486	0
-0.799999237060547	-0.0673999999999069	-20.2000026702881	0
-0.700000762939453	-0.0673999999999069	-20.1500015258789	0
-0.600002288818359	-0.054599999999482	-20.1000022888184	0
-0.5	-0.054599999999482	-20.0500011444092	0
-0.400001525878906	-0.054599999999482	-20.0000019073486	0
-0.299999237060547	-0.044899999997142	-19.9500026702881	0
-0.200000762939453	-0.0413000000007742	-19.9000015258789	0
-0.100002288818359	-0.0360000000000582	-19.8500022888184	0
0	0.00649999999950523	-19.8000011444092	0
0.0999984741210938	0.0122000000010303	-19.7500019073486	0
0.200000762939453	0.0151000000005297	-19.7000026702881	0
0.299999237060547	0.0635000000038417	-19.6500015258789	0
0.399997711181641	0.102300000002288	-19.6000022888184	0
0.5	0.414000000000669	-19.5500011444092	0
0.599998474121094	1.02930000000197	-19.5000019073486	0
0.700000762939453	1.54969999999958	-19.4500026702881	0
0.799999237060547	1.97969999999987	-19.4000015258789	0
0.899997711181641	2.60829999999987	-19.3500022888184	0
1	3.1079000000027	-19.3000011444092	0
1.09999847412109	3.69000000000233	-19.2500019073486	0
1.20000076293945	4.04750000000058	-19.2000026702881	0
1.29999923706055	4.40859999999884	-19.1500015258789	0
1.39999771118164	4.74070000000211	-19.1000022888184	0
1.5	5.15860000000248	-19.0500011444092	0
1.59999847412109	5.52569999999832	-19.0000019073486	0
1.70000076293945	5.87169999999969	-18.9500026702881	0
1.79999923706055	6.15320000000429	-18.9000015258789	0
1.89999771118164	6.43940000000293	-18.8500022888184	0
2	6.64190000000235	-18.8000011444092	0
2.09999847412109	6.93419999999969	-18.7500019073486	0
2.20000076293945	7.15830000000278	-18.7000026702881	0
2.29999923706055	7.28880000000208	-18.6500015258789	0
2.39999771118164	7.46410000000105	-18.6000022888184	0
2.5	7.59549999999945	-18.5500011444092	0
2.59999847412109	7.71329999999944	-18.5000019073486	0
2.70000076293945	7.87549999999828	-18.4500026702881	0
2.79999923706055	8.0080999999991	-18.4000015258789	0
2.89999771118164	8.13290000000416	-18.3500022888184	0
3	8.21660000000338	-18.3000011444092	0
3.09999847412109	8.31580000000031	-18.2500019073486	0
3.20000076293945	8.38730000000214	-18.2000026702881	0
3.29999923706055	8.44710000000123	-18.1500015258789	0
3.39999771118164	8.51559999999881	-18.1000022888184	0
3.5	8.59280000000217	-18.0500011444092	0
3.59999847412109	8.65619999999763	-18.0000019073486	0
3.70000076293945	8.72060000000056	-17.9500026702881	0
3.79999923706055	8.79300000000148	-17.9000015258789	0
3.89999771118164	8.86610000000292	-17.8500022888184	0
4	8.93230000000403	-17.8000011444092	0
4.09999847412109	9.00340000000142	-17.7500019073486	0
4.20000076293945	9.07180000000153	-17.7000026702881	0
4.29999923706055	9.14120000000185	-17.6500015258789	0
4.39999771118164	9.20650000000023	-17.6000022888184	0
4.5	9.27430000000095	-17.5500011444092	0
4.59999847412109	9.34979999999996	-17.5000019073486	0
4.70000076293945	9.42050000000381	-17.4500026702881	0
4.79999923706055	9.48530000000392	-17.4000015258789	0
4.89999771118164	9.55189999999857	-17.3500022888184	0
5	9.61330000000089	-17.3000011444092	0
5.09999847412109	9.66530000000057	-17.2500019073486	0
5.20000076293945	9.71860000000015	-17.2000026702881	0
5.29999923706055	9.78389999999854	-17.1500015258789	0
5.39999771118164	9.83360000000175	-17.1000022888184	0
5.5	9.88480000000345	-17.0500011444092	0
5.59999847412109	9.94070000000283	-17.0000019073486	0
5.70000076293945	9.99640000000363	-16.9500026702881	0
5.79999923706055	10.0364000000009	-16.9000015258789	0
5.89999771118164	10.0827000000027	-16.8500022888184	0
6	10.1313000000009	-16.8000011444092	0
6.09999847412109	10.181700000001	-16.7500019073486	0
6.20000076293945	10.227600000002	-16.7000026702881	0
6.29999923706055	10.2724999999991	-16.6500015258789	0
6.39999771118164	10.3243000000039	-16.6000022888184	0
6.5	10.3626000000004	-16.5500011444092	0
6.59999847412109	10.4133000000038	-16.5000019073486	0
6.70000076293945	10.4539000000041	-16.4500026702881	0
6.79999923706055	10.4991000000009	-16.4000015258789	0
6.89999771118164	10.5410000000011	-16.3500022888184	0
7	10.5870000000032	-16.3000011444092	0
7.09999847412109	10.6350999999995	-16.2500019073486	0
7.20000076293945	10.6732000000011	-16.2000026702881	0
7.29999923706055	10.7223000000013	-16.1500015258789	0
7.39999771118164	10.7682999999997	-16.1000022888184	0
7.5	10.816700000003	-16.0500011444092	0
7.59999847412109	10.8631999999998	-16.0000019073486	0
7.70000076293945	10.9095000000016	-15.9500026702881	0
7.79999923706055	10.9508999999998	-15.9000015258789	0
7.89999771118164	11.0017000000007	-15.8500022888184	0
8	11.0476999999992	-15.8000011444092	0
8.09999847412109	11.0939000000035	-15.7500019073486	0
8.20000076293945	11.1389000000017	-15.7000026702881	0
8.29999923706055	11.1846000000005	-15.6500015258789	0
8.39999771118164	11.2322999999997	-15.6000022888184	0
8.5	11.2784000000029	-15.5500011444092	0
8.59999847412109	11.3274000000019	-15.5000019073486	0
8.70000076293945	11.3744000000006	-15.4500026702881	0
8.79999923706055	11.417900000004	-15.4000015258789	0
8.89999771118164	11.4699000000001	-15.3500022888184	0
9	11.5242000000035	-15.3000011444092	0
9.09999847412109	11.5738000000019	-15.2500019073486	0
9.20000076293945	11.6281999999992	-15.2000026702881	0
9.29999923706055	11.6755000000012	-15.1500015258789	0
9.39999771118164	11.7270000000026	-15.1000022888184	0
9.5	11.7786000000015	-15.0500011444092	0
9.59999847412109	11.829099999999	-15.0000019073486	0
9.70000076293945	11.8780000000006	-14.9500026702881	0
9.79999923706055	11.9275000000016	-14.9000015258789	0
9.89999771118164	11.9778000000006	-14.8500022888184	0
10	12.0300999999999	-14.8000011444092	0
10.0999984741211	12.0836000000018	-14.7500019073486	0
10.2000007629395	12.1380000000026	-14.7000026702881	0
10.2999992370605	12.1918000000042	-14.6500015258789	0
10.3999977111816	12.2465000000011	-14.6000022888184	0
10.5	12.3015000000014	-14.5500011444092	0
10.5999984741211	12.3506999999991	-14.5000019073486	0
10.7000007629395	12.4043999999994	-14.4500026702881	0
10.7999992370605	12.456000000002	-14.4000015258789	0
10.8999977111816	12.5090000000018	-14.3500022888184	0
11	12.5622000000039	-14.3000011444092	0
11.0999984741211	12.6138000000028	-14.2500019073486	0
11.2000007629395	12.6635999999999	-14.2000026702881	0
11.2999992370605	12.7154000000046	-14.1500015258789	0
11.3999977111816	12.7656000000025	-14.1000022888184	0
11.5	12.8155000000006	-14.0500011444092	0
11.5999984741211	12.8637999999992	-14.0000019073486	0
11.7000007629395	12.9123000000036	-13.9500026702881	0
11.7999992370605	12.9615000000013	-13.9000015258789	0
11.8999977111816	13.0097000000023	-13.8500022888184	0
12	13.0607999999993	-13.8000011444092	0
12.0999984741211	13.1111999999994	-13.7500019073486	0
12.2000007629395	13.160100000001	-13.7000026702881	0
12.2999992370605	13.2118000000009	-13.6500015258789	0
12.3999977111816	13.2626999999993	-13.6000022888184	0
12.5	13.3148000000001	-13.5500011444092	0
12.5999984741211	13.3664000000026	-13.5000019073486	0
12.7000007629395	13.4156000000003	-13.4500026702881	0
12.7999992370605	13.4673000000003	-13.4000015258789	0
12.8999977111816	13.5175000000017	-13.3500022888184	0
13	13.5696000000025	-13.3000011444092	0
13.0999984741211	13.6188000000002	-13.2500019073486	0
13.2000007629395	13.6675000000032	-13.2000026702881	0
13.2999992370605	13.7191999999995	-13.1500015258789	0
13.3999977111816	13.7650000000031	-13.1000022888184	0
13.5	13.8159999999989	-13.0500011444092	0
13.5999984741211	13.8655000000035	-13.0000019073486	0
13.7000007629395	13.9148000000023	-12.9500026702881	0
13.7999992370605	13.9632999999994	-12.9000015258789	0
13.8999977111816	14.012999999999	-12.8500022888184	0
14	14.0659000000014	-12.8000011444092	0
14.0999984741211	14.1164000000026	-12.7500019073486	0
14.2000007629395	14.1662000000033	-12.7000026702881	0
14.2999992370605	14.2145000000019	-12.6500015258789	0
14.3999977111816	14.2626000000018	-12.6000022888184	0
14.5	14.3117999999995	-12.5500011444092	0
14.5999984741211	14.3618999999999	-12.5000019073486	0
14.7000007629395	14.4104000000007	-12.4500026702881	0
14.7999992370605	14.4614000000001	-12.4000015258789	0
14.8999977111816	14.5133999999998	-12.3500022888184	0
15	14.5646000000015	-12.3000011444092	0
15.0999984741211	14.6162000000004	-12.2500019073486	0
15.2000007629395	14.6677999999993	-12.2000026702881	0
15.2999992370605	14.7142999999996	-12.1500015258789	0
15.3999977111816	14.7641000000003	-12.1000022888184	0
15.5	14.8121000000028	-12.0500011444092	0
15.5999984741211	14.8601000000017	-12.0000019073486	0
15.7000007629395	14.9092000000019	-11.9500026702881	0
15.7999992370605	14.9565000000002	-11.9000015258789	0
15.8999977111816	15.0070000000014	-11.8500022888184	0
16	15.0526000000027	-11.8000011444092	0
16.0999984741211	15.101800000004	-11.7500019073486	0
16.2000007629395	15.1532999999981	-11.7000026702881	0
16.2999992370605	15.2017999999989	-11.6500015258789	0
16.3999977111816	15.2511000000013	-11.6000022888184	0
16.5	15.298700000003	-11.5500011444092	0
16.5999984741211	15.3486000000012	-11.5000019073486	0
16.7000007629395	15.4030999999995	-11.4500026702881	0
16.7999992370605	15.453300000001	-11.4000015258789	0
16.8999977111816	15.5033000000039	-11.3500022888184	0
17	15.5565000000024	-11.3000011444092	0
17.0999984741211	15.6080000000002	-11.2500019073486	0
17.2000007629395	15.6578000000009	-11.2000026702881	0
17.2999992370605	15.7083999999995	-11.1500015258789	0
17.3999977111816	15.7616000000016	-11.1000022888184	0
17.5	15.8139999999985	-11.0500011444092	0
17.5999984741211	15.8652000000002	-11.0000019073486	0
17.7000007629395	15.9178000000029	-10.9500026702881	0
17.7999992370605	15.9694000000018	-10.9000015258789	0
17.8999977111816	16.0203000000038	-10.8500022888184	0
18	16.0708000000013	-10.8000011444092	0
18.0999984741211	16.1224000000002	-10.7500019073486	0
18.2000007629395	16.1726000000017	-10.7000026702881	0
18.2999992370605	16.2255999999979	-10.6500015258789	0
18.3999977111816	16.2751000000026	-10.6000022888184	0
18.5	16.3253000000004	-10.5500011444092	0
18.5999984741211	16.3752000000022	-10.5000019073486	0
18.7000007629395	16.4266000000025	-10.4500026702881	0
18.7999992370605	16.4791000000005	-10.4000015258789	0
18.8999977111816	16.5302000000011	-10.3500022888184	0
19	16.5834000000032	-10.3000011444092	0
19.0999984741211	16.6324999999997	-10.2500019073486	0
19.2000007629395	16.6820000000007	-10.2000026702881	0
19.2999992370605	16.7345000000023	-10.1500015258789	0
19.3999977111816	16.7855000000018	-10.1000022888184	0
19.5	16.8375999999989	-10.0500011444092	0
19.5999984741211	16.887700000003	-10.0000019073486	0
19.7000007629395	16.9366000000009	-9.95000267028809	0
19.7999992370605	16.9835000000021	-9.90000152587891	0
19.8999977111816	17.0358000000015	-9.85000228881836	0
20	17.0872999999992	-9.80000114440918	0
20.0999984741211	17.1353999999992	-9.75000190734863	0
20.2000007629395	17.1893000000018	-9.70000267028809	0
20.2999992370605	17.2395000000033	-9.65000152587891	0
20.3999977111816	17.2917999999991	-9.60000228881836	0
20.5	17.3436000000002	-9.55000114440918	0
20.5999984741211	17.394400000001	-9.50000190734863	0
20.7000007629395	17.4473000000035	-9.45000267028809	0
20.7999992370605	17.4999000000025	-9.40000152587891	0
20.8999977111816	17.550900000002	-9.35000228881836	0
21	17.6071000000011	-9.30000114440918	0
21.0999984741211	17.6604000000007	-9.25000190734863	0
21.2000007629395	17.7092999999986	-9.20000267028809	0
21.2999992370605	17.7617000000027	-9.15000152587891	0
21.3999977111816	17.8152000000009	-9.10000228881836	0
21.5	17.8650999999991	-9.05000114440918	0
21.5999984741211	17.9154999999992	-9.00000190734863	0
21.7000007629395	17.9686000000038	-8.95000267028809	0
21.7999992370605	18.0177000000003	-8.90000152587891	0
21.8999977111816	18.0682000000015	-8.85000228881836	0
22	18.1172000000006	-8.80000114440918	0
22.0999984741211	18.1700999999994	-8.75000190734863	0
22.2000007629395	18.2204999999994	-8.70000267028809	0
22.2999992370605	18.269400000001	-8.65000152587891	0
22.3999977111816	18.3170000000027	-8.60000228881836	0
22.5	18.3675000000039	-8.55000114440918	0
22.5999984741211	18.4174999999996	-8.50000190734863	0
22.7000007629395	18.4678000000022	-8.45000267028809	0
22.7999992370605	18.5205000000024	-8.40000152587891	0
22.8999977111816	18.573000000004	-8.35000228881836	0
23	18.6254000000008	-8.30000114440918	0
23.0999984741211	18.6769000000022	-8.25000190734863	0
23.2000007629395	18.7264000000032	-8.20000267028809	0
23.2999992370605	18.7756000000009	-8.15000152587891	0
23.3999977111816	18.8268000000025	-8.10000228881836	0
23.5	18.8742999999995	-8.05000114440918	0
23.5999984741211	18.9239999999991	-8.00000190734863	0
23.7000007629395	18.9737000000023	-7.95000267028809	0
23.7999992370605	19.0243000000009	-7.90000152587891	0
23.8999977111816	19.075499999999	-7.85000228881836	0
24	19.1274000000012	-7.80000114440918	0
24.0999984741211	19.175900000002	-7.75000190734863	0
24.2000007629395	19.2242000000006	-7.70000267028809	0
24.2999992370605	19.2697000000007	-7.65000152587891	0
24.3999977111816	19.3159999999989	-7.60000228881836	0
24.4999961853027	19.3646000000008	-7.55000305175781	0
24.6000022888184	19.4147000000012	-7.5	0
24.7000007629395	19.4665999999997	-7.45000076293945	0
24.7999992370605	19.5159000000021	-7.40000152587891	0
24.8999977111816	19.5658000000003	-7.35000228881836	0
24.9999961853027	19.6133999999984	-7.30000305175781	0
25.1000022888184	19.6641000000018	-7.25	0
25.2000007629395	19.7156000000032	-7.20000076293945	0
25.2999992370605	19.7672999999995	-7.15000152587891	0
25.3999977111816	19.8150000000023	-7.10000228881836	0
25.4999961853027	19.8634999999995	-7.05000305175781	0
25.6000022888184	19.9131999999991	-7	0
25.7000007629395	19.9629000000023	-6.95000076293945	0
25.7999992370605	20.0115000000005	-6.90000152587891	0
25.8999977111816	20.0597000000016	-6.85000228881836	0
25.9999961853027	20.107	-6.80000305175781	0
26.1000022888184	20.1568999999981	-6.75	0
26.2000007629395	20.207400000003	-6.70000076293945	0
26.2999992370605	20.2536	-6.65000152587891	0
26.3999977111816	20.3028999999988	-6.60000228881836	0
26.4999961853027	20.3519000000015	-6.55000305175781	0
26.6000022888184	20.4009000000005	-6.5	0
26.7000007629395	20.4483	-6.45000076293945	0
26.7999992370605	20.4958000000042	-6.40000152587891	0
26.8999977111816	20.5432000000001	-6.35000228881836	0
26.9999961853027	20.5925000000025	-6.30000305175781	0
27.1000022888184	20.6392000000014	-6.25	0
27.2000007629395	20.6885000000002	-6.20000076293945	0
27.2999992370605	20.7393000000011	-6.15000152587891	0
27.3999977111816	20.7871000000014	-6.10000228881836	0
27.4999961853027	20.8361000000004	-6.05000305175781	0
27.6000022888184	20.8880000000026	-6	0
27.7000007629395	20.9385000000002	-5.95000076293945	0
27.7999992370605	20.9835000000021	-5.90000152587891	0
27.8999977111816	21.0309000000016	-5.85000228881836	0
27.9999961853027	21.0774999999994	-5.80000305175781	0
28.1000022888184	21.1237000000001	-5.75	0
28.2000007629395	21.1712999999982	-5.70000076293945	0
28.2999992370605	21.2199000000001	-5.65000152587891	0
28.3999977111816	21.2691999999988	-5.60000228881836	0
28.4999961853027	21.3208000000013	-5.55000305175781	0
28.6000022888184	21.3676000000014	-5.5	0
28.7000007629395	21.4140999999981	-5.45000076293945	0
28.7999992370605	21.4631000000009	-5.40000152587891	0
28.8999977111816	21.5120999999999	-5.35000228881836	0
28.9999961853027	21.5583000000006	-5.30000305175781	0
29.1000022888184	21.6097000000009	-5.25	0
29.2000007629395	21.6634999999987	-5.20000076293945	0
29.2999992370605	21.7151000000013	-5.15000152587891	0
29.3999977111816	21.7661000000044	-5.10000228881836	0
29.4999961853027	21.8158000000003	-5.05000305175781	0
29.6000022888184	21.8656999999985	-5	0
29.7000007629395	21.9162000000033	-4.95000076293945	0
29.7999992370605	21.9650000000001	-4.90000152587891	0
29.8999977111816	22.0135000000009	-4.85000228881836	0
29.9999961853027	22.0637000000024	-4.80000305175781	0
30.1000022888184	22.1114000000016	-4.75	0
30.2000007629395	22.1605999999992	-4.70000076293945	0
30.2999992370605	22.2083000000021	-4.65000152587891	0
30.3999977111816	22.2593000000015	-4.60000228881836	0
30.4999961853027	22.3111000000026	-4.55000305175781	0
30.6000022888184	22.3597999999984	-4.5	0
30.7000007629395	22.4094999999979	-4.45000076293945	0
30.7999992370605	22.4586999999992	-4.40000152587891	0
30.8999977111816	22.5067000000017	-4.35000228881836	0
30.9999961853027	22.5554000000011	-4.30000305175781	0
31.1000022888184	22.6049999999996	-4.25	0
31.2000007629395	22.652100000003	-4.20000076293945	0
31.2999992370605	22.6994000000013	-4.15000152587891	0
31.3999977111816	22.7476999999999	-4.10000228881836	0
31.4999961853027	22.7977000000028	-4.05000305175781	0
31.6000022888184	22.8476000000046	-4	0
31.7000007629395	22.8957000000009	-3.95000076293945	0
31.7999992370605	22.9447000000037	-3.90000152587891	0
31.8999977111816	22.9960000000028	-3.85000228881836	0
31.9999961853027	23.0463000000018	-3.80000305175781	0
32.1000022888184	23.0949000000037	-3.75	0
32.2000007629395	23.1414000000041	-3.70000076293945	0
32.2999992370605	23.1886000000013	-3.65000152587891	0
32.3999977111816	23.2381999999998	-3.60000228881836	0
32.4999961853027	23.2852000000021	-3.55000305175781	0
32.6000022888184	23.3330000000024	-3.5	0
32.7000007629395	23.3848000000035	-3.45000076293945	0
32.7999992370605	23.4339	-3.40000152587891	0
32.8999977111816	23.4854000000014	-3.35000228881836	0
32.9999961853027	23.5349000000024	-3.30000305175781	0
33.1000022888184	23.5836999999992	-3.25	0
33.2000007629395	23.6335000000036	-3.20000076293945	0
33.2999992370605	23.6797000000006	-3.15000152587891	0
33.3999977111816	23.7273000000023	-3.10000228881836	0
33.4999961853027	23.7777999999998	-3.05000305175781	0
33.6000022888184	23.8224999999984	-3	0
33.7000007629395	23.8682000000008	-2.95000076293945	0
33.7999992370605	23.915100000002	-2.90000152587891	0
33.8999977111816	23.966000000004	-2.85000228881836	0
33.9999961853027	24.0169000000024	-2.80000305175781	0
34.1000022888184	24.0622000000003	-2.75	0
34.2000007629395	24.1089000000029	-2.70000076293945	0
34.2999992370605	24.1599999999999	-2.65000152587891	0
34.3999977111816	24.2075000000004	-2.60000228881836	0
34.4999961853027	24.2547000000013	-2.55000305175781	0
34.6000022888184	24.3011000000006	-2.5	0
34.7000007629395	24.3508000000038	-2.45000076293945	0
34.7999992370605	24.3990000000013	-2.40000152587891	0
34.8999977111816	24.4441999999981	-2.35000228881836	0
34.9999961853027	24.4883000000009	-2.30000305175781	0
35.1000022888184	24.5380000000041	-2.25	0
35.2000007629395	24.5839000000014	-2.20000076293945	0
35.2999992370605	24.626400000001	-2.15000152587891	0
35.3999977111816	24.6753000000026	-2.10000228881836	0
35.4999961853027	24.7216000000008	-2.05000305175781	0
35.6000022888184	24.7677000000003	-2	0
35.7000007629395	24.8140000000021	-1.95000076293945	0
35.7999992370605	24.8614000000016	-1.90000152587891	0
35.8999977111816	24.9109000000026	-1.85000228881836	0
35.9999961853027	24.9557000000023	-1.80000305175781	0
36.1000022888184	25.0025999999998	-1.75	0
36.2000007629395	25.0497000000032	-1.70000076293945	0
36.2999992370605	25.0966000000008	-1.65000152587891	0
36.3999977111816	25.1418000000012	-1.60000228881836	0
36.4999961853027	25.1887999999999	-1.55000305175781	0
36.6000022888184	25.2331000000013	-1.5	0
36.7000007629395	25.2808000000005	-1.45000076293945	0
36.7999992370605	25.3298000000032	-1.40000152587891	0
36.8999977111816	25.3749000000025	-1.35000228881836	0
36.9999961853027	25.4227000000028	-1.30000305175781	0
37.1000022888184	25.4691999999995	-1.25	0
37.2000007629395	25.5159999999996	-1.20000076293945	0
37.2999992370605	25.5614999999998	-1.15000152587891	0
37.3999977111816	25.6061000000009	-1.10000228881836	0
37.4999961853027	25.6511000000028	-1.05000305175781	0
37.6000022888184	25.6978999999992	-1	0
37.7000007629395	25.741399999999	-0.950000762939453	0
37.7999992370605	25.7864999999983	-0.900001525878906	0
37.8999977111816	25.8309000000008	-0.850002288818359	0
37.9999961853027	25.8754000000044	-0.800003051757813	0
38.1000022888184	25.9229999999989	-0.75	0
38.2000007629395	25.9706000000006	-0.700000762939453	0
38.2999992370605	26.0162000000018	-0.650001525878906	0
38.3999977111816	26.0635000000002	-0.600002288818359	0
38.4999961853027	26.1095999999998	-0.550003051757813	0
38.6000022888184	26.1569999999992	-0.5	0
38.7000007629395	26.1995000000024	-0.450000762939453	0
38.7999992370605	26.2402000000038	-0.400001525878906	0
38.8999977111816	26.2881999999991	-0.350002288818359	0
38.9999961853027	26.3365000000013	-0.300003051757813	0
39.1000022888184	26.3847999999998	-0.25	0
39.2000007629395	26.4330999999984	-0.200000762939453	0
39.2999992370605	26.4786999999997	-0.150001525878906	0
39.3999977111816	26.5259000000042	-0.100002288818359	0
39.4999961853027	26.5741000000016	-0.0500030517578125	0
39.6000022888184	26.6163000000015	0	0
39.7000007629395	26.665399999998	0.0499992370605469	0
39.7999992370605	26.7162000000026	0.0999984741210938	0.0258078682535624
39.8999977111816	26.7652000000016	0.149997711181641	0.0516151479618889
39.9999961853027	26.8133999999991	0.199996948242188	0.0774218383232286
40.1000022888184	26.8597000000009	0.25	0.103229908201322
40.2000007629395	26.9084000000003	0.299999237060547	0.129035419737516
40.2999992370605	26.9556000000011	0.349998474121094	0.154840341889433
40.3999977111816	27.0005000000019	0.399997711181641	0.180644674657072
40.4999961853027	27.0504000000001	0.449996948242188	0.206448417892235
40.6000022888184	27.0969000000041	0.5	0.232253540273134
40.7000007629395	27.1437000000005	0.549999237060547	0.25805610449933
40.7999992370605	27.1912000000011	0.599998474121094	0.283858079243221
40.8999977111816	27.2361000000019	0.649997711181641	0.309659464500276
40.9999961853027	27.2845000000016	0.699996948242188	0.335460260159835
41.1000022888184	27.3325000000004	0.75	0.361262434633111
41.2000007629395	27.3775000000023	0.799999237060547	0.387062051066865
41.2999992370605	27.4266000000025	0.849998474121094	0.412861077895975
41.3999977111816	27.4755000000041	0.899997711181641	0.438659515103283
41.4999961853027	27.522399999998	0.949996948242188	0.464457362634347
41.6000022888184	27.5677000000032	1	0.490256588645817
41.7000007629395	27.6117000000013	1.04999923706055	0.516053256720383
41.7999992370605	27.6591999999982	1.09999847412109	0.541849335062602
41.8999977111816	27.705200000004	1.14999771118164	0.567644823649927
41.9999961853027	27.7521000000015	1.19999694824219	0.593439722449445
42.1000022888184	27.8024000000005	1.25	0.619235999391386
42.2000007629395	27.8507000000027	1.29999923706055	0.645029718500561
42.2999992370605	27.9003000000012	1.34999847412109	0.670822847756112
42.3999977111816	27.9485999999997	1.39999771118164	0.696615387135053
42.4999961853027	27.9981000000007	1.44999694824219	0.722407336614398
42.6000022888184	28.043700000002	1.5	0.748200663903257
42.7000007629395	28.0902000000024	1.54999923706055	0.773991433469444
42.7999992370605	28.1383000000023	1.59999847412109	0.799781613067076
42.8999977111816	28.1843000000008	1.64999771118164	0.825571202673169
42.9999961853027	28.2322999999997	1.69999694824219	0.851360202266086
43.1000022888184	28.2797000000028	1.75	0.87715057932929
43.2000007629395	28.3276000000042	1.79999923706055	0.902938398780343
43.2999992370605	28.374200000002	1.84999847412109	0.928725628148305
43.3999977111816	28.4212000000007	1.89999771118164	0.954512267410201
43.4999961853027	28.4695000000029	1.94999694824219	0.980298316543053
43.6000022888184	28.5193000000036	2	1.00608574280579
43.7000007629395	28.5682000000015	2.04999923706055	1.03187061156659
43.7999992370605	28.6146000000008	2.09999847412109	1.05765489012942
43.8999977111816	28.6605999999992	2.14999771118164	1.0834385784713
43.9999961853027	28.706299999998	2.19999694824219	1.10922167656926
44.1000022888184	28.7518000000018	2.25	1.13500615145704
44.2000007629395	28.7989000000016	2.29999923706055	1.16078806895317
44.2999992370605	28.8467999999993	2.34999847412109	1.18656939613644
44.3999977111816	28.8935999999994	2.39999771118164	1.21235013298388
44.4999961853027	28.9406999999992	2.44999694824219	1.2381302794725
44.6000022888184	28.987000000001	2.5	1.26391180241086
44.7000007629395	29.0354000000007	2.54999923706055	1.28969076806788
44.7999992370605	29.0832000000009	2.59999847412109	1.31546914329716
44.8999977111816	29.1304000000018	2.64999771118164	1.34124692807571
44.9999961853027	29.1748000000007	2.69999694824219	1.36702412238485
45.1000022888184	29.2210000000014	2.75	1.39280269285077
45.2000007629395	29.2690000000002	2.79999923706055	1.41857870615051
45.2999992370605	29.3170000000027	2.84999847412109	1.44435412891245
45.3999977111816	29.3650000000016	2.89999771118164	1.47012896111362
45.4999961853027	29.4105999999992	2.94999694824219	1.49590320273107
45.6000022888184	29.4565000000002	3	1.52167882012281
45.7000007629395	29.5017000000043	3.04999923706055	1.54745188045884
45.7999992370605	29.5476999999992	3.09999847412109	1.57322435014225
45.8999977111816	29.5973000000013	3.14999771118164	1.59899622915008
45.9999961853027	29.6461000000018	3.19999694824219	1.62476751745935
46.1000022888184	29.6922999999988	3.25	1.65054018120278
46.2000007629395	29.7387999999992	3.29999923706055	1.676310288001
46.2999992370605	29.7845000000016	3.34999847412109	1.70207980403178
46.3999977111816	29.8301000000029	3.39999771118164	1.72784872927216
46.4999961853027	29.8788000000022	3.44999694824219	1.75361706369917
46.6000022888184	29.9243000000024	3.5	1.77938677322014
46.7000007629395	29.9712000000036	3.54999923706055	1.80515392590645
46.7999992370605	30.0177999999978	3.59999847412109	1.8309204877105
46.8999977111816	30.0644000000029	3.64999771118164	1.85668645860933
46.9999961853027	30.1143000000011	3.69999694824219	1.88245183857998
47.1000022888184	30.1594000000005	3.75	1.90821859330434
47.2000007629395	30.2048000000032	3.79999923706055	1.93398279130464
47.2999992370605	30.2498000000014	3.84999847412109	1.95974639830787
47.3999977111816	30.2930000000015	3.89999771118164	1.98550941429105
47.4999961853027	30.3399000000027	3.94999694824219	2.01127183923124
47.6000022888184	30.3892000000014	4	2.03703563858485
47.7000007629395	30.4375	4.04999923706055	2.06279688132504
47.7999992370605	30.483400000001	4.09999847412109	2.08855753295334
47.8999977111816	30.5334000000039	4.14999771118164	2.11431759344678
47.9999961853027	30.5819999999985	4.19999694824219	2.1400770627824
48.1000022888184	30.6301000000021	4.25	2.16583790619111
48.2000007629395	30.6789000000026	4.29999923706055	2.1915961930971
48.2999992370605	30.7252999999982	4.34999847412109	2.21735388877637
48.3999977111816	30.7704999999987	4.39999771118164	2.24311099320597
48.4999961853027	30.8160000000025	4.44999694824219	2.26886750636292
48.6000022888184	30.8631000000023	4.5	2.2946253932526
48.7000007629395	30.9111999999986	4.54999923706055	2.32038072375027
48.7999992370605	30.956900000001	4.59999847412109	2.34613546290642
48.8999977111816	31.0055000000029	4.64999771118164	2.37188961069807
48.9999961853027	31.0526000000027	4.69999694824219	2.39764316710226
49.1000022888184	31.0944000000018	4.75	2.42339809689876
49.2000007629395	31.1392999999989	4.79999923706055	2.44915047041403
49.2999992370605	31.1839000000036	4.84999847412109	2.47490225247295
49.3999977111816	31.2282000000014	4.89999771118164	2.50065344305255
49.4999961853027	31.2776000000013	4.94999694824219	2.52640404212988
49.6000022888184	31.3228999999992	5	2.55215601425905
49.7000007629395	31.3714000000036	5.04999923706055	2.57790543021781
49.7999992370605	31.4168000000027	5.09999847412109	2.60365425460541
49.8999977111816	31.4591	5.14999771118164	2.62940248739887
49.9999961853027	31.5037000000011	5.19999694824219	2.65515012857524
50.1000022888184	31.5518000000011	5.25	2.68089914246294
50.2000007629395	31.6000000000022	5.29999923706055	2.70664560029109
50.2999992370605	31.647100000002	5.34999847412109	2.73239146643326
50.3999977111816	31.6914000000033	5.39999771118164	2.75813674086647
50.4999961853027	31.7368999999999	5.44999694824219	2.78388142356778
50.6000022888184	31.7826999999998	5.5	2.80962747863987
50.7000007629395	31.8305	5.54999923706055	2.83537097776332
50.7999992370605	31.8761999999988	5.59999847412109	2.86111388508596
50.8999977111816	31.9256999999998	5.64999771118164	2.88685620058483
50.9999961853027	31.9732000000004	5.69999694824219	2.91259792423697
51.1000022888184	32.0182999999997	5.75	2.93834101991931
51.2000007629395	32.0634000000027	5.79999923706055	2.96408155976395
51.2999992370605	32.1103000000003	5.84999847412109	2.98982150769296
51.3999977111816	32.1578999999983	5.89999771118164	3.01556086368339
51.4999961853027	32.2039000000004	5.94999694824219	3.04129962771227
51.6000022888184	32.2509000000027	6	3.06703976343071
51.7000007629395	32.2975000000042	6.04999923706055	3.09277734342244
51.7999992370605	32.344000000001	6.09999847412109	3.11851433138373
51.8999977111816	32.3924000000006	6.14999771118164	3.14425072729162
51.9999961853027	32.4376000000011	6.19999694824219	3.16998653122084
52.1000022888184	32.4838000000018	6.25	3.1957237068423
52.2000007629395	32.5296999999991	6.29999923706055	3.22145832686616
52.2999992370605	32.5753000000004	6.34999847412109	3.24719235476298
52.3999977111816	32.6217000000033	6.39999771118164	3.2729257905099
52.4999961853027	32.6653000000006	6.44999694824219	3.29865863408406
52.6000022888184	32.706900000001	6.5	3.32439284868491
52.7000007629395	32.7536	6.54999923706055	3.35012450779972
52.7999992370605	32.8003000000026	6.59999847412109	3.37585557467311
52.8999977111816	32.8486999999986	6.64999771118164	3.40158604928219
52.9999961853027	32.8961999999992	6.69999694824219	3.42731593160405
53.1000022888184	32.9366999999984	6.75	3.45304718461219
53.2000007629395	32.9828000000016	6.79999923706055	3.47877588224569
53.2999992370605	33.0285000000003	6.84999847412109	3.50450398752323
53.3999977111816	33.0717000000004	6.89999771118164	3.53023150042186
53.4999961853027	33.1176000000014	6.94999694824219	3.55595842091865
53.6000022888184	33.1634999999987	7	3.58168671176106
53.7000007629395	33.2119000000021	7.04999923706055	3.60741244734012
53.7999992370605	33.255799999999	7.09999847412109	3.63313759044848
53.8999977111816	33.3006000000023	7.14999771118164	3.65886214106317
53.9999961853027	33.3473000000013	7.19999694824219	3.68458609916121
54.1000022888184	33.3938000000016	7.25	3.71031142726402
54.2000007629395	33.4380999999994	7.29999923706055	3.73603420021461
54.2999992370605	33.4818000000014	7.34999847412109	3.7617563805796
54.3999977111816	33.5312999999987	7.39999771118164	3.78747796833596
54.4999961853027	33.581000000002	7.44999694824219	3.81319896346071
54.6000022888184	33.629200000003	7.5	3.83892132824912
54.7000007629395	33.6762000000017	7.54999923706055	3.86464113799634
54.7999992370605	33.7207000000017	7.59999847412109	3.89036035504285
54.8999977111816	33.7676000000029	7.64999771118164	3.91607897936564
54.9999961853027	33.8125000000036	7.69999694824219	3.94179701094164
55.1000022888184	33.8595000000023	7.75	3.96751641183999
55.2000007629395	33.9067000000032	7.79999923706055	3.99323325780804
55.2999992370605	33.9541000000027	7.84999847412109	4.01894951096012
55.3999977111816	34.0017000000007	7.89999771118164	4.04466517127316
55.4999961853027	34.0496999999996	7.94999694824219	4.07038023872409
55.6000022888184	34.0936000000038	8	4.09609667515584
55.7000007629395	34.1405000000013	8.04999923706055	4.12181055676802
55.7999992370605	34.1864999999998	8.09999847412109	4.1475238454488
55.8999977111816	34.2325999999994	8.14999771118164	4.17323654117507
55.9999961853027	34.2773000000016	8.19999694824219	4.19894864392371
56.1000022888184	34.3208999999988	8.25	4.22466211531142
56.2000007629395	34.3697000000029	8.29999923706055	4.25037303199017
56.2999992370605	34.4124000000011	8.34999847412109	4.2760833556219
56.3999977111816	34.4575000000004	8.39999771118164	4.30179308618347
56.4999961853027	34.5081000000027	8.44999694824219	4.32750222365171
56.6000022888184	34.553100000001	8.5	4.35321272941706
56.7000007629395	34.5989999999983	8.54999923706055	4.37892068058392
56.7999992370605	34.6390000000029	8.59999847412109	4.40462803858797
56.8999977111816	34.6834000000017	8.64999771118164	4.43033480340602
56.9999961853027	34.7301000000007	8.69999694824219	4.45604097501489
57.1000022888184	34.7764000000025	8.75	4.48174851457866
57.2000007629395	34.8289000000004	8.79999923706055	4.50745349965429
57.2999992370605	34.8780999999981	8.84999847412109	4.53315789145114
57.3999977111816	34.9232000000011	8.89999771118164	4.55886168994598
57.4999961853027	34.9667000000009	8.94999694824219	4.58456489511559
57.6000022888184	35.0124000000033	9	4.61026946789768
57.7000007629395	35.0636000000013	9.04999923706055	4.63597148630186
57.7999992370605	35.1103000000039	9.09999847412109	4.6616729113111
57.8999977111816	35.1598999999987	9.14999771118164	4.68737374290214
57.9999961853027	35.206000000002	9.19999694824219	4.71307398105173
58.1000022888184	35.2551000000021	9.25	4.73877558647117
58.2000007629395	35.3004000000001	9.29999923706055	4.76447463762277
58.2999992370605	35.3424000000014	9.34999847412109	4.7901730952631
58.3999977111816	35.3799000000035	9.39999771118164	4.81587095936888
58.4999961853027	35.4218000000001	9.44999694824219	4.8415682299168
58.6000022888184	35.4608000000007	9.5	4.86726686739171
58.7000007629395	35.5083999999988	9.54999923706055	4.89296295070874
58.7999992370605	35.5398999999998	9.59999847412109	4.91865844039799
58.8999977111816	35.5779000000002	9.64999771118164	4.94435333643614
58.9999961853027	35.6276000000034	9.69999694824219	4.97004763879986
59.1000022888184	35.6860000000015	9.75	4.99574330774749
59.2000007629395	35.6860000000015	9.79999923706055	5.02143642264704
59.2999992370605	35.6860000000015	9.84999847412109	5.04712894380214
59.3999977111816	35.6625000000022	9.89999771118164	5.07282087118942
59.4999961853027	35.6625000000022	9.94999694824219	5.09851220478552
59.6000022888184	35.6625000000022	10	5.12420490462222
59.7000007629395	35.6625000000022	10.0499992370605	5.14989505052053
59.7999992370605	35.6625000000022	10.0999984741211	5.17558460255752
59.8999977111816	35.6625000000022	10.1499977111816	5.2012735607098
59.9999961853027	35.6625000000022	10.1999969482422	5.22696192495397
60.1000022888184	35.6625000000022	10.25	5.25265165509522
60.2000007629395	35.6625000000022	10.2999992370605	5.27833883140762
60.2999992370605	35.6625000000022	10.3499984741211	5.30402541374167
60.3999977111816	35.6625000000022	10.3999977111816	5.32971140207393
60.4999961853027	35.6625000000022	10.4499969482422	5.35539679638098
60.6000022888184	35.6625000000022	10.5	5.38108355624135
60.7000007629395	35.2763000000014	10.5499992370605	5.4067677623823
60.7999992370605	34.7465000000011	10.5999984741211	5.43245137442768
60.8999977111816	34.3695999999982	10.6499977111816	5.45813439235402
60.9999961853027	33.9709000000039	10.6999969482422	5.48381681613786
61.1000022888184	33.8104999999996	10.75	5.50950060513105
61.2000007629395	33.4965000000011	10.7999992370605	5.53518184051411
61.2999992370605	33.3431000000019	10.8499984741211	5.5608624816842
61.3999977111816	33.059500000003	10.8999977111816	5.58654252861784
61.4999961853027	32.8701000000037	10.9499969482422	5.61222198129151
61.6000022888184	32.644400000001	11	5.63790279883033
61.7000007629395	32.4222999999984	11.0499992370605	5.66358106286818
61.7999992370605	32.1874000000025	11.0999984741211	5.68925873257549
61.8999977111816	31.9665999999997	11.1499977111816	5.71493580792874
61.9999961853027	31.7075000000004	11.1999969482422	5.74061228890438
62.1000022888184	31.5375999999997	11.25	5.76629013440076
62.2000007629395	31.3359000000019	11.2999992370605	5.79196542650518
62.2999992370605	31.2059000000008	11.3499984741211	5.81764012416133
62.3999977111816	31.0463999999993	11.3999977111816	5.84331422734562
62.4999961853027	30.9098000000013	11.4499969482422	5.8689877360345
62.6000022888184	30.7783000000018	11.5	5.89466260889948
62.7000007629395	30.622000000003	11.5499992370605	5.92033492848138
62.7999992370605	30.5149000000019	11.5999984741211	5.94600665349709
62.8999977111816	30.4254000000001	11.6499977111816	5.97167778392298
62.9999961853027	30.3317000000025	11.6999969482422	5.99734831973546
63.1000022888184	30.2384999999995	11.75	6.02302021937919
63.2000007629395	30.1007000000027	11.7999992370605	6.0486895658486
63.2999992370605	30.0004999999983	11.8499984741211	6.0743583176337
63.3999977111816	29.9059000000016	11.8999977111816	6.10002647471086
63.4999961853027	29.813900000001	11.9499969482422	6.12569403705644
63.6000022888184	29.7282999999989	12	6.15136296288817
63.7000007629395	29.6260000000002	12.0499992370605	6.17702933565421
63.7999992370605	29.5520000000033	12.0999984741211	6.20269511361767
63.8999977111816	29.4667000000009	12.1499977111816	6.22836029675488
63.9999961853027	29.3683000000019	12.1999969482422	6.25402488504214
64.1000061035156	29.3053	12.25	6.27969083647027
64.1999969482422	29.2325000000019	12.2999992370605	6.30535423494119
64.3000030517578	29.1514000000025	12.3499984741211	6.33101703849107
64.3999938964844	29.0829999999987	12.3999977111816	6.35667924709621
64.5	29.013600000002	12.4499969482422	6.38234086073288
64.6000061035156	28.9358000000029	12.5	6.40800383716488
64.6999969482422	28.8830000000016	12.5499992370605	6.43366426074804
64.8000030517578	28.8291000000027	12.5999984741211	6.45932409031355
64.8999938964844	28.761599999998	12.6499977111816	6.48498332551592
65	28.7070000000022	12.6999969482422	6.51064196568132
65.1000061035156	28.6663000000008	12.75	6.53630196834729
65.1999969482422	28.6252000000022	12.7999992370605	6.56195941832399
65.3000030517578	28.5851000000002	12.8499984741211	6.58761627319435
65.3999938964844	28.5404999999992	12.8999977111816	6.61327253293523
65.5	28.4971000000005	12.9499969482422	6.63892819752351
65.6000061035156	28.4412000000011	13	6.66458522426965
65.6999969482422	28.4020000000019	13.0499992370605	6.69023969843787
65.8000030517578	28.3469000000005	13.0999984741211	6.71589357738404
65.8999938964844	28.3004000000001	13.1499977111816	6.741546861085
66	28.2568000000028	13.1999969482422	6.76719954951761
66.1000061035156	28.2243000000017	13.25	6.79285359976524
66.1999969482422	28.1815999999999	13.2999992370605	6.81850509754622
66.3000030517578	28.1454000000012	13.3499984741211	6.84415599998935
66.3999938964844	28.1118000000024	13.3999977111816	6.86980630707144
66.5	28.0682000000015	13.4499969482422	6.89545601876932
66.6000061035156	28.0253000000012	13.5	6.92110709193923
66.6999969482422	27.9874000000018	13.5499992370605	6.94675561275371
66.8000030517578	27.9504000000015	13.5999984741211	6.97240353811442
66.8999938964844	27.9108000000015	13.6499977111816	6.99805086799816
67	27.8748999999989	13.6999969482422	7.02369760238174
67.1000061035156	27.8343000000023	13.75	7.04934569789419
67.1999969482422	27.7974000000031	13.7999992370605	7.07499124116238
67.3000030517578	27.7568000000028	13.8499984741211	7.10063618886078
67.3999938964844	27.7236000000012	13.8999977111816	7.12628054096618
67.5	27.6934000000037	13.9499969482422	7.15192429745535
67.6000061035156	27.6633000000002	14	7.17756941473011
67.6999969482422	27.6330000000016	14.0499992370605	7.2032119798717
67.8000030517578	27.5944000000018	14.0999984741211	7.22885394932738
67.8999938964844	27.5604000000021	14.1499977111816	7.25449532307391
68	27.5337	14.1999969482422	7.28013610108805
68.1000061035156	27.5084999999999	14.25	7.30577823954435
68.1999969482422	27.4765000000007	14.2999992370605	7.33141782597851
68.3000030517578	27.4479000000028	14.3499984741211	7.35705681661054
68.3999938964844	27.4225999999981	14.3999977111816	7.38269521141718
68.5	27.3953999999976	14.4499969482422	7.40833301037515
68.6000061035156	27.3682000000008	14.5	7.43397216943169
68.6999969482422	27.3444999999992	14.5499992370605	7.45960877657708
68.8000030517578	27.3258999999998	14.5999984741211	7.48524478780401
68.8999938964844	27.3040000000001	14.6499977111816	7.51088020308919
69	27.2860000000001	14.6999969482422	7.53651502240934
69.1000061035156	27.2678000000014	14.75	7.56215120148431
69.1999969482422	27.2423000000017	14.7999992370605	7.58778482875907
69.3000030517578	27.2289000000019	14.8499984741211	7.61341785999892
69.3999938964844	27.2271000000001	14.8999977111816	7.63905029518057
69.5	27.2118999999984	14.9499969482422	7.66468213428071
69.6000061035156	27.1895000000004	15	7.6903153327918
69.6999969482422	27.1656000000003	15.0499992370605	7.71594597961352
69.8000030517578	27.1769000000022	15.0999984741211	7.74157603028381
69.8999938964844	27.215400000001	15.1499977111816	7.76720548477933
70	27.2067999999999	15.1999969482422	7.79283434307678
70.1000061035156	27.2043000000012	15.25	7.81846456044112
70.1999969482422	27.108400000001	15.2999992370605	7.84409222622691
70.3000030517578	27.1003000000019	15.3499984741211	7.86971929574462
70.3999938964844	27.0601999999999	15.3999977111816	7.89534576897091
70.5	27.0482000000011	15.4499969482422	7.92097164588243
70.6000061035156	26.9932000000044	15.5	7.94659888151666
70.6999969482422	27.053899999999	15.5499992370605	7.97222356568309
70.8000030517578	27.1409000000021	15.5999984741211	7.9978476534647
70.8999938964844	27.232600000003	15.6499977111816	8.02347114483811
71	27.3209000000024	15.6999969482422	8.04909403977996
71.1000061035156	27.4144000000015	15.75	8.07471829310021
71.1999969482422	27.5021000000015	15.7999992370605	8.10033999506333
71.3000030517578	27.6098999999995	15.8499984741211	8.12596110052477
71.3999938964844	27.8816000000006	15.8999977111816	8.15158160946116
71.5	27.971800000003	15.9499969482422	8.17720152184909
71.6000061035156	27.9239000000016	16	8.20282279227093
71.6999969482422	27.8213000000032	16.0499992370605	8.22844151144628
71.8000030517578	27.7750000000015	16.0999984741211	8.254059634003
71.8999938964844	27.7543000000005	16.1499977111816	8.27967715991768
72	27.6983	16.1999969482422	8.30529408916691
72.1000061035156	27.6906000000017	16.25	8.33091237610543
72.1999969482422	27.7212	16.2999992370605	8.35652811190801
72.3000030517578	27.7503000000033	16.3499984741211	8.38214325097491
72.3999938964844	27.7760000000017	16.3999977111816	8.40775779328269
72.5	27.8163999999997	16.4499969482422	8.43337173880793
72.6000061035156	27.8798999999999	16.5	8.45898704167767
72.6999969482422	27.9601000000002	16.5499992370605	8.48459979352199
72.8000030517578	28.0868000000009	16.5999984741211	8.51021194851345
72.8999938964844	28.443900000002	16.6499977111816	8.53582350662862
73	28.0263000000014	16.6999969482422	8.56143446784404
73.1000061035156	27.7639000000017	16.75	8.58704678605904
73.1999969482422	27.6398000000008	16.7999992370605	8.61265655335906
73.3000030517578	27.3771000000015	16.8499984741211	8.63826572368897
73.3999938964844	26.9814000000006	16.8999977111816	8.66387429702529
73.5	26.795900000001	16.9499969482422	8.68948227334456
73.6000061035156	26.6291999999994	17	8.71509160631833
73.6999969482422	26.5975000000035	17.0499992370605	8.74069838848752
73.8000030517578	26.5692000000017	17.0999984741211	8.76630457356921
73.8999938964844	26.5986000000012	17.1499977111816	8.79191016153993
74	26.5852999999988	17.1999969482422	8.81751515237619
74.1000061035156	26.6352999999981	17.25	8.84312149952173
74.1999969482422	26.6720000000023	17.2999992370605	8.868725295973
74.3000030517578	26.7062000000005	17.3499984741211	8.89432849521932
74.3999938964844	26.7713000000003	17.3999977111816	8.91993109723717
74.5	26.8152999999984	17.4499969482422	8.94553310200304
74.6000061035156	26.8381000000009	17.5	8.97113646273281
74.6999969482422	26.8533000000025	17.5499992370605	8.9967372728786
74.8000030517578	26.8781000000017	17.5999984741211	9.02233748570184
74.8999938964844	26.8757000000005	17.6499977111816	9.04793710117902
75	26.8925999999992	17.6999969482422	9.0735361192866
75.1000061035156	26.8816000000043	17.75	9.09913649301257
75.1999969482422	26.8712000000014	17.7999992370605	9.12473431626476
75.3000030517578	26.8509000000013	17.8499984741211	9.15033154207673
75.3999938964844	26.8397000000004	17.8999977111816	9.17592817042492
75.5	26.8157000000028	17.9499969482422	9.2015242012858
75.6000061035156	26.7993999999999	18	9.22712158741939
75.6999969482422	26.7846000000027	18.0499992370605	9.25271642318936
75.8000030517578	26.7673000000032	18.0999984741211	9.27831066140132
75.8999938964844	26.7417000000023	18.1499977111816	9.3039043020317
76	26.7242000000006	18.1999969482422	9.32949734505694
76.1000061035156	26.7053000000014	18.25	9.35509174300907
76.1999969482422	26.6797000000006	18.2999992370605	9.38068359070767
76.3000030517578	26.6617000000006	18.3499984741211	9.40627484073037
76.3999938964844	26.6490999999987	18.3999977111816	9.43186549305359
76.5	26.6310000000012	18.4499969482422	9.45745554765372
76.6000061035156	26.6265999999996	18.5	9.48304695683479
76.6999969482422	26.6008000000038	18.5499992370605	9.50863581587236
76.8000030517578	26.5913000000037	18.5999984741211	9.53422407711603
76.8999938964844	26.5763000000006	18.6499977111816	9.55981174054221
77	26.5647000000026	18.6999969482422	9.58539880612727
77.1000061035156	26.5520000000033	18.75	9.61098722594714
77.1999969482422	26.5410999999986	18.7999992370605	9.63657309573349
77.3000030517578	26.5310000000027	18.8499984741211	9.66215836760785
77.3999938964844	26.5197000000007	18.8999977111816	9.68774304154659
77.5	26.5037000000011	18.9499969482422	9.71332711752608
77.6000061035156	26.4892	19	9.73891254896271
77.6999969482422	26.4748	19.0499992370605	9.7644954305405
77.8000030517578	26.460500000001	19.0999984741211	9.79007771413425
77.8999938964844	26.4458000000013	19.1499977111816	9.81565939972088
78	26.427300000003	19.1999969482422	9.84124048727733
78.1000061035156	26.4121999999988	19.25	9.86682292842394
78.1999969482422	26.4002000000037	19.2999992370605	9.89240281980516
78.3000030517578	26.3856000000014	19.3499984741211	9.91798211308698
78.3999938964844	26.3712999999989	19.3999977111816	9.94356080824632
78.5	26.3643000000011	19.4499969482422	9.96913890526011
78.6000061035156	26.3531000000039	19.5	9.99471835552052
78.6999969482422	26.3477000000021	19.5499992370605	10.0202952561283
78.8000030517578	26.3442000000032	19.5999984741211	10.0458715585214
78.8999938964844	26.3353000000025	19.6499977111816	10.0714472626765
79	26.3255000000026	19.6999969482422	10.0970223685707
79.1000061035156	26.3104999999996	19.75	10.122598827368
79.1999969482422	26.2934000000023	19.7999992370605	10.1481727366254
79.3000030517578	26.2805000000008	19.8499984741211	10.1737460475526
79.3999938964844	26.2642000000014	19.8999977111816	10.1993187601265
79.5	26.248599999999	19.9499969482422	10.2248908743241
79.6000061035156	26.2348999999995	20	10.250464341081
79.6999969482422	26.2285000000011	20.0499992370605	10.2760352584109
79.8000030517578	26.2226999999984	20.0999984741211	10.3016055772952
79.8999938964844	26.2142000000022	20.1499977111816	10.3271752977107
80	26.2036000000007	20.1999969482422	10.3527444196345
80.1000061035156	26.1969000000026	20.25	10.3783148937737
80.1999969482422	26.188900000001	20.2999992370605	10.4038828185989
80.3000030517578	26.1808000000019	20.3499984741211	10.4294501448629
80.3999938964844	26.1751000000004	20.3999977111816	10.4550168725427
80.5	26.1675000000032	20.4499969482422	10.4805830016153
80.6000061035156	26.1638000000021	20.5	10.5061504825595
80.6999969482422	26.159599999999	20.5499992370605	10.5317154143025
80.8000030517578	26.1536000000015	20.5999984741211	10.5572797473688
80.8999938964844	26.1490000000013	20.6499977111816	10.5828434817355
81	26.1437000000042	20.6999969482422	10.6084066173793
81.1000061035156	26.1366999999991	20.75	10.6339711045509
81.1999969482422	26.1353000000017	20.7999992370605	10.6595330426342
81.3000030517578	26.1299000000035	20.8499984741211	10.6850943819252
81.3999938964844	26.1224000000002	20.8999977111816	10.7106551224011
81.5	26.116399999999	20.9499969482422	10.7362152640386
81.6000061035156	26.1152000000002	21	10.7617767568599
81.6999969482422	26.1166000000012	21.0499992370605	10.7873357007057
81.8000030517578	26.1182999999983	21.0999984741211	10.8128940456438
81.8999938964844	26.1172000000006	21.1499977111816	10.8384517916512
82	26.1154000000024	21.1999969482422	10.8640089387046
82.1000061035156	26.1085000000021	21.25	10.8895674365977
82.1999969482422	26.1074000000008	21.2999992370605	10.9151233856283
82.3000030517578	26.1049000000021	21.3499984741211	10.9406787356355
82.3999938964844	26.1016999999993	21.3999977111816	10.9662334865964
82.5	26.0992000000006	21.4499969482422	10.9917876384878
82.6000061035156	26.0967000000019	21.5	11.0173431408748
82.6999969482422	26.095400000002	21.5499992370605	11.0428960945121
82.8000030517578	26.0926000000036	21.5999984741211	11.0684484490105
82.8999938964844	26.090400000001	21.6499977111816	11.0940002043469
83	26.0910000000003	21.6999969482422	11.1195513604981
83.1000061035156	26.0902999999998	21.75	11.1451038668008
83.1999969482422	26.0897000000004	21.7999992370605	11.1706538244668
83.3000030517578	26.0830000000024	21.8499984741211	11.1962031828782
83.3999938964844	26.081900000001	21.8999977111816	11.2217519420119
83.5	26.0762000000032	21.9499969482422	11.2473001018449
83.6000061035156	26.0738999999994	22	11.272849611485
83.6999969482422	26.0735000000022	22.0499992370605	11.2983965726013
83.8000030517578	26.0697000000037	22.0999984741211	11.3239429343474
83.8999938964844	26.0700000000033	22.1499977111816	11.3494886967002
84	26.0705000000016	22.1999969482422	11.3750338596365
84.1000061035156	26.0728999999992	22.25	11.4005803720356
84.1999969482422	26.0734000000011	22.2999992370605	11.4261243360238
84.3000030517578	26.0714000000044	22.3499984741211	11.4516677005262
84.3999938964844	26.0696000000025	22.3999977111816	11.4772104655195
84.5	26.0688000000009	22.4499969482422	11.5027526309806
84.6000061035156	26.0684000000001	22.5	11.5282961455602
84.6999969482422	26.0669000000016	22.5499992370605	11.5538371118418
84.8000030517578	26.0661	22.5999984741211	11.5793774785218
84.8999938964844	26.0654000000031	22.6499977111816	11.6049172455771
85	26.0662000000011	22.6999969482422	11.6304564129845
85.1000061035156	26.0684000000001	22.75	11.6559969291657
85.1999969482422	26.073000000004	22.7999992370605	11.6815348971621
85.3000030517578	26.0766000000003	22.8499984741211	11.707072265441
85.3999938964844	26.0823999999993	22.8999977111816	11.7326090339795
85.5	26.0830999999998	22.9499969482422	11.7581452027543
85.6000061035156	26.0771999999997	23	11.7836827199584
85.6999969482422	26.0754000000015	23.0499992370605	11.8092176890906
85.8000030517578	26.0763000000006	23.0999984741211	11.8347520583897
85.8999938964844	26.075499999999	23.1499977111816	11.8602858278324
86	26.0712999999996	23.1999969482422	11.8858189973957
86.1000061035156	26.0737000000008	23.25	11.9113535150437
86.1999969482422	26.0776000000005	23.2999992370605	11.9368854847328
86.3000030517578	26.0750999999982	23.3499984741211	11.9624168544729
86.3999938964844	26.0779000000002	23.3999977111816	11.9879476242409
86.5	26.0776000000005	23.4499969482422	12.0134777940136
86.6000061035156	26.0739000000031	23.5	12.0390093115263
86.6999969482422	26.0844000000034	23.5499992370605	12.0645382811931
86.8000030517578	26.0974000000024	23.5999984741211	12.0900666507952
86.8999938964844	26.1154999999999	23.6499977111816	12.1155944203093
87	26.1164000000026	23.6999969482422	12.1411215897122
87.1000061035156	26.1157999999996	23.75	12.1666501065103
87.1999969482422	26.1207000000031	23.7999992370605	12.1921760755757
87.3000030517578	26.1197000000029	23.8499984741211	12.2177014444603
87.3999938964844	26.1180000000022	23.8999977111816	12.2432262131411
87.5	26.1177000000025	23.9499969482422	12.2687503815949
87.6000061035156	26.1167999999998	24	12.2942758970991
87.6999969482422	26.1125000000029	24.0499992370605	12.3197988649835
87.8000030517578	26.1126000000004	24.0999984741211	12.3453212325713
87.8999938964844	26.109800000002	24.1499977111816	12.3708429998394
88	26.1146000000008	24.1999969482422	12.3963641667646
88.1000061035156	26.1241000000009	24.25	12.4218866803951
88.1999969482422	26.1258000000016	24.2999992370605	12.4474066465191
88.3000030517578	26.1287000000011	24.3499984741211	12.4729260122305
88.4000091552734	26.1263000000035	24.3999977111816	12.4984447775063
88.5	26.1251000000011	24.4500007629395	12.5239648892114
88.6000061035156	26.1275999999998	24.4999961853027	12.549480506658
88.6999969482422	26.1311000000023	24.5499992370605	12.5749994172842
88.8000030517578	26.1350999999995	24.6000022888184	12.6005177272903
88.9000091552734	26.1349000000009	24.6499977111816	12.6260315432431
89	26.1310000000012	24.7000007629395	12.6515486520311
89.1000061035156	26.1354000000028	24.7499961853027	12.6770612669028
89.1999969482422	26.1424000000006	24.7999992370605	12.7025771743798
89.3000030517578	26.137700000003	24.8500022888184	12.7280924811208
89.4000091552734	26.1383000000023	24.8999977111816	12.7536032941508
89.5	26.1368000000002	24.9500007629395	12.7791173994417
89.6000061035156	26.1324999999997	24.9999961853027	12.8046270111585
89.6999969482422	26.1345000000001	25.0499992370605	12.8301399149064
89.8000030517578	26.1366000000016	25.1000022888184	12.8556522178022
89.9000091552734	26.1362000000008	25.1499977111816	12.8811600273293
90	26.1326000000008	25.2000007629395	12.9066711285429
90.1000061035156	26.122000000003	25.2499961853027	12.9321777365248
90.1999969482422	26.1091000000015	25.2999992370605	12.9576876359634
90.3000030517578	26.0989000000009	25.3500022888184	12.9831969346704
90.4000091552734	26.0832999999984	25.3999977111816	13.0087017407699
90.5	26.0690000000031	25.4500007629395	13.0342098380003
90.6000061035156	26.0542000000023	25.4999961853027	13.0597134423602
90.6999969482422	26.0497000000032	25.5499992370605	13.0852203376215
90.8000030517578	26.0504000000001	25.6000022888184	13.110726631818
90.9000091552734	26.0561999999991	25.6499977111816	13.1362284333501
91	26.0490000000027	25.7000007629395	13.1617335254397
91.1000061035156	26.0496000000021	25.7499961853027	13.1872341250023
91.1999969482422	26.0476000000017	25.7999992370605	13.2127380148931
91.3000030517578	26.0387999999984	25.8500022888184	13.2382413036041
91.4000091552734	26.0325000000012	25.8999977111816	13.2637400999944
91.5	26.0253000000012	25.9500007629395	13.2892421863687
91.6000061035156	26.0196000000033	25.9999961853027	13.3147397805599
91.6999969482422	26.0185999999994	26.0499992370605	13.3402406645056
91.8000030517578	26.012200000001	26.1000022888184	13.3657409471566
91.9000091552734	26.0087999999996	26.1499977111816	13.3912367378308
92	26.0021000000015	26.2000007629395	13.4167358179154
92.1000061035156	25.9988000000012	26.2499961853027	13.4422304061607
92.1999969482422	25.9971000000005	26.2999992370605	13.4677282835869
92.3000030517578	25.9928	26.3500022888184	13.4932255596036
92.4000091552734	25.9848999999995	26.3999977111816	13.5187183439874
92.5	25.9796000000024	26.4500007629395	13.5442144172079
92.6000061035156	25.9580999999998	26.4999961853027	13.5697059989329
92.6999969482422	25.9539000000004	26.5499992370605	13.5952008692653
92.8000030517578	25.9572999999982	26.6000022888184	13.6206951380732
92.9000091552734	25.9401000000034	26.6499977111816	13.6461849155922
93	25.9233999999997	26.7000007629395	13.6716779813741
93.1000061035156	25.9197000000022	26.7499961853027	13.6971665560047
93.1999969482422	25.9196000000011	26.7999992370605	13.7226584186687
93.3000030517578	25.9160000000011	26.8500022888184	13.7481496796935
93.4000091552734	25.9104000000007	26.8999977111816	13.7736364497733
93.5	25.909300000003	26.9500007629395	13.7991265075423
93.6000061035156	25.910100000001	26.9999961853027	13.824612074504
93.6999969482422	25.9115999999995	27.0499992370605	13.8501009289254
93.8000030517578	25.9161999999997	27.1000022888184	13.8755891815926
93.9000091552734	25.9218000000001	27.1499977111816	13.901072943659
94	25.9243999999999	27.2000007629395	13.9265599928407
94.1000061035156	25.9311000000016	27.2499961853027	13.9520425515593
94.1999969482422	25.9357000000018	27.2999992370605	13.9775283971636
94.3000030517578	25.9330000000009	27.3500022888184	14.0030136408988
94.4000091552734	25.9291999999987	27.3999977111816	14.0284943943775
94.5	25.9242000000013	27.4500007629395	14.0539784343975
94.6000061035156	25.920900000001	27.4999961853027	14.0794579842987
94.6999969482422	25.9297000000006	27.5499992370605	14.1049408205115
94.8000030517578	25.9304000000011	27.6000022888184	14.1304230547404
94.9000091552734	25.9269999999997	27.6499977111816	14.1559007990571
95	25.9250000000029	27.7000007629395	14.181381829341
95.1000061035156	25.9236000000019	27.7499961853027	14.2068583698505
95.1999969482422	25.9238000000005	27.7999992370605	14.2323381960975
95.3000030517578	25.9245999999985	27.8500022888184	14.2578174202458
95.4000091552734	25.9275000000016	27.8999977111816	14.2832921548262
95.5	25.939699999999	27.9500007629395	14.3087701747997
95.6000061035156	25.9469000000026	27.9999961853027	14.3342437053431
95.6999969482422	25.9507000000012	28.0499992370605	14.35972052105
95.8000030517578	25.9542000000001	28.1000022888184	14.3851967345432
95.9000091552734	25.9561000000031	28.1499977111816	14.4106684588131
96	25.9537999999993	28.2000007629395	14.4361434679018
96.1000061035156	25.9537999999993	28.2499961853027	14.4616139879051
96.1999969482422	25.9507999999987	28.2999992370605	14.4870877924974
96.3000030517578	25.9542000000001	28.3500022888184	14.5125609947612
96.4000091552734	25.9562000000005	28.3999977111816	14.5380297081463
96.5	25.9581000000035	28.4500007629395	14.5635017057759
96.6000061035156	25.9573000000019	28.4999961853027	14.5889692146647
96.6999969482422	25.9567999999999	28.5499992370605	14.6144400075682
96.8000030517578	25.9553000000014	28.6000022888184	14.6399101980283
96.9000091552734	25.953300000001	28.6499977111816	14.6653758999544
97	25.9521000000022	28.7000007629395	14.6908448855505
97.1000061035156	25.9520000000011	28.7499961853027	14.7163093827506
97.1999969482422	25.950499999999	28.7999992370605	14.741777163391
97.3000030517578	25.9468000000015	28.8500022888184	14.767244341473
97.4000091552734	25.9455000000016	28.8999977111816	14.7927070313658
97.5	25.9440000000031	28.9500007629395	14.8181730043542
97.6000061035156	25.9443000000028	28.9999961853027	14.8436344892913
97.6999969482422	25.9422000000013	29.0499992370605	14.8690992570942
97.8000030517578	25.943299999999	29.1000022888184	14.8945634222239
97.9000091552734	25.9462000000021	29.1499977111816	14.9200230995093
98	25.9458999999988	29.2000007629395	14.9454860593156
98.1000061035156	25.9482000000025	29.2499961853027	14.9709445314156
98.1999969482422	25.9488000000019	29.2999992370605	14.9964062858067
98.3000030517578	25.9488999999994	29.3500022888184	15.0218674374097
98.4000091552734	25.9527999999991	29.3999977111816	15.0473241015134
98.5	25.951100000002	29.4500007629395	15.0727840475634
98.6000061035156	25.9508999999998	29.4999961853027	15.098239506252
98.6999969482422	25.9573000000019	29.5499992370605	15.123698246657
98.8000030517578	25.9604000000036	29.6000022888184	15.1491563841592
98.9000091552734	25.9671000000017	29.6499977111816	15.1746100345069
99	25.968499999999	29.7000007629395	15.2000669662263
99.1000061035156	25.9703000000009	29.7499961853027	15.2255194109293
99.1999969482422	25.9733000000015	29.7999992370605	15.250975136774
99.3000030517578	25.9732000000004	29.8500022888184	15.276430259601
99.4000091552734	25.9700000000012	29.8999977111816	15.3018808956187
99.5	25.9626000000026	29.9500007629395	15.3273348124331
99.6000061035156	25.9537000000018	29.9999961853027	15.3527842425764
99.6999969482422	25.949700000001	30.0499992370605	15.3782369532865
99.8000030517578	25.9446000000025	30.1000022888184	15.4036890608639
99.9000091552734	25.9382000000005	30.1499977111816	15.4291366819774
100	25.9251000000004	30.2000007629395	15.4545875833127
100.100006103516	25.9120999999977	30.2499961853027	15.4800339983221
100.199996948242	25.9038	30.2999992370605	15.5054836933233
100.300003051758	25.8973000000042	30.3500022888184	15.530932785077
100.400009155273	25.8889000000017	30.3999977111816	15.556377390712
100.5	25.8806000000004	30.4500007629395	15.5818252759939
100.600006103516	25.8793000000005	30.4999961853027	15.6072686752952
100.699996948242	25.8771000000015	30.5499992370605	15.6327153540133
100.800003051758	25.8701000000001	30.6000022888184	15.658161429369
100.900009155273	25.8641000000025	30.6499977111816	15.6836030189515
101	25.8596000000034	30.7000007629395	15.7090478876057
101.100006103516	25.8557000000001	30.7499961853027	15.7344882706248
101.199996948242	25.8525000000009	30.7999992370605	15.7599319324855
101.300003051758	25.8518000000004	30.8500022888184	15.785374990869
101.400009155273	25.8493000000017	30.8999977111816	15.8108135638248
101.5	25.8485000000037	30.9500007629395	15.8362554152771
101.600006103516	25.8453999999983	30.9999961853027	15.8616927814398
101.699996948242	25.8414000000012	31.0499992370605	15.8871334258689
101.800003051758	25.8368999999984	31.1000022888184	15.912573466706
101.900009155273	25.8368000000009	31.1499977111816	15.938009022461
102	25.836000000003	31.2000007629395	15.9634478561371
102.100006103516	25.831000000002	31.2499961853027	15.9888822048694
102.199996948242	25.8300000000017	31.2999992370605	16.0143198312927
102.300003051758	25.8286000000044	31.3500022888184	16.0397568540091
102.400009155273	25.824700000001	31.3999977111816	16.0651893919891
102.5	25.8206000000027	31.4500007629395	16.0906252073149
102.600006103516	25.8162000000011	31.4999961853027	16.1160565380425
102.699996948242	25.8143000000018	31.5499992370605	16.1414911458859
102.800003051758	25.8143000000018	31.6000022888184	16.1669251499074
102.900009155273	25.813100000003	31.6499977111816	16.1923546695383
103	25.8124000000025	31.7000007629395	16.2177874659396
103.100006103516	25.8109000000004	31.7499961853027	16.243215778073
103.199996948242	25.8096000000041	31.7999992370605	16.2686473667409
103.300003051758	25.8084999999992	31.8500022888184	16.2940783514715
103.400009155273	25.8032999999996	31.8999977111816	16.3195048521567
103.5	25.8014000000003	31.9500007629395	16.3449346290361
103.600006103516	25.7989000000016	31.9999961853027	16.3703599220085
103.699996948242	25.7968000000001	32.0499992370605	16.3957884909449
103.800003051758	25.7945	32.1000022888184	16.4212164558292
103.900009155273	25.7907999999989	32.1499977111816	16.4466399370139
104	25.7888999999996	32.2000007629395	16.4720666938173
104.100006103516	25.7858999999989	32.2499961853027	16.4974889670595
104.199996948242	25.7822000000015	32.2999992370605	16.52291451569
104.300003051758	25.7808000000005	32.3500022888184	16.5483394601535
104.400009155273	25.7797000000028	32.3999977111816	16.5737599212636
104.5	25.7740000000013	32.4500007629395	16.5991836574164
104.600006103516	25.7708000000021	32.4999961853027	16.6246029103542
104.699996948242	25.7685999999994	32.5499992370605	16.6500254381045
104.800003051758	25.7645000000011	32.6000022888184	16.675447361573
104.900009155273	25.7606000000014	32.6499977111816	16.700864802034
105	25.7575000000033	32.7000007629395	16.7262855169621
105.100006103516	25.7538000000022	32.7499961853027	16.7517017490211
105.199996948242	25.7476999999999	32.7999992370605	16.7771212553169
105.300003051758	25.7445000000007	32.8500022888184	16.8025401572159
105.400009155273	25.7404999999999	32.8999977111816	16.8279545764537
105.5	25.7395000000033	32.9500007629395	16.8533722695825
105.600006103516	25.7379000000001	32.9999961853027	16.8787854801886
105.699996948242	25.7321000000011	33.0499992370605	16.9042019644555
105.800003051758	25.7322000000022	33.1000022888184	16.9296178442107
105.900009155273	25.7303000000029	33.1499977111816	16.9550292416509
106	25.7282000000014	33.2000007629395	16.9804439124063
106.100006103516	25.7259000000013	33.2499961853027	17.0058541009851
106.199996948242	25.7245000000003	33.2999992370605	17.0312675626487
106.300003051758	25.7222000000002	33.3500022888184	17.0566804196858
106.400009155273	25.7207999999991	33.3999977111816	17.0820887947542
106.5	25.7196000000004	33.4500007629395	17.1075004425617
106.600006103516	25.7160000000003	33.4999961853027	17.1329076085391
106.699996948242	25.7108000000007	33.5499992370605	17.158318047025
106.800003051758	25.7067999999999	33.6000022888184	17.1837278807697
106.900009155273	25.7053000000014	33.6499977111816	17.2091332328921
107	25.7036000000007	33.7000007629395	17.2345418571773
107.100006103516	25.6990000000042	33.7499961853027	17.259945999979
107.199996948242	25.6947	33.7999992370605	17.285353414713
107.300003051758	25.6921000000038	33.8500022888184	17.3107602245908
107.400009155273	25.6866000000009	33.8999977111816	17.3361625531929
107.5	25.6859000000004	33.9500007629395	17.3615681533817
107.600006103516	25.6869000000042	33.9999961853027	17.3869692724333
107.699996948242	25.6856999999982	34.0499992370605	17.4123736628411
107.800003051758	25.6847000000016	34.1000022888184	17.4377774482778
107.900009155273	25.6787000000004	34.1499977111816	17.4631767527854
108	25.6706999999988	34.2000007629395	17.4885793283032
108.100006103516	25.6618999999992	34.2499961853027	17.5139774230307
108.199996948242	25.6578000000009	34.2999992370605	17.5393787885379
108.300003051758	25.6489000000001	34.3500022888184	17.5647795489591
108.400009155273	25.6419000000024	34.3999977111816	17.590175828798
108.5	25.6351000000031	34.4500007629395	17.6155753790706
108.600006103516	25.6278999999995	34.4999961853027	17.6409704488997
108.699996948242	25.622800000001	34.5499992370605	17.6663687889319
108.800003051758	25.6147999999994	34.6000022888184	17.6917665237634
108.900009155273	25.6061000000009	34.6499977111816	17.7171597783593
109	25.6010999999999	34.7000007629395	17.7425563028124
109.100006103516	25.5981000000029	34.7499961853027	17.7679483471688
109.199996948242	25.5935000000027	34.7999992370605	17.7933436611519
109.300003051758	25.5869000000021	34.8500022888184	17.8187383698192
109.400009155273	25.5818000000036	34.8999977111816	17.8441285985979
109.5	25.5763000000006	34.9500007629395	17.8695220966573
109.600006103516	25.5681000000004	34.9999961853027	17.8949111149668
109.699996948242	25.5619000000006	35.0499992370605	17.9203034023263
109.800003051758	25.5534000000007	35.1000022888184	17.9456950842552
109.900009155273	25.5494000000035	35.1499977111816	17.9710822866425
110	25.5427999999993	35.2000007629395	17.9964727577338
110.100006103516	25.5338000000011	35.2499961853027	18.0218587494222
110.199996948242	25.5270000000019	35.2999992370605	18.0472480095839
110.300003051758	25.5182999999997	35.3500022888184	18.0726366642002
110.400009155273	25.5123000000021	35.3999977111816	18.0980208396218
110.5	25.5080000000016	35.4500007629395	18.1234082831707
110.600006103516	25.505000000001	35.4999961853027	18.1487912476637
110.699996948242	25.5013000000035	35.5499992370605	18.1741774800533
110.800003051758	25.5005000000019	35.6000022888184	18.1995631067826
110.900009155273	25.4968000000008	35.6499977111816	18.2249442546644
111	25.4926999999989	35.7000007629395	18.2503286700966
111.100006103516	25.4861000000019	35.7499961853027	18.2757086068202
111.199996948242	25.4777000000031	35.7999992370605	18.3010918108634
111.300003051758	25.4693000000007	35.8500022888184	18.3264744091314
111.400009155273	25.4650000000001	35.8999977111816	18.3518525288992
111.5	25.4591	35.9500007629395	18.3772339156404
111.600006103516	25.4507000000012	35.9999961853027	18.4026108240203
111.699996948242	25.4458999999988	36.0499992370605	18.4279909991428
111.800003051758	25.4449999999997	36.1000022888184	18.4533705683752
111.900009155273	25.4380000000019	36.1499977111816	18.4787456594548
112	25.4300000000003	36.2000007629395	18.5041240169307
112.100006103516	25.4213999999993	36.2499961853027	18.5294978963927
112.199996948242	25.4150000000009	36.2999992370605	18.5548750420202
112.300003051758	25.4091000000008	36.3500022888184	18.5802515816429
112.400009155273	25.4040999999997	36.3999977111816	18.60562364346
112.5	25.3968000000023	36.4500007629395	18.6309989710964
112.600006103516	25.3902000000016	36.4999961853027	18.6563698210663
112.699996948242	25.3851000000031	36.5499992370605	18.6817439366246
112.800003051758	25.3810000000012	36.6000022888184	18.7071174460632
112.900009155273	25.3822	36.6499977111816	18.7324864780438
113	25.3784999999989	36.7000007629395	18.7578587752664
113.100006103516	25.3768999999993	36.7499961853027	18.78322659517
113.199996948242	25.3759000000027	36.7999992370605	18.8085976800848
113.300003051758	25.3766000000032	36.8500022888184	18.833968158765
113.400009155273	25.3680999999997	36.8999977111816	18.8593341603348
113.5	25.3615000000027	36.9500007629395	18.8847034265693
113.600006103516	25.3560000000034	36.9999961853027	18.9100682158325
113.699996948242	25.3523000000023	37.0499992370605	18.9354362695296
113.800003051758	25.3577000000041	37.1000022888184	18.9608037168772
113.900009155273	25.3618999999999	37.1499977111816	18.986166687462
114	25.3623000000007	37.2000007629395	19.0115329221342
114.100006103516	25.3610000000008	37.2499961853027	19.0368946801829
114.199996948242	25.3618999999999	37.2999992370605	19.0622597020879
114.300003051758	25.3594999999987	37.3500022888184	19.0876241175286
114.400009155273	25.3505000000041	37.3999977111816	19.1129840565543
114.5	25.3473999999987	37.4500007629395	19.13834725909
114.600006103516	25.3451999999998	37.4999961853027	19.1637059853498
114.699996948242	25.3428999999996	37.5499992370605	19.1890679748886
114.800003051758	25.339600000003	37.6000022888184	19.2144293578482
114.900009155273	25.3423000000003	37.6499977111816	19.2397862647407
115	25.3415999999997	37.7000007629395	19.2651464345655
115.100006103516	25.3391000000011	37.7499961853027	19.2905021284624
115.199996948242	25.3293999999987	37.7999992370605	19.3158610850607
115.300003051758	25.3267000000014	37.8500022888184	19.3412194349649
115.400009155273	25.3313999999991	37.8999977111816	19.36657330915
115.5	25.3332000000009	37.9500007629395	19.3919304456898
115.600006103516	25.3356999999996	37.9999961853027	19.4172831066496
115.699996948242	25.3368000000009	38.0499992370605	19.4426390297331
115.800003051758	25.3389999999999	38.1000022888184	19.4679943459071
115.900009155273	25.3459000000003	38.1499977111816	19.4933451860188
116	25.351999999999	38.2000007629395	19.5186992878941
116.100006103516	25.351999999999	38.2499961853027	19.5440489145245
116.199996948242	25.366200000004	38.2999992370605	19.5694018026872
116.300003051758	25.366200000004	38.3500022888184	19.5947540839129
116.400009155273	25.366200000004	38.3999977111816	19.6201018901023
116.5	25.380799999999	38.4500007629395	19.6454529574775
116.600006103516	25.4081000000006	38.4999961853027	19.6707995499556
116.699996948242	25.4112999999998	38.5499992370605	19.6961494033882
116.800003051758	25.4485999999997	38.6000022888184	19.7214986497688
116.900009155273	25.4615000000013	38.6499977111816	19.7468434214613
117	25.493400000003	38.7000007629395	19.7721914537613
117.100006103516	25.5198000000019	38.7499961853027	19.7975350115126
117.199996948242	25.527100000003	38.7999992370605	19.8228818296403
117.300003051758	25.626400000001	38.8500022888184	19.8482280406009
117.400009155273	26.1065000000017	38.8999977111816	19.8735697772216
117.5	26.681700000001	38.9500007629395	19.8989147738718
117.600006103516	27.465400000001	38.9999961853027	19.9242552963214
117.699996948242	28.0691000000043	39.0499992370605	19.9495990785693
117.800003051758	28.6972999999998	39.1000022888184	19.9749422535351
117.900009155273	29.2399000000005	39.1499977111816	20.0002809545094
118	29.8510999999999	39.2000007629395	20.0256229149349
118.100006103516	30.2050000000017	39.2499961853027	20.0509604015081
118.199996948242	30.8099000000002	39.2999992370605	20.0763011473014
118.300003051758	31.3010000000031	39.3500022888184	20.1016412856976
118.400009155273	31.7351000000017	39.3999977111816	20.1269769504506
118.5	32.1909000000014	39.4500007629395	20.1523158740766
118.600006103516	32.5590000000011	39.4999961853027	20.1776503241987
118.699996948242	32.9619000000021	39.5499992370605	20.2029880329625
118.800003051758	33.3333999999995	39.6000022888184	20.2283251342143
118.900009155273	33.623599999999	39.6499977111816	20.2536577621714
119	33.9671000000017	39.7000007629395	20.278993648423
119.100006103516	34.284599999999	39.7499961853027	20.3043250615193
119.199996948242	34.5246000000006	39.7999992370605	20.3296597326787
119.300003051758	34.7606000000014	39.8500022888184	20.3549937962113
119.400009155273	34.9429000000018	39.8999977111816	20.3803233867976
119.5	35.148000000001	39.9500007629395	20.4056562351001
119.600006103516	35.3639000000003	39.9999961853027	20.4309846105957
119.699996948242	35.5165000000015	40.0499992370605	20.4563162435761
119.800003051758	35.703300000001	40.1000022888184	20.4816472688146
119.900009155273	35.877000000004	40.1499977111816	20.5069738214554
120	36.0334000000003	40.2000007629395	20.5323036312339
120.100006103516	36.1661000000022	40.2499961853027	20.5576289685542
120.199996948242	36.3096000000005	40.2999992370605	20.5829575627806
120.300003051758	36.4462000000021	40.3500022888184	20.6082855491501
120.400009155273	36.5541000000012	40.3999977111816	20.6336090632708
120.5	36.6712999999982	40.4500007629395	20.6589358339504
120.600006103516	36.7998000000007	40.4999961853027	20.6842581325206
120.699996948242	36.9164000000019	40.5499992370605	20.7095836874183
120.800003051758	37.0355000000018	40.6000022888184	20.7349086343441
120.900009155273	37.1613000000034	40.6499977111816	20.7602291093698
121	37.2803999999996	40.7000007629395	20.7855528403757
121.100006103516	37.4046000000017	40.7499961853027	20.8108720996211
121.199996948242	37.5263999999988	40.7999992370605	20.8361946146151
121.300003051758	37.6478000000025	40.8500022888184	20.8615165215224
121.400009155273	37.7714000000014	40.8999977111816	20.8868339568784
121.5	37.8983000000007	40.9500007629395	20.9121546476358
121.600006103516	38.0201000000015	40.9999961853027	20.9374708669816
121.699996948242	38.1401000000005	41.0499992370605	20.9627903414972
121.800003051758	38.2403000000013	41.1000022888184	20.9881092078111
121.900009155273	38.347600000001	41.1499977111816	21.0134236029227
122	38.4262999999992	41.2000007629395	21.0387412528568
122.100006103516	38.5150000000031	41.2499961853027	21.0640544317282
122.199996948242	38.6205000000009	41.2999992370605	21.0893708651906
122.300003051758	38.7109999999993	41.3500022888184	21.1146866903362
122.400009155273	38.8172999999988	41.3999977111816	21.1399980446286
122.5	38.9238000000005	41.4500007629395	21.1653126531645
122.600006103516	39.0195000000022	41.4999961853027	21.190622790987
122.699996948242	39.1212000000014	41.5499992370605	21.2159361828212
122.800003051758	39.2275999999983	41.6000022888184	21.2412489662237
122.900009155273	39.3383000000031	41.6499977111816	21.2665572791223
123	39.4423000000024	41.7000007629395	21.2918688456852
123.100006103516	39.537900000003	41.7499961853027	21.3171759418838
123.199996948242	39.6324000000022	41.7999992370605	21.3424862915151
123.300003051758	39.7378000000026	41.8500022888184	21.3677960325998
123.400009155273	39.8342000000011	41.8999977111816	21.3931013035297
123.5	39.9311000000016	41.9500007629395	21.4184098275448
123.600006103516	40.038700000001	41.9999961853027	21.4437138815448
123.699996948242	40.1433000000034	42.0499992370605	21.4690211883984
123.800003051758	40.2390000000014	42.1000022888184	21.4943278865903
123.900009155273	40.3403000000035	42.1499977111816	21.5196301149768
124	40.4375	42.2000007629395	21.5449355958693
124.100006103516	40.5408000000025	42.2499961853027	21.570236607096
124.199996948242	40.6510999999991	42.2999992370605	21.595540870597
124.300003051758	40.7528999999995	42.3500022888184	21.6208445253214
124.400009155273	40.8558000000012	42.3999977111816	21.6461437105898
124.5	40.9670000000042	42.4500007629395	21.6714461477847
124.600006103516	41.0787999999993	42.4999961853027	21.6967441156635
124.699996948242	41.1821000000018	42.5499992370605	21.722045335237
124.800003051758	41.2871000000014	42.6000022888184	21.747345945919
124.900009155273	41.3942999999999	42.6499977111816	21.7726420874945
125	41.4952000000012	42.7000007629395	21.7979414804171
125.100006103516	41.6039999999994	42.7499961853027	21.8232364043731
125.199996948242	41.7079000000012	42.7999992370605	21.8485345794445
125.300003051758	41.8146000000015	42.8500022888184	21.8738321455092
125.400009155273	41.9245999999985	42.8999977111816	21.8991252428171
125.5	42.0314000000035	42.9500007629395	21.9244215908926
125.600006103516	42.1395000000011	42.9999961853027	21.9497134703511
125.699996948242	42.2471000000041	43.0499992370605	21.9750086003453
125.800003051758	42.3529000000017	43.1000022888184	22.000303121218
125.900009155273	42.4611000000004	43.1499977111816	22.0255931736835
126	42.5695999999989	43.2000007629395	22.0508864763371
126.100006103516	42.6788000000015	43.2499961853027	22.0761753107233
126.199996948242	42.7863000000034	43.2999992370605	22.1014673950657
126.300003051758	42.8896000000022	43.3500022888184	22.1267588701715
126.400009155273	42.9983000000029	43.3999977111816	22.1520458772199
126.5	43.108400000001	43.4500007629395	22.1773361338766
126.600006103516	43.2149000000027	43.4999961853027	22.2026219226158
126.699996948242	43.3225999999995	43.5499992370605	22.2279109607315
126.800003051758	43.4296000000031	43.6000022888184	22.2531993894956
126.900009155273	43.5363000000034	43.6499977111816	22.2784833505522
127	43.6482000000033	43.7000007629395	22.3037705606372
127.100006103516	43.7527999999984	43.7499961853027	22.3290533031547
127.199996948242	43.8656999999985	43.7999992370605	22.3543392944688
127.300003051758	43.9740999999995	43.8500022888184	22.3796246763164
127.400009155273	44.0815000000039	43.8999977111816	22.4049055908064
127.5	44.1899999999987	43.9500007629395	22.430189753745
127.600006103516	44.2978000000003	43.9999961853027	22.455469449466
127.699996948242	44.4015000000036	44.0499992370605	22.4807523934037
127.800003051758	44.5067000000017	44.1000022888184	22.5060347277599
127.900009155273	44.6114000000016	44.1499977111816	22.5313125951085
128	44.7250000000022	44.2000007629395	22.5565937103259
128.100006103516	44.8325000000004	44.2499961853027	22.5818703586757
128.199996948242	44.9405000000042	44.2999992370605	22.6071502546621
128.300003051758	45.0508000000009	44.3500022888184	22.6324295409521
128.400009155273	45.1625000000022	44.3999977111816	22.6577043605847
128.5	45.272100000002	44.4500007629395	22.6829824275059
128.600006103516	45.3807000000015	44.4999961853027	22.7082560279098
128.699996948242	45.490600000001	44.5499992370605	22.7335328753702
128.800003051758	45.6000999999997	44.6000022888184	22.7588091130192
128.900009155273	45.7086999999992	44.6499977111816	22.7840808843609
129	45.8168000000005	44.7000007629395	22.8093559024112
129.100006103516	45.9292999999998	44.7499961853027	22.8346264542943
129.199996948242	46.0363000000034	44.7999992370605	22.8599002526538
129.300003051758	46.1445000000022	44.8500022888184	22.885173441087
129.400009155273	46.2516000000032	44.8999977111816	22.9104421635632
129.5	46.3561000000009	44.9500007629395	22.9357141321676
129.600006103516	46.4616000000024	44.9999961853027	22.9609816349553
129.699996948242	46.5666999999994	45.0499992370605	22.9862523836391
129.800003051758	46.6700000000019	45.1000022888184	23.0115225222816
129.900009155273	46.7698999999993	45.1499977111816	23.0367881953175
130	46.872800000001	45.2000007629395	23.0620571139014
130.100006103516	46.9781000000039	45.2499961853027	23.0873215670189
130.199996948242	47.0809000000008	45.2999992370605	23.1125892654521
130.300003051758	47.185300000001	45.3500022888184	23.1378563537291
130.400009155273	47.2864999999983	45.3999977111816	23.1631189767499
130.5	47.3906999999999	45.4500007629395	23.1883848447384
130.600006103516	47.4926000000014	45.4999961853027	23.2136462476109
130.699996948242	47.5915000000023	45.5499992370605	23.2389108952188
130.800003051758	47.6932000000015	45.6000022888184	23.2641749325554
130.900009155273	47.7962000000007	45.6499977111816	23.2894345049865
131	47.8970000000008	45.7000007629395	23.3146973218047
131.100006103516	48.0008999999991	45.7499961853027	23.3399556738575
131.199996948242	48.1057000000037	45.7999992370605	23.3652172700652
131.300003051758	48.2064000000028	45.8500022888184	23.3904782558867
131.400009155273	48.3097000000016	45.8999977111816	23.4157347771532
131.5	48.4114000000009	45.9500007629395	23.4409945422263
131.600006103516	48.5149000000019	45.9999961853027	23.4662498428847
131.699996948242	48.6154999999999	46.0499992370605	23.4915083871174
131.800003051758	48.7175000000025	46.1000022888184	23.5167663208488
131.900009155273	48.8201000000008	46.1499977111816	23.5420197903762
132	48.920900000001	46.2000007629395	23.5672765031293
132.100006103516	49.0223000000005	46.2499961853027	23.5925287518186
132.199996948242	49.1263000000035	46.2999992370605	23.6177842435014
132.300003051758	49.2325000000019	46.3500022888184	23.643039124568
132.400009155273	49.3411999999989	46.3999977111816	23.6682895417813
132.5	49.4489000000031	46.4500007629395	23.6935432016396
132.600006103516	49.5607999999993	46.4999961853027	23.718792397785
132.699996948242	49.6699000000008	46.5499992370605	23.7440448363431
132.800003051758	49.7770999999993	46.6000022888184	23.7692966641701
132.900009155273	49.8826000000008	46.6499977111816	23.7945440284946
133	49.9881999999998	46.7000007629395	23.8197946348834
133.100006103516	50.0925000000025	46.7499961853027	23.8450407779101
133.199996948242	50.1999000000033	46.7999992370605	23.8702901627687
133.300003051758	50.3028000000013	46.8500022888184	23.8955389367812
133.400009155273	50.4081000000006	46.8999977111816	23.9207832476422
133.5	50.5073000000011	46.9500007629395	23.9460307999866
133.600006103516	50.6102000000028	46.9999961853027	23.9712738893199
133.699996948242	50.7161000000015	47.0499992370605	23.9965202199042
133.800003051758	50.8206000000027	47.1000022888184	24.0217659395273
133.900009155273	50.9231000000036	47.1499977111816	24.0470071963501
134	51.0324000000037	47.2000007629395	24.0722516940752
134.100006103516	51.1375000000007	47.2499961853027	24.0974917291405
134.199996948242	51.2400999999991	47.2999992370605	24.1227350048756
134.300003051758	51.3462000000036	47.3500022888184	24.1479776695345
134.400009155273	51.4523000000008	47.3999977111816	24.1732158717444
134.5	51.5587000000014	47.4500007629395	24.1984573142754
134.600006103516	51.6668000000027	47.4999961853027	24.2236942944977
134.699996948242	51.7705000000024	47.5499992370605	24.2489345148088
134.800003051758	51.8741000000009	47.6000022888184	24.2741741239288
134.900009155273	51.9789999999994	47.6499977111816	24.2994092709509
135	52.0892999999996	47.7000007629395	24.324647657713
135.100006103516	52.1958000000013	47.7499961853027	24.3498815825178
135.199996948242	52.2973999999995	47.7999992370605	24.37511874683
135.300003051758	52.404300000002	47.8500022888184	24.4003552998362
135.400009155273	52.5060999999987	47.8999977111816	24.4255873910959
135.5	52.607600000003	47.9500007629395	24.4508227215142
135.600006103516	52.7128999999986	47.9999961853027	24.4760535903266
135.699996948242	52.8176999999996	48.0499992370605	24.5012876980652
135.800003051758	52.9204000000027	48.1000022888184	24.5265211943827
135.900009155273	53.0223000000005	48.1499977111816	24.5517502293052
136	53.1295000000027	48.2000007629395	24.576982502805
136.100006103516	53.2336000000032	48.2499961853027	24.6022103150503
136.199996948242	53.3377	48.2999992370605	24.6274413656404
136.300003051758	53.4421000000038	48.3500022888184	24.6526718046944
136.400009155273	53.5427999999993	48.3999977111816	24.6778977827049
136.5	53.6498000000029	48.4500007629395	24.7031269987113
136.600006103516	53.7527000000009	48.4999961853027	24.7283517538148
136.699996948242	53.8597000000009	48.5499992370605	24.7535797466815
136.800003051758	53.9665999999997	48.6000022888184	24.7788071278973
136.900009155273	54.0711999999985	48.6499977111816	24.8040300484211
137	54.1752000000015	48.7000007629395	24.8292562063593
137.100006103516	54.2791000000034	48.7499961853027	24.8544779037462
137.199996948242	54.3840999999993	48.7999992370605	24.8797028383148
137.300003051758	54.4883000000009	48.8500022888184	24.9049271611174
137.400009155273	54.5908999999992	48.8999977111816	24.9301470235798
137.5	54.6942000000017	48.9500007629395	24.9553701228749
137.600006103516	54.7993999999999	48.9999961853027	24.9805887619705
137.699996948242	54.9030999999995	49.0499992370605	25.0058106376661
137.800003051758	55.0116999999991	49.1000022888184	25.0310319014808
137.900009155273	55.1153000000013	49.1499977111816	25.056248705307
138	55.2180000000044	49.2000007629395	25.0814687453842
138.100006103516	55.3227000000006	49.2499961853027	25.1066843256137
138.199996948242	55.4282999999996	49.2999992370605	25.1319031418615
138.300003051758	55.5311000000038	49.3500022888184	25.1571213461134
138.400009155273	55.635000000002	49.3999977111816	25.1823350907287
138.5	55.7387000000017	49.4500007629395	25.2075520710132
138.600006103516	55.8443000000007	49.4999961853027	25.2327645918019
138.699996948242	55.9494000000013	49.5499992370605	25.257980348027
138.800003051758	56.0543000000034	49.6000022888184	25.2831954921413
138.900009155273	56.1558000000005	49.6499977111816	25.308406176971
139	56.2618000000039	49.7000007629395	25.3336200968879
139.100006103516	56.3686000000016	49.7499961853027	25.3588295576611
139.199996948242	56.4729000000007	49.7999992370605	25.3840422532887
139.300003051758	56.5771000000022	49.8500022888184	25.4092543366905
139.400009155273	56.6813000000002	49.8999977111816	25.4344619611598
139.5	56.7855999999992	49.9500007629395	25.4596728201344
139.600006103516	56.8898000000008	49.9999961853027	25.4848792203172
139.699996948242	56.9928000000036	50.0499992370605	25.5100888547726
139.800003051758	57.0955000000031	50.1000022888184	25.5352978768871
139.900009155273	57.1988000000019	50.1499977111816	25.5605024404212
140	57.303100000001	50.2000007629395	25.5857102378786
140.100006103516	57.4064000000035	50.2499961853027	25.6109135768964
140.199996948242	57.5113999999994	50.2999992370605	25.6361201496046
140.300003051758	57.6153999999988	50.3500022888184	25.6613261098571
140.400009155273	57.7137000000002	50.3999977111816	25.6865276118813
140.5	57.8159000000014	50.4500007629395	25.7117323472466
140.600006103516	57.9179000000004	50.4999961853027	25.7369326245247
140.699996948242	58.0211000000018	50.5499992370605	25.7621361349109
140.800003051758	58.124200000002	50.6000022888184	25.7873390327264
140.900009155273	58.2242000000006	50.6499977111816	25.812537472666
141	58.3263000000006	50.7000007629395	25.8377391453645
141.100006103516	58.4277000000002	50.7499961853027	25.862936360328
141.199996948242	58.5287000000026	50.7999992370605	25.8881368078175
141.300003051758	58.6320000000014	50.8500022888184	25.9133366426212
141.400009155273	58.7327000000005	50.8999977111816	25.9385320199015
141.5	58.8352999999988	50.9500007629395	25.9637306293582
141.600006103516	58.9400000000023	50.9999961853027	25.9889247814325
141.699996948242	59.0397000000012	51.0499992370605	26.0141221654503
141.800003051758	59.1365000000042	51.1000022888184	26.0393189366675
141.900009155273	59.2349000000031	51.1499977111816	26.0645112507136
142	59.3388000000014	51.2000007629395	26.0897067963538
142.100006103516	59.4334000000017	51.2499961853027	26.1148978849641
142.199996948242	59.5324000000001	51.2999992370605	26.1400922049355
142.300003051758	59.6332000000039	51.3500022888184	26.1652859119912
142.400009155273	59.7347000000009	51.3999977111816	26.1904751622285
142.5	59.840400000001	51.4500007629395	26.2156676434774
142.600006103516	59.9452000000019	51.4999961853027	26.2408556680489
142.699996948242	60.0512999999992	51.5499992370605	26.266046923399
142.800003051758	60.1526000000013	51.6000022888184	26.2912375657184
142.900009155273	60.2567000000017	51.6499977111816	26.3164237515721
143	60.354800000001	51.7000007629395	26.3416131678548
143.100006103516	60.4536000000007	51.7499961853027	26.3667981278129
143.199996948242	60.5571000000018	51.7999992370605	26.3919863179668
143.300003051758	60.6610000000037	51.8500022888184	26.4171738949752
143.400009155273	60.7613000000019	51.8999977111816	26.4423570158706
143.5	60.8611000000019	51.9500007629395	26.4675433666122
143.600006103516	60.961000000003	51.9999961853027	26.4927252613821
143.699996948242	61.0637000000024	52.0499992370605	26.5179103857651
143.800003051758	61.1680000000015	52.1000022888184	26.5430948968875
143.900009155273	61.2750000000015	52.1499977111816	26.5682749522498
144	61.3824999999997	52.2000007629395	26.5934582368756
144.100006103516	61.4851000000017	52.2499961853027	26.6186370658825
144.199996948242	61.5818000000036	52.2999992370605	26.6438191239198
144.300003051758	61.6819000000032	52.3500022888184	26.6690005685814
144.400009155273	61.7865999999995	52.3999977111816	26.6941775578359
144.5	61.8883000000023	52.4500007629395	26.7193577757711
144.600006103516	61.9868000000024	52.4999961853027	26.7445335384402
144.699996948242	62.0921999999991	52.5499992370605	26.7697125295569
144.800003051758	62.1998000000021	52.6000022888184	26.794890907183
144.900009155273	62.3054000000011	52.6499977111816	26.8200648297549
145	62.4095000000016	52.7000007629395	26.8452419804245
145.100006103516	62.5103000000017	52.7499961853027	26.8704146761812
145.199996948242	62.6116000000002	52.7999992370605	26.8955905998024
145.300003051758	62.7115000000013	52.8500022888184	26.9207659086374
145.400009155273	62.8132000000005	52.8999977111816	26.9459367619126
145.5	62.9147999999987	52.9500007629395	26.9711108426815
145.600006103516	63.0139999999992	52.9999961853027	26.9962804688702
145.699996948242	63.1154999999999	53.0499992370605	27.0214533223193
145.800003051758	63.218200000003	53.1000022888184	27.0466255620269
145.900009155273	63.3228999999992	53.1499977111816	27.0717933473661
146	63.4290000000001	53.2000007629395	27.0969643596156
146.100006103516	63.5285999999978	53.2499961853027	27.1221309176377
146.199996948242	63.6278999999995	53.2999992370605	27.1473007023366
146.300003051758	63.7318999999989	53.3500022888184	27.1724698731788
146.400009155273	63.8303999999989	53.3999977111816	27.1976345900055
146.5	63.9328999999998	53.4500007629395	27.2228025331589
146.600006103516	64.0292000000009	53.4999961853027	27.2479660224379
146.699996948242	64.1289000000033	53.5499992370605	27.2731327378101
146.800003051758	64.2304000000004	53.6000022888184	27.2982988392103
146.900009155273	64.338200000002	53.6499977111816	27.323460486948
147	64.4445000000014	53.7000007629395	27.3486253604287
147.100006103516	64.5436000000009	53.7499961853027	27.3737857803881
147.199996948242	64.644900000003	53.7999992370605	27.3989494258571
147.300003051758	64.7450000000026	53.8500022888184	27.4241124572387
147.400009155273	64.8452000000034	53.8999977111816	27.4492710353109
147.5	64.9432000000015	53.9500007629395	27.4744328385424
147.600006103516	65.040100000002	53.9999961853027	27.4995901886058
147.699996948242	65.1382000000012	54.0499992370605	27.5247507635949
147.800003051758	65.2387000000017	54.1000022888184	27.5499107243813
147.900009155273	65.3402999999998	54.1499977111816	27.5750662322116
148	65.4426000000021	54.2000007629395	27.6002249646173
148.100006103516	65.5445000000036	54.2499961853027	27.6253792442081
148.199996948242	65.6465000000026	54.2999992370605	27.6505367481407
148.300003051758	65.7479000000021	54.3500022888184	27.6756936377554
148.400009155273	65.8516000000018	54.3999977111816	27.7008460747673
148.5	65.956299999998	54.4500007629395	27.7260017357706
148.600006103516	66.0580000000009	54.4999961853027	27.7511529443123
148.699996948242	66.1556999999993	54.5499992370605	27.776307376612
148.800003051758	66.2507000000005	54.6000022888184	27.8014611944784
148.900009155273	66.3510000000024	54.6499977111816	27.8266105600953
149	66.4495999999999	54.7000007629395	27.8517631491196
149.100006103516	66.5505000000012	54.7499961853027	27.8769112860359
149.199996948242	66.6502	54.7999992370605	27.902062646126
149.300003051758	66.748400000004	54.8500022888184	27.9272133916675
149.400009155273	66.8449000000037	54.8999977111816	27.952359685313
149.5	66.9447	54.9500007629395	27.9775092017818
149.600006103516	67.0483999999997	54.9999961853027	28.002654266496
149.699996948242	67.1458000000021	55.0499992370605	28.0278025538
149.800003051758	67.2423000000017	55.1000022888184	28.05295022644
149.900009155273	67.3401000000013	55.1499977111816	28.0780934475376
150	67.4382000000005	55.2000007629395	28.1032398908743
150.100006103516	67.5352000000021	55.2499961853027	28.1283818828101
150.199996948242	67.6360000000022	55.2999992370605	28.1535270967513
150.300003051758	67.7338999999993	55.3500022888184	28.1786716959133
150.400009155273	67.829099999999	55.3999977111816	28.2038118438865
150.5	67.9288000000015	55.4500007629395	28.2289552135146
150.600006103516	68.0260000000017	55.4999961853027	28.2540941320953
150.699996948242	68.1259000000027	55.5499992370605	28.2792362720973
150.800003051758	68.2217999999993	55.6000022888184	28.3043777972046
150.900009155273	68.3194000000003	55.6499977111816	28.3295148714769
151	68.4186000000009	55.7000007629395	28.3546551668198
151.100006103516	68.5131000000038	55.7499961853027	28.3797910114691
151.199996948242	68.6095999999998	55.7999992370605	28.4049300769551
151.300003051758	68.7056000000011	55.8500022888184	28.4300685274313
151.400009155273	68.800900000002	55.8999977111816	28.4552025274263
151.5	68.8997999999992	55.9500007629395	28.4803397479073
151.600006103516	68.9958000000006	55.9999961853027	28.5054725180486
151.699996948242	69.0957000000017	56.0499992370605	28.5306085084423
151.800003051758	69.196899999999	56.1000022888184	28.5557438837107
151.900009155273	69.2950000000019	56.1499977111816	28.5808748088518
152	69.3916000000027	56.2000007629395	28.6060089538944
152.100006103516	69.4850000000006	56.2499961853027	28.6311386489513
152.199996948242	69.5845000000008	56.2999992370605	28.656271563676
152.300003051758	69.681700000001	56.3500022888184	28.68140386316
152.400009155273	69.7744999999995	56.3999977111816	28.7065317128708
152.5	69.8701999999976	56.4500007629395	28.7316627818985
152.600006103516	69.9623000000029	56.4999961853027	28.7567894012945
152.699996948242	70.0607000000018	56.5499992370605	28.7819192397735
152.800003051758	70.1582000000017	56.6000022888184	28.8070484628967
152.900009155273	70.2561999999998	56.6499977111816	28.8321732366006
153	70.3508000000002	56.7000007629395	28.8573012290367
153.100006103516	70.4484000000011	56.7499961853027	28.8824247721953
153.199996948242	70.5433000000012	56.7999992370605	28.9075515338522
153.300003051758	70.6346000000012	56.8500022888184	28.9326776800379
153.400009155273	70.7364000000016	56.8999977111816	28.9577993771585
153.5	70.8336999999992	56.9500007629395	28.9829242924265
153.600006103516	70.9301000000014	56.9999961853027	29.0080447587712
153.699996948242	71.0286000000015	57.0499992370605	29.0331684430294
153.800003051758	71.1247000000003	57.1000022888184	29.058291511701
153.900009155273	71.2243999999992	57.1499977111816	29.0834101316618
154	71.3263000000043	57.2000007629395	29.1085319691852
154.100006103516	71.4282999999996	57.2499961853027	29.1336493581395
154.199996948242	71.5295000000006	57.2999992370605	29.1587699644223
154.300003051758	71.6287000000011	57.3500022888184	29.1838899550033
154.400009155273	71.7310000000034	57.3999977111816	29.2090054972279
154.5	71.8364000000038	57.4500007629395	29.23412425643
154.600006103516	71.9363000000012	57.4999961853027	29.2592385674174
154.699996948242	72.0360000000037	57.5499992370605	29.2843560951483
154.800003051758	72.1369000000013	57.6000022888184	29.3094730070621
154.900009155273	72.2376000000004	57.6499977111816	29.3345854709739
155	72.3381000000009	57.7000007629395	29.3597011512782
155.100006103516	72.438900000001	57.7499961853027	29.3848123837223
155.199996948242	72.5331000000006	57.7999992370605	29.4099268323247
155.300003051758	72.6290000000008	57.8500022888184	29.4350406649948
155.400009155273	72.7296999999999	57.8999977111816	29.4601500500173
155.5	72.8333999999995	57.9500007629395	29.4852626508472
155.600006103516	72.9343000000008	57.9999961853027	29.5103708041714
155.699996948242	73.0299000000014	58.0499992370605	29.5354821730689
155.800003051758	73.1284000000014	58.1000022888184	29.5605929259185
155.900009155273	73.2256000000016	58.1499977111816	29.5856992314753
156	73.3209999999999	58.2000007629395	29.6108087522542
156.100006103516	73.416500000003	58.2499961853027	29.6359138258821
156.199996948242	73.5133000000023	58.2999992370605	29.661022114498
156.300003051758	73.6111999999994	58.3500022888184	29.6861297869507
156.400009155273	73.7058000000034	58.3999977111816	29.7112330124653
156.5	73.8029000000024	58.4500007629395	29.7363394526166
156.600006103516	73.9026999999987	58.4999961853027	29.7614414459717
156.699996948242	74.001400000001	58.5499992370605	29.7865466537294
156.800003051758	74.0972000000002	58.6000022888184	29.8116512452086
156.900009155273	74.1964000000007	58.6499977111816	29.8367513901045
157	74.2921999999999	58.7000007629395	29.8618547490517
157.100006103516	74.3861000000034	58.7499961853027	29.8869536615576
157.199996948242	74.4776999999995	58.7999992370605	29.9120557878805
157.300003051758	74.5715000000018	58.8500022888184	29.9371572978096
157.400009155273	74.6638000000021	58.8999977111816	29.9622543615103
157.5	74.7583000000013	58.9500007629395	29.9873546386768
157.600006103516	74.8510000000024	58.9999961853027	30.0124504697569
157.699996948242	74.946100000001	59.0499992370605	30.0375495140684
157.800003051758	75.0394000000015	59.1000022888184	30.0626479418709
157.900009155273	75.1354000000028	59.1499977111816	30.0877419238
158	75.2317000000003	59.2000007629395	30.1128391186092
158.100006103516	75.3312000000005	59.2499961853027	30.137931867687
158.199996948242	75.4317999999985	59.2999992370605	30.1630278294107
158.300003051758	75.5288	59.3500022888184	30.1881231745099
158.400009155273	75.627800000002	59.3999977111816	30.2132140740908
158.5	75.7266000000018	59.4500007629395	30.2383081859662
158.600006103516	75.8258999999998	59.4999961853027	30.2633978524652
158.699996948242	75.9205000000002	59.5499992370605	30.2884907310244
158.800003051758	76.0129000000015	59.6000022888184	30.3135829928439
158.900009155273	76.1131000000023	59.6499977111816	30.3386708095001
159	76.2122999999992	59.7000007629395	30.3637618378651
159.100006103516	76.3113000000012	59.7499961853027	30.3888484212088
159.199996948242	76.4081000000006	59.7999992370605	30.413938216027
159.300003051758	76.5066999999981	59.8500022888184	30.4390273939901
159.400009155273	76.6081000000013	59.8999977111816	30.4641121271452
159.5	76.7052000000003	59.9500007629395	30.4892000714232
159.600006103516	76.8068999999996	59.9999961853027	30.5142835710352
159.699996948242	76.9030999999995	60.0499992370605	30.5142835710352
159.800003051758	76.9983000000029	60.1000022888184	30.5138651016652
159.900009155273	77.0969000000005	60.1499977111816	30.5134467044705
160	77.1943000000028	60.2000007629395	30.5130282473975
160.100006103516	77.2862000000023	60.2499961853027	30.5126098581415
160.199996948242	77.3858	60.2999992370605	30.5121914090083
[truncated: 15,551 more rows]
