# Supplementary material for: The molecular basis for SARS-CoV-2 binding to dog ACE2
Source: Nat Commun. 2021 Jul 7;12:4195. doi: 10.1038/s41467-021-24326-y (PMC8263772; doi:10.1038/s41467-021-24326-y)
Supplement: Supplementary file 4 — Source Data [file 41467_2021_24326_MOESM4_ESM.zip › Source Data/Fig4/Fig4H flow cytometry/fig4h.xlsx]

## Sheet: Sheet1
SARS-CoV2 RBD wt			SARS-CoV2 RBD K417N			SARS-CoV2 RBD N501Y			SARS-CoV2 RBD K417V			MERS-RBD
79.49	80.54	78.36	66.42	60.96	65.06	87.75	83.1	87.11	61.34	64.9	66.17	1.4	0.63	0.27
