# Supplementary material for: The molecular basis for SARS-CoV-2 binding to dog ACE2
Source: Nat Commun. 2021 Jul 7;12:4195. doi: 10.1038/s41467-021-24326-y (PMC8263772; doi:10.1038/s41467-021-24326-y)
Supplement: Supplementary file 4 — Source Data [file 41467_2021_24326_MOESM4_ESM.zip › Source Data/Fig5.xlsx]

## Sheet: Sheet1
Figure 5
D614G and N501Y.V1 variant pseudovirus infection of dACE2-Hela
		N501Y.VI	D641G	Wild type
		6×	6×	6×
	dACE2-HeLa	472	197	72
		507	189	58
		476	183	74
	hACE2-HeLa	304	109	45
		303	102	44
		299	109	43
	HeLa	15	2	0
		5	5	3
		12	6	0
