# Supplementary material for: The molecular basis for SARS-CoV-2 binding to dog ACE2
Source: Nat Commun. 2021 Jul 7;12:4195. doi: 10.1038/s41467-021-24326-y (PMC8263772; doi:10.1038/s41467-021-24326-y)
Supplement: Supplementary file 4 — Source Data [file 41467_2021_24326_MOESM4_ESM.zip › Source Data/FigS1.xlsx]

## Sheet: pseu virus -Luci  HeLa stabele 
Figure S1
	pseudo virus ( luciferease) infected HeLa or HeLa stable cell lines with hACE2 or dogACE2 gene
	hACE2-HeLa
virus dilution fold
20	247358	313992	336265	104346
60	55177	676421	17095	176342
180	2277	314782	3820	43087
540	28	407	725	465
1620	33	32	31	18
4860	14	18	13	17
DMEM	12	12	15	12
	dACE2-HeLa
20	435895	194278	235254	265726
60	11666	417163	200796	66746
180	97	20085	136329	7058
540	14	100	39	21
1620	14	16	17	16
4860	14	15	11	15
DMEM	13	15	16	15
	HeLa
20	21	29	31	17
60	24	39	77	17
180	16	16	20	13
540	19	17	14	20
1620	13	19	19	15
4860	18	16	16	19
DMEM	17	17	16	13
